# Supplementary material for: HistoGWAS: an AI-enabled framework for automated genetic analysis of tissue phenotypes in histology cohorts
Source: Genome Biol. 2026 Mar 31;27:122. doi: 10.1186/s13059-026-04031-z (PMC13063728; doi:10.1186/s13059-026-04031-z)
Supplement: Supplementary file 1 — Additional file 1: Dataset S1. Overview of genotype, expression, and histology data across the analyzed GTEx tissues. [file 13059_2026_4031_MOESM1_ESM.xlsx]

## Sheet: Supplementary_Table1
Tissue	#Genotype	#Expression	#Histology + Genotype	#Histology + Expression	#Patch before processing	#Patch after processing	#Patches in cluster signatures
Skin_Sun_Exposed_Lower_leg	838	701	831	696	2800158	2785396	2755666
Muscle_Skeletal	838	803	829	797	2650578	2638774	2041047
Artery_Tibial	838	663	813	645	464713	460706	306466
Adipose_Subcutaneous	838	663	813	649	2008000	2005522	1755896
Nerve_Tibial	838	619	832	520	668440	657709	599655
Esophagus_Mucosa	838	555	825	548	1581610	1560365	1514712
Esophagus_Muscularis	838	515	820	512	3010305	2991471	2931397
Stomach	838	359	805	356	2878957	2865448	2336781
Colon_Transverse	838	406	804	404	2244525	2235113	2016987
Thyroid	838	653	773	650	2508449	2486973	2379525
Breast_Mammary_Tissue	838	459	762	457	2130726	2124622	1263394
Spleen	838	241	748	241	-	-	-
Pancreas	838	328	739	327	-	-	-
Artery_Aorta	838	432	733	430	-	-	-
Lung	838	578	727	576	-	-	-
Adipose_Visceral_Omentum	838	541	692	471	-	-	-
Colon_Sigmoid	838	373	679	370	-	-	-
Small_Intestine_Terminal_Ileum	838	187	678	2	-	-	-
Esophagus_Gastroesophageal_Junction	838	375	668	371	-	-	-
Heart_Left_Ventricle	838	432	648	429	-	-	-
Adrenal_Gland	838	258	611	255	-	-	-
Artery_Coronary	838	240	564	10	-	-	-
Heart_Atrial_Appendage	838	429	518	393	-	-	-
Prostate	838	245	514	211	-	-	-
Liver	838	226	512	2	-	-	-
Testis	838	361	505	309	-	-	-
Kidney_Cortex	838	85	461	78	-	-	-
Pituitary	838	283	343	56	-	-	-
Brain_Cortex	838	255	343	91	-	-	-
Brain_Cerebellum	838	241	341	215	-	-	-
SUM	-	-	-	-	22946461	22812099	19901526
