# Supplementary material for: HistoGWAS: an AI-enabled framework for automated genetic analysis of tissue phenotypes in histology cohorts
Source: Genome Biol. 2026 Mar 31;27:122. doi: 10.1186/s13059-026-04031-z (PMC13063728; doi:10.1186/s13059-026-04031-z)
Supplement: Supplementary file 3 — Additional file 3: Dataset S2. Association statistics linking cluster signature abundance to gene expression levels across tissues. [file 13059_2026_4031_MOESM3_ESM.xlsx]

## Sheet: Breast_Mammary_Tissue_signature
gene_name	p_value	tissue	beta	snp_id	cluster_i	gene_chr	gene_start	gene_end
ABLIM3	1.85465e-13	Breast_Mammary_Tissue	-0.0506933	0	0	chr5	149141483	149260542
FAM19A5	2.73182e-13	Breast_Mammary_Tissue	0.050451	0	0	chr22	48489460	48850912
HIST3H2A	1.07649e-12	Breast_Mammary_Tissue	0.0491173	0	0	chr1	228456979	228457873
RP11-736N17.10	1.86474e-12	Breast_Mammary_Tissue	0.0486855	0	0	chr14	103208100	103208876
FBLN1	5.51372e-12	Breast_Mammary_Tissue	0.0475857	0	0	chr22	45502238	45601135
CTSK	6.46184e-12	Breast_Mammary_Tissue	0.0474883	0	0	chr1	150796208	150808323
SELENOM	6.47405e-12	Breast_Mammary_Tissue	0.0475878	0	0	chr22	31104772	31120069
TCEAL3	1.09747e-11	Breast_Mammary_Tissue	0.0470036	0	0	chrX	103607451	103628703
ASIP	1.28885e-11	Breast_Mammary_Tissue	0.0469257	0	0	chr20	34194569	34269344
RP11-798K3.2	1.8019e-11	Breast_Mammary_Tissue	-0.0466257	0	0	chr15	66984108	67065268
SYN2	2.71669e-11	Breast_Mammary_Tissue	-0.0461437	0	0	chr3	12004402	12191400
TMEM98	3.03389e-11	Breast_Mammary_Tissue	0.0460089	0	0	chr17	32927910	32945106
C6orf132	3.33138e-11	Breast_Mammary_Tissue	0.0459575	0	0	chr6	42101118	42142619
TBX1	4.15349e-11	Breast_Mammary_Tissue	0.0457139	0	0	chr22	19756703	19783032
RP11-736K20.5	4.29319e-11	Breast_Mammary_Tissue	-0.0456932	0	0	chr11	86892214	86925037
DEFB132	4.82138e-11	Breast_Mammary_Tissue	-0.0465629	0	0	chr20	257736	261096
BTNL9	5.52666e-11	Breast_Mammary_Tissue	-0.0454348	0	0	chr5	181040225	181061523
MEIS3	6.57134e-11	Breast_Mammary_Tissue	0.0452638	0	0	chr19	47403124	47419523
KCNK2	6.77046e-11	Breast_Mammary_Tissue	0.0451945	0	0	chr1	215005775	215237093
PDPN	6.83116e-11	Breast_Mammary_Tissue	0.0452121	0	0	chr1	13583465	13617957
RP11-91K11.2	9.03287e-11	Breast_Mammary_Tissue	-0.0474375	0	0	chr1	19819243	19819502
SORCS1	9.60143e-11	Breast_Mammary_Tissue	0.0448786	0	0	chr10	106573663	107164534
CAMK2N1	9.92234e-11	Breast_Mammary_Tissue	0.0448268	0	0	chr1	20482391	20486220
OLFML3	1.14277e-10	Breast_Mammary_Tissue	0.0447087	0	0	chr1	113979391	114035572
MUC3A	1.29502e-10	Breast_Mammary_Tissue	-0.0445854	0	0	chr7	100949555	100968346
ADAMTSL5	1.77584e-10	Breast_Mammary_Tissue	0.0442079	0	0	chr19	1505018	1513604
HAND2	1.91967e-10	Breast_Mammary_Tissue	0.044183	0	0	chr4	173524969	173530229
PRRX2	1.97187e-10	Breast_Mammary_Tissue	0.0441721	0	0	chr9	129665641	129722674
CD9	2.02793e-10	Breast_Mammary_Tissue	0.044197	0	0	chr12	6199715	6238271
RP11-598F7.6	2.19815e-10	Breast_Mammary_Tissue	-0.0440941	0	0	chr12	166856	182399
CA4	2.21581e-10	Breast_Mammary_Tissue	-0.0440395	0	0	chr17	60149936	60170899
ISM1	2.24926e-10	Breast_Mammary_Tissue	0.0440209	0	0	chr20	13221771	13300651
SCD5	2.36575e-10	Breast_Mammary_Tissue	0.0439646	0	0	chr4	82629539	82798857
C12orf75	2.40558e-10	Breast_Mammary_Tissue	0.043941	0	0	chr12	105235290	105396097
SFTA1P	2.81417e-10	Breast_Mammary_Tissue	-0.0440047	0	0	chr10	10784437	10794980
HSD17B13	3.04082e-10	Breast_Mammary_Tissue	-0.0437107	0	0	chr4	87303789	87322906
CLIP3	3.31293e-10	Breast_Mammary_Tissue	0.0436554	0	0	chr19	36014660	36033343
KCNIP2	3.57541e-10	Breast_Mammary_Tissue	-0.0435445	0	0	chr10	101825974	101843920
RHOXF1-AS1	3.80177e-10	Breast_Mammary_Tissue	-0.0434757	0	0	chrX	120036236	120146854
TCF15	4.22966e-10	Breast_Mammary_Tissue	-0.0433723	0	0	chr20	603797	610398
KIF25	4.30872e-10	Breast_Mammary_Tissue	-0.0433567	0	0	chr6	167999092	168045089
ROR2	4.97789e-10	Breast_Mammary_Tissue	0.0431893	0	0	chr9	91563091	91950162
GREM2	5.08907e-10	Breast_Mammary_Tissue	0.0432552	0	0	chr1	240489573	240612149
LPL	5.36286e-10	Breast_Mammary_Tissue	-0.0430681	0	0	chr8	19901717	19967258
CFB	6.0879e-10	Breast_Mammary_Tissue	0.0430007	0	0	chr6	31945673	31952084
MBP	6.30139e-10	Breast_Mammary_Tissue	0.0429627	0	0	chr18	76979198	77133683
AUTS2	6.72292e-10	Breast_Mammary_Tissue	0.0429744	0	0	chr7	69598919	70793068
RP11-100L22.1	7.15273e-10	Breast_Mammary_Tissue	-0.0430172	0	0	chr8	92668836	92679594
MMRN1	8.26657e-10	Breast_Mammary_Tissue	0.0426272	0	0	chr4	89879532	89954629
CLDN11	8.69468e-10	Breast_Mammary_Tissue	0.042618	0	0	chr3	170418865	170860380
FZD7	8.79822e-10	Breast_Mammary_Tissue	0.0426065	0	0	chr2	202034587	202038445
PTGES	1.04361e-09	Breast_Mammary_Tissue	0.0423989	0	0	chr9	129738331	129753047
MEOX2-AS1	1.17232e-09	Breast_Mammary_Tissue	-0.0422924	0	0	chr7	15688378	15695491
RSPO1	1.21509e-09	Breast_Mammary_Tissue	0.0423444	0	0	chr1	37611350	37634923
KLF5	1.22544e-09	Breast_Mammary_Tissue	0.0422526	0	0	chr13	73054976	73077542
CD300LG	1.31368e-09	Breast_Mammary_Tissue	-0.0421794	0	0	chr17	43847148	43863629
PLEKHA4	1.45204e-09	Breast_Mammary_Tissue	0.042075	0	0	chr19	48837097	48868632
TPBG	1.45397e-09	Breast_Mammary_Tissue	0.0420707	0	0	chr6	82363206	82370828
C14orf132	1.49522e-09	Breast_Mammary_Tissue	0.0420358	0	0	chr14	96039324	96093889
CCDC85A	1.55942e-09	Breast_Mammary_Tissue	-0.0419938	0	0	chr2	56184123	56386173
CBLN1	1.64683e-09	Breast_Mammary_Tissue	-0.0419282	0	0	chr16	49277917	49281831
MELTF	1.70328e-09	Breast_Mammary_Tissue	0.0418827	0	0	chr3	197001740	197029816
RP11-598F7.5	1.95117e-09	Breast_Mammary_Tissue	-0.0418373	0	0	chr12	164664	166321
PRIMA1	2.12085e-09	Breast_Mammary_Tissue	0.0416604	0	0	chr14	93718298	93788481
SLPI	2.23583e-09	Breast_Mammary_Tissue	0.0415911	0	0	chr20	45252239	45254564
PPARG	2.5291e-09	Breast_Mammary_Tissue	-0.0414664	0	0	chr3	12287368	12434356
TCEAL1	2.5924e-09	Breast_Mammary_Tissue	0.0414378	0	0	chrX	103628974	103630953
RDH5	2.75184e-09	Breast_Mammary_Tissue	-0.0413366	0	0	chr12	55720367	55724705
SNAI2	2.76527e-09	Breast_Mammary_Tissue	0.0413786	0	0	chr8	48917768	48921740
GLYAT	3.03634e-09	Breast_Mammary_Tissue	-0.0416022	0	0	chr11	58640426	58731974
MEGF6	3.04351e-09	Breast_Mammary_Tissue	0.0412495	0	0	chr1	3489920	3611495
CD36	3.22205e-09	Breast_Mammary_Tissue	-0.0411961	0	0	chr7	80369575	80677008
WDR34	3.41433e-09	Breast_Mammary_Tissue	0.0411118	0	0	chr9	128633663	128656787
GMPR	3.90315e-09	Breast_Mammary_Tissue	0.0409893	0	0	chr6	16238580	16295549
CPZ	3.94563e-09	Breast_Mammary_Tissue	0.0413119	0	0	chr4	8592660	8619759
RP11-363E7.4	4.08077e-09	Breast_Mammary_Tissue	-0.0409369	0	0	chr9	19453209	19455173
SCARA3	4.17485e-09	Breast_Mammary_Tissue	0.0409197	0	0	chr8	27633868	27676776
PDGFRL	4.25857e-09	Breast_Mammary_Tissue	0.0408932	0	0	chr8	17576433	17643794
AQP7	4.288e-09	Breast_Mammary_Tissue	-0.0408883	0	0	chr9	33383179	33402682
OSR1	4.42921e-09	Breast_Mammary_Tissue	0.0408298	0	0	chr2	19351485	19358653
TIMP1	4.56234e-09	Breast_Mammary_Tissue	0.0408038	0	0	chrX	47582313	47586789
RELN	4.75141e-09	Breast_Mammary_Tissue	0.0407695	0	0	chr7	103471784	103989516
GPNMB	4.92313e-09	Breast_Mammary_Tissue	0.0407152	0	0	chr7	23235967	23275108
FZD1	4.96863e-09	Breast_Mammary_Tissue	0.0407127	0	0	chr7	91264364	91271326
PDLIM4	5.104e-09	Breast_Mammary_Tissue	0.0406384	0	0	chr5	132257671	132273454
TMEM30B	5.12695e-09	Breast_Mammary_Tissue	0.0406849	0	0	chr14	61277370	61281840
CTXN1	5.53921e-09	Breast_Mammary_Tissue	0.0405866	0	0	chr19	7924485	7926166
FKBP10	5.7242e-09	Breast_Mammary_Tissue	0.0405893	0	0	chr17	41812680	41823217
RP11-379F4.7	5.89192e-09	Breast_Mammary_Tissue	0.0405274	0	0	chr3	158693120	158693768
SLC29A4	6.42498e-09	Breast_Mammary_Tissue	-0.0403834	0	0	chr7	5274369	5306789
RGCC	6.79223e-09	Breast_Mammary_Tissue	-0.0403677	0	0	chr13	41457559	41470882
SLC43A3	6.79524e-09	Breast_Mammary_Tissue	0.0403467	0	0	chr11	57406954	57427580
FAM102A	7.40666e-09	Breast_Mammary_Tissue	0.0402671	0	0	chr9	127940579	127980513
ZNF703	7.54052e-09	Breast_Mammary_Tissue	0.0402526	0	0	chr8	37695751	37700021
CCDC189	7.82291e-09	Breast_Mammary_Tissue	0.0402096	0	0	chr16	30761198	30762710
MARVELD1	8.3587e-09	Breast_Mammary_Tissue	0.0401312	0	0	chr10	97713173	97718152
SH3PXD2B	8.61934e-09	Breast_Mammary_Tissue	0.0401089	0	0	chr5	172325000	172454523
GIPR	8.70036e-09	Breast_Mammary_Tissue	-0.0400591	0	0	chr19	45668244	45683724
AC007743.1	8.70162e-09	Breast_Mammary_Tissue	-0.0400933	0	0	chr2	56173534	56185770
PODXL2	9.28985e-09	Breast_Mammary_Tissue	0.0400361	0	0	chr3	127629181	127672809
GAS1	1.04616e-08	Breast_Mammary_Tissue	0.0398746	0	0	chr9	86944363	86947189
PPL	1.05409e-08	Breast_Mammary_Tissue	0.0398595	0	0	chr16	4882507	4960741
TIMP4	1.08067e-08	Breast_Mammary_Tissue	-0.0398427	0	0	chr3	12153051	12159351
PFKFB1	1.09674e-08	Breast_Mammary_Tissue	-0.0398105	0	0	chrX	54932961	54998534
C14orf180	1.10038e-08	Breast_Mammary_Tissue	-0.0398155	0	0	chr14	104579684	104590515
MCM10	1.14635e-08	Breast_Mammary_Tissue	-0.0397572	0	0	chr10	13161554	13211104
DKK3	1.20433e-08	Breast_Mammary_Tissue	0.0397212	0	0	chr11	11963106	12009769
CENPW	1.21877e-08	Breast_Mammary_Tissue	0.0396923	0	0	chr6	126340174	126348875
SLC2A10	1.22533e-08	Breast_Mammary_Tissue	0.0396994	0	0	chr20	46709487	46736347
CYB5R2	1.22752e-08	Breast_Mammary_Tissue	0.0397807	0	0	chr11	7665100	7677222
FBXO2	1.22838e-08	Breast_Mammary_Tissue	0.0396592	0	0	chr1	11648367	11655785
RP11-407P15.2	1.23495e-08	Breast_Mammary_Tissue	-0.0402121	0	0	chr2	94588522	94604573
P3H3	1.28259e-08	Breast_Mammary_Tissue	0.0396343	0	0	chr12	6828410	6839851
SLIT2	1.33123e-08	Breast_Mammary_Tissue	0.0396004	0	0	chr4	20253260	20620561
HSD17B14	1.33513e-08	Breast_Mammary_Tissue	0.0396158	0	0	chr19	48813017	48836678
C3	1.35238e-08	Breast_Mammary_Tissue	0.0395934	0	0	chr19	6677704	6730562
LAYN	1.41472e-08	Breast_Mammary_Tissue	0.0395442	0	0	chr11	111540280	111561745
GPR182	1.43033e-08	Breast_Mammary_Tissue	0.0395182	0	0	chr12	56994446	56998441
PLIN4	1.4329e-08	Breast_Mammary_Tissue	-0.0395336	0	0	chr19	4502212	4518465
PRKAR2B	1.4849e-08	Breast_Mammary_Tissue	-0.0394728	0	0	chr7	107044649	107161811
PTGFRN	1.52126e-08	Breast_Mammary_Tissue	0.039456	0	0	chr1	116910057	116990358
CYB561	1.63824e-08	Breast_Mammary_Tissue	0.0393527	0	0	chr17	63432304	63446378
RP3-428L16.2	1.66279e-08	Breast_Mammary_Tissue	0.0393463	0	0	chr6	160990318	160992342
EMID1	1.78614e-08	Breast_Mammary_Tissue	0.039282	0	0	chr22	29205851	29259597
ETHE1	1.82696e-08	Breast_Mammary_Tissue	0.0393019	0	0	chr19	43506719	43527244
ANGPTL7	1.82704e-08	Breast_Mammary_Tissue	0.039253	0	0	chr1	11189341	11195981
NGFR	1.95076e-08	Breast_Mammary_Tissue	0.0391564	0	0	chr17	49502063	49515017
FFAR2	2.00662e-08	Breast_Mammary_Tissue	-0.0392092	0	0	chr19	35443907	35451767
H19	2.03554e-08	Breast_Mammary_Tissue	-0.0391069	0	0	chr11	1995163	2001470
SPEG	2.04677e-08	Breast_Mammary_Tissue	0.0390982	0	0	chr2	219434846	219498287
CPM	2.06734e-08	Breast_Mammary_Tissue	-0.0390858	0	0	chr12	68851175	68971570
PLEKHG4	2.09156e-08	Breast_Mammary_Tissue	0.0390601	0	0	chr16	67277510	67289432
THBS4	2.10531e-08	Breast_Mammary_Tissue	-0.039087	0	0	chr5	79991311	80083287
ST5	2.27872e-08	Breast_Mammary_Tissue	0.0389833	0	0	chr11	8693351	8910951
AQP5	2.35359e-08	Breast_Mammary_Tissue	0.0391135	0	0	chr12	49961870	49965681
CIDEC	2.61155e-08	Breast_Mammary_Tissue	-0.0388073	0	0	chr3	9866711	9880254
IL17RD	2.68985e-08	Breast_Mammary_Tissue	0.03878	0	0	chr3	57089982	57170306
SLC2A1	2.69711e-08	Breast_Mammary_Tissue	0.038788	0	0	chr1	42925375	42959048
NT5E	2.8372e-08	Breast_Mammary_Tissue	0.0387244	0	0	chr6	85449584	85495791
CA12	2.89517e-08	Breast_Mammary_Tissue	0.0386846	0	0	chr15	63321378	63382161
FAM213A	2.94626e-08	Breast_Mammary_Tissue	-0.0386705	0	0	chr10	80407829	80437115
SDPR	3.04334e-08	Breast_Mammary_Tissue	-0.0386357	0	0	chr2	191834302	191847255
GS1-358P8.4	3.12361e-08	Breast_Mammary_Tissue	0.0386012	0	0	chrX	24545516	24550466
BMP7	3.18362e-08	Breast_Mammary_Tissue	0.0386247	0	0	chr20	57168748	57266629
PLXNB1	3.20603e-08	Breast_Mammary_Tissue	0.0385662	0	0	chr3	48403854	48430051
LGALS12	3.41426e-08	Breast_Mammary_Tissue	-0.038511	0	0	chr11	63506084	63516774
GPD1	3.45809e-08	Breast_Mammary_Tissue	-0.0384897	0	0	chr12	50103819	50111319
AQP7P1	3.46762e-08	Breast_Mammary_Tissue	-0.0384823	0	0	chr9	63317067	63333091
ZP1	3.56321e-08	Breast_Mammary_Tissue	-0.0384489	0	0	chr11	60867562	60875693
SEMA3G	3.57225e-08	Breast_Mammary_Tissue	-0.0384332	0	0	chr3	52433053	52445085
PROX1	3.60467e-08	Breast_Mammary_Tissue	0.0384397	0	0	chr1	213983181	214041502
RP11-236F9.2	3.72749e-08	Breast_Mammary_Tissue	-0.038821	0	0	chr9	63330326	63343660
MSX2	3.76491e-08	Breast_Mammary_Tissue	0.0383924	0	0	chr5	174724533	174730893
SOX8	3.88079e-08	Breast_Mammary_Tissue	0.0383392	0	0	chr16	981808	986979
KCNMB1	3.90442e-08	Breast_Mammary_Tissue	0.038342	0	0	chr5	170374671	170389677
RTKN	3.95056e-08	Breast_Mammary_Tissue	0.0383195	0	0	chr2	74425836	74442422
CTB-25B13.5	3.95472e-08	Breast_Mammary_Tissue	0.0383261	0	0	chr19	1440839	1441938
RP11-311H10.4	4.0051e-08	Breast_Mammary_Tissue	-0.0395693	0	0	chr9	33402857	33409948
FIBIN	4.04968e-08	Breast_Mammary_Tissue	0.0383001	0	0	chr11	26994184	26996121
FAM198A	4.20738e-08	Breast_Mammary_Tissue	0.0382517	0	0	chr3	42979267	43060211
COL8A2	4.3031e-08	Breast_Mammary_Tissue	0.0381788	0	0	chr1	36095236	36125220
TUSC5	4.30319e-08	Breast_Mammary_Tissue	-0.0382197	0	0	chr17	1279663	1300987
EPB41L4A-AS1	4.3077e-08	Breast_Mammary_Tissue	0.0382022	0	0	chr5	112160526	112162617
CTA-293F17.1	4.33772e-08	Breast_Mammary_Tissue	0.038671	0	0	chr7	20328299	20329782
TNK1	4.49293e-08	Breast_Mammary_Tissue	0.0381678	0	0	chr17	7380534	7389726
TMEM9	4.50142e-08	Breast_Mammary_Tissue	0.0381877	0	0	chr1	201134772	201171574
FZD4	4.60395e-08	Breast_Mammary_Tissue	-0.0381449	0	0	chr11	86945679	86955391
MGP	4.83445e-08	Breast_Mammary_Tissue	0.0380833	0	0	chr12	14881181	14885926
PDLIM3	4.99599e-08	Breast_Mammary_Tissue	0.0380371	0	0	chr4	185500660	185535612
EPS8L2	5.04234e-08	Breast_Mammary_Tissue	0.038023	0	0	chr11	694438	727727
GLI3	5.09574e-08	Breast_Mammary_Tissue	0.0380339	0	0	chr7	41960950	42237059
GSTM3	5.39105e-08	Breast_Mammary_Tissue	0.0379518	0	0	chr1	109733932	109741038
ABC7-42389800N19.1	5.5324e-08	Breast_Mammary_Tissue	0.038029	0	0	chr12	14522	32015
HIGD1B	5.66514e-08	Breast_Mammary_Tissue	-0.0378976	0	0	chr17	44846353	44849388
ADRB1	5.69064e-08	Breast_Mammary_Tissue	-0.037886	0	0	chr10	114044056	114046908
IRX1	6.05179e-08	Breast_Mammary_Tissue	0.0377998	0	0	chr5	3596054	3601403
LINC01485	6.13242e-08	Breast_Mammary_Tissue	-0.0380741	0	0	chr5	173786790	173809039
FAP	6.2903e-08	Breast_Mammary_Tissue	0.0377621	0	0	chr2	162173723	162245151
PIP4K2C	6.39348e-08	Breast_Mammary_Tissue	0.0377398	0	0	chr12	57591174	57603418
MYZAP	6.76269e-08	Breast_Mammary_Tissue	-0.0376769	0	0	chr15	57591941	57685364
TRAPPC6A	6.89604e-08	Breast_Mammary_Tissue	0.0376704	0	0	chr19	45162928	45178237
GRAMD2	6.96127e-08	Breast_Mammary_Tissue	0.037685	0	0	chr15	72159807	72197785
SCN4A	6.97246e-08	Breast_Mammary_Tissue	-0.0376423	0	0	chr17	63938554	63972918
TCEAL2	7.36834e-08	Breast_Mammary_Tissue	0.037584	0	0	chrX	102125688	102127711
PRRT4	7.37877e-08	Breast_Mammary_Tissue	-0.0375575	0	0	chr7	128350325	128361685
PAK3	7.6285e-08	Breast_Mammary_Tissue	0.0375252	0	0	chrX	110944285	111227361
AHNAK2	7.97256e-08	Breast_Mammary_Tissue	0.0374768	0	0	chr14	104937791	104978357
ABCB5	8.06459e-08	Breast_Mammary_Tissue	0.0375505	0	0	chr7	20615207	20777038
CH17-469D17.1	8.06556e-08	Breast_Mammary_Tissue	-0.0376465	0	0	chr9	43109866	43125905
ITGB8	8.15949e-08	Breast_Mammary_Tissue	0.0374812	0	0	chr7	20330702	20415754
TMEM238	8.18056e-08	Breast_Mammary_Tissue	0.0374476	0	0	chr19	55379245	55384598
LMX1B	8.38798e-08	Breast_Mammary_Tissue	0.0376927	0	0	chr9	126614443	126701032
GPIHBP1	8.44078e-08	Breast_Mammary_Tissue	-0.0373984	0	0	chr8	143213193	143217170
RP11-400K9.4	8.54724e-08	Breast_Mammary_Tissue	0.0373945	0	0	chr8	53515607	53523931
NEO1	8.70666e-08	Breast_Mammary_Tissue	0.0373725	0	0	chr15	73051710	73305206
GNAI1	8.71513e-08	Breast_Mammary_Tissue	-0.0373559	0	0	chr7	80133955	80219402
SNHG8	9.00726e-08	Breast_Mammary_Tissue	0.0373286	0	0	chr4	118278709	118279823
CADM4	9.50731e-08	Breast_Mammary_Tissue	0.0372475	0	0	chr19	43622368	43639839
ACSM5	9.53474e-08	Breast_Mammary_Tissue	-0.0372594	0	0	chr16	20409534	20441249
CTB-31O20.2	9.67557e-08	Breast_Mammary_Tissue	0.0372384	0	0	chr19	1874871	1876169
SBSPON	9.91477e-08	Breast_Mammary_Tissue	0.0372121	0	0	chr8	73064540	73124088
RSPO3	9.94655e-08	Breast_Mammary_Tissue	0.0371897	0	0	chr6	127118604	127197765
SLC4A4	9.95929e-08	Breast_Mammary_Tissue	-0.0372438	0	0	chr4	71186757	71572087
ITGB4	1.03165e-07	Breast_Mammary_Tissue	0.0371585	0	0	chr17	75721328	75757818
RP1-28O10.1	1.03855e-07	Breast_Mammary_Tissue	-0.0371307	0	0	chr1	209661364	209724125
ACER2	1.05652e-07	Breast_Mammary_Tissue	-0.0371295	0	0	chr9	19409059	19452020
COL23A1	1.07873e-07	Breast_Mammary_Tissue	0.0371045	0	0	chr5	178237618	178590555
BICC1	1.10228e-07	Breast_Mammary_Tissue	0.0370851	0	0	chr10	58513140	58831437
LEP	1.12189e-07	Breast_Mammary_Tissue	-0.0370766	0	0	chr7	128241284	128257628
CDKN2B	1.13436e-07	Breast_Mammary_Tissue	-0.0370295	0	0	chr9	22002903	22009363
RP1-302G2.5	1.13738e-07	Breast_Mammary_Tissue	-0.0370412	0	0	chr6	44216939	44218236
WIF1	1.14659e-07	Breast_Mammary_Tissue	0.03739	0	0	chr12	65050626	65121566
CHI3L2	1.16568e-07	Breast_Mammary_Tissue	0.0370413	0	0	chr1	111200771	111243440
SFRP2	1.1972e-07	Breast_Mammary_Tissue	0.0369471	0	0	chr4	153780592	153789120
NAV2	1.20163e-07	Breast_Mammary_Tissue	0.0369866	0	0	chr11	19350724	20121598
VDR	1.23533e-07	Breast_Mammary_Tissue	0.0369323	0	0	chr12	47841537	47943048
PCOLCE	1.25996e-07	Breast_Mammary_Tissue	0.0369087	0	0	chr7	100602177	100608175
ANTXR1	1.26519e-07	Breast_Mammary_Tissue	0.0369264	0	0	chr2	69013178	69249327
CD276	1.27245e-07	Breast_Mammary_Tissue	0.0369148	0	0	chr15	73683966	73714518
IRX3	1.28702e-07	Breast_Mammary_Tissue	0.0368821	0	0	chr16	54283304	54286763
TMEM25	1.33253e-07	Breast_Mammary_Tissue	0.0368504	0	0	chr11	118531198	118547280
IRF2BPL	1.33895e-07	Breast_Mammary_Tissue	0.0368543	0	0	chr14	77024543	77028085
SEC14L1	1.36551e-07	Breast_Mammary_Tissue	-0.0368149	0	0	chr17	77088950	77217101
RFLNA	1.37254e-07	Breast_Mammary_Tissue	0.0369146	0	0	chr12	124149595	124316024
NCS1	1.37572e-07	Breast_Mammary_Tissue	0.0368123	0	0	chr9	130172578	130237304
EFS	1.4308e-07	Breast_Mammary_Tissue	0.036756	0	0	chr14	23356402	23365752
IRX2	1.48568e-07	Breast_Mammary_Tissue	0.036709	0	0	chr5	2745845	2751662
TRHDE-AS1	1.53715e-07	Breast_Mammary_Tissue	-0.0366759	0	0	chr12	72253513	72274907
TRNP1	1.57741e-07	Breast_Mammary_Tissue	0.0366277	0	0	chr1	26993707	27000898
KLB	1.58605e-07	Breast_Mammary_Tissue	-0.0365846	0	0	chr4	39406853	39451536
CMTM7	1.59442e-07	Breast_Mammary_Tissue	0.0367211	0	0	chr3	32391671	32455528
MFAP2	1.6102e-07	Breast_Mammary_Tissue	0.0366376	0	0	chr1	16974502	16980835
DNASE1L3	1.617e-07	Breast_Mammary_Tissue	-0.0366187	0	0	chr3	58192257	58214697
CYP27A1	1.64172e-07	Breast_Mammary_Tissue	0.036572	0	0	chr2	218781756	218815293
QTRT1	1.66642e-07	Breast_Mammary_Tissue	0.0365346	0	0	chr19	10701451	10713437
MAPK13	1.68137e-07	Breast_Mammary_Tissue	0.0365647	0	0	chr6	36127809	36144524
LMO7-AS1	1.70457e-07	Breast_Mammary_Tissue	0.0369789	0	0	chr13	75604828	75635994
CA11	1.71286e-07	Breast_Mammary_Tissue	0.0365327	0	0	chr19	48637942	48646312
MUC1	1.72823e-07	Breast_Mammary_Tissue	0.0365216	0	0	chr1	155185824	155192916
MLXIPL	1.74337e-07	Breast_Mammary_Tissue	-0.036526	0	0	chr7	73593194	73624543
TFF3	1.74966e-07	Breast_Mammary_Tissue	0.0365075	0	0	chr21	42311667	42315651
EPHB3	1.75603e-07	Breast_Mammary_Tissue	0.0365112	0	0	chr3	184561784	184582409
PHYHIP	1.76709e-07	Breast_Mammary_Tissue	0.0364981	0	0	chr8	22219704	22232341
AHCY	1.77669e-07	Breast_Mammary_Tissue	0.036465	0	0	chr20	34280268	34311802
PTK7	1.78829e-07	Breast_Mammary_Tissue	0.0364693	0	0	chr6	43076268	43161719
FBXO32	1.79855e-07	Breast_Mammary_Tissue	0.0364694	0	0	chr8	123497889	123541206
C1QL1	1.81742e-07	Breast_Mammary_Tissue	0.0367137	0	0	chr17	44959693	44968071
WLS	1.81785e-07	Breast_Mammary_Tissue	0.0364425	0	0	chr1	68098473	68233120
VASN	1.84578e-07	Breast_Mammary_Tissue	0.0364754	0	0	chr16	4371848	4383528
LBH	1.86967e-07	Breast_Mammary_Tissue	0.0364178	0	0	chr2	30231531	30323730
TEAD3	1.92556e-07	Breast_Mammary_Tissue	0.0363748	0	0	chr6	35473597	35497076
ANGPTL8	1.94084e-07	Breast_Mammary_Tissue	-0.0364391	0	0	chr19	11237450	11241943
SMO	1.97997e-07	Breast_Mammary_Tissue	0.0363392	0	0	chr7	129188872	129213416
PDGFA	1.99126e-07	Breast_Mammary_Tissue	0.0363427	0	0	chr7	497258	520296
SOAT2	1.9915e-07	Breast_Mammary_Tissue	0.0363451	0	0	chr12	53103518	53124538
PHLDB3	1.99282e-07	Breast_Mammary_Tissue	0.0363433	0	0	chr19	43475103	43504935
HS6ST1	2.00382e-07	Breast_Mammary_Tissue	0.0363408	0	0	chr2	128236716	128318577
IRX5	2.06948e-07	Breast_Mammary_Tissue	0.0362871	0	0	chr16	54930862	54934485
ADRB2	2.10422e-07	Breast_Mammary_Tissue	-0.0362469	0	0	chr5	148825245	148828687
DACT3	2.16229e-07	Breast_Mammary_Tissue	0.0362508	0	0	chr19	46647612	46661138
LY6E	2.1998e-07	Breast_Mammary_Tissue	0.0362345	0	0	chr8	143017982	143023832
LSR	2.3161e-07	Breast_Mammary_Tissue	0.0361203	0	0	chr19	35248330	35267964
ATP2A3	2.36045e-07	Breast_Mammary_Tissue	0.036126	0	0	chr17	3923870	3964464
CHDH	2.37121e-07	Breast_Mammary_Tissue	0.0361229	0	0	chr3	53813734	53846390
GPAM	2.38313e-07	Breast_Mammary_Tissue	-0.0361036	0	0	chr10	112149864	112215377
LONRF2	2.45643e-07	Breast_Mammary_Tissue	0.0360827	0	0	chr2	100273291	100322733
KLK10	2.45761e-07	Breast_Mammary_Tissue	0.0362862	0	0	chr19	51012739	51020175
DMKN	2.47818e-07	Breast_Mammary_Tissue	0.0360546	0	0	chr19	35497220	35513658
MMD	2.54749e-07	Breast_Mammary_Tissue	-0.0360307	0	0	chr17	55392613	55421992
FAM89A	2.55423e-07	Breast_Mammary_Tissue	-0.0360204	0	0	chr1	231018958	231040246
PATZ1	2.55651e-07	Breast_Mammary_Tissue	0.0360243	0	0	chr22	31325804	31346232
SGCG	2.60837e-07	Breast_Mammary_Tissue	-0.0360389	0	0	chr13	23180952	23325165
KB-1562D12.1	2.63097e-07	Breast_Mammary_Tissue	0.0400239	0	0	chr8	101461177	101461617
SPAAR	2.65314e-07	Breast_Mammary_Tissue	-0.0359797	0	0	chr9	35909483	35937153
BEST4	2.66003e-07	Breast_Mammary_Tissue	0.0359852	0	0	chr1	44783585	44787705
SERPINA3	2.66059e-07	Breast_Mammary_Tissue	0.0359724	0	0	chr14	94612377	94624055
SLC38A1	2.68357e-07	Breast_Mammary_Tissue	0.0359671	0	0	chr12	46183063	46270017
B3GNT3	2.77097e-07	Breast_Mammary_Tissue	0.0360548	0	0	chr19	17794828	17813082
GRIK1	2.77208e-07	Breast_Mammary_Tissue	0.0360036	0	0	chr21	29536933	29940033
LYPD3	2.81299e-07	Breast_Mammary_Tissue	0.0359042	0	0	chr19	43460787	43465660
ERBB2	2.90183e-07	Breast_Mammary_Tissue	0.0358578	0	0	chr17	39688108	39730353
PKHD1L1	2.94343e-07	Breast_Mammary_Tissue	0.0358273	0	0	chr8	109362477	109530330
FAM3B	2.9635e-07	Breast_Mammary_Tissue	0.0359031	0	0	chr21	41304212	41357431
FHL3	2.99561e-07	Breast_Mammary_Tissue	0.035803	0	0	chr1	37996770	38005606
CNTN1	3.00275e-07	Breast_Mammary_Tissue	0.0358085	0	0	chr12	40692442	41072418
TCEAL5	3.05154e-07	Breast_Mammary_Tissue	0.0359233	0	0	chrX	103273691	103276872
PDE3B	3.12815e-07	Breast_Mammary_Tissue	-0.0357767	0	0	chr11	14643723	14872044
BOC	3.16712e-07	Breast_Mammary_Tissue	0.0357682	0	0	chr3	113211003	113286946
USP54	3.16996e-07	Breast_Mammary_Tissue	0.0357486	0	0	chr10	73497538	73625953
TNS4	3.18971e-07	Breast_Mammary_Tissue	0.0357384	0	0	chr17	40475828	40501597
SOX9	3.21798e-07	Breast_Mammary_Tissue	0.0357114	0	0	chr17	72121020	72126420
ASB13	3.24758e-07	Breast_Mammary_Tissue	0.0357123	0	0	chr10	5638867	5666595
DLG5	3.28647e-07	Breast_Mammary_Tissue	0.0357026	0	0	chr10	77793544	77926526
FADS3	3.33657e-07	Breast_Mammary_Tissue	-0.0356913	0	0	chr11	61873519	61892051
TMEM255A	3.36925e-07	Breast_Mammary_Tissue	0.0356862	0	0	chrX	120258650	120311556
SPX	3.4008e-07	Breast_Mammary_Tissue	-0.0356762	0	0	chr12	21526307	21537377
GDAP1	3.44577e-07	Breast_Mammary_Tissue	0.035646	0	0	chr8	74321514	74488872
AC022007.5	3.45745e-07	Breast_Mammary_Tissue	-0.0356358	0	0	chr3	10006418	10011209
LINC01028	3.53784e-07	Breast_Mammary_Tissue	0.0357756	0	0	chr17	70051277	70068095
FHOD3	3.60213e-07	Breast_Mammary_Tissue	0.035592	0	0	chr18	36297714	36769426
KCNJ16	3.66667e-07	Breast_Mammary_Tissue	0.0355918	0	0	chr17	70053481	70135608
CALB2	3.72821e-07	Breast_Mammary_Tissue	-0.0355446	0	0	chr16	71358713	71390438
C3orf14	3.74789e-07	Breast_Mammary_Tissue	0.0355372	0	0	chr3	62318973	62336213
AHDC1	3.75704e-07	Breast_Mammary_Tissue	0.0355255	0	0	chr1	27534035	27604431
ART5	3.76508e-07	Breast_Mammary_Tissue	0.0356232	0	0	chr11	3638503	3642316
TFAP2A-AS1	3.78479e-07	Breast_Mammary_Tissue	0.0367405	0	0	chr6	10409340	10416446
RGS11	3.82796e-07	Breast_Mammary_Tissue	-0.0355259	0	0	chr16	268301	275940
VWA5A	3.83552e-07	Breast_Mammary_Tissue	0.0354899	0	0	chr11	124115362	124147721
AC073850.6	3.93882e-07	Breast_Mammary_Tissue	-0.0355158	0	0	chr7	80662331	80662585
NTN1	3.94344e-07	Breast_Mammary_Tissue	0.0355535	0	0	chr17	9021542	9244000
VWF	3.97844e-07	Breast_Mammary_Tissue	-0.0354691	0	0	chr12	5948874	6124770
PLEKHA6	4.10389e-07	Breast_Mammary_Tissue	0.0354266	0	0	chr1	204218851	204377665
STAC2	4.13921e-07	Breast_Mammary_Tissue	0.0354066	0	0	chr17	39210536	39225872
SHANK3	4.16934e-07	Breast_Mammary_Tissue	-0.0353989	0	0	chr22	50674415	50733298
WDR90	4.19495e-07	Breast_Mammary_Tissue	0.0354673	0	0	chr16	649325	667833
PIEZO2	4.22068e-07	Breast_Mammary_Tissue	0.0353847	0	0	chr18	10670241	11148762
APOD	4.22886e-07	Breast_Mammary_Tissue	0.0353802	0	0	chr3	195568702	195584205
PPP1R1A	4.27278e-07	Breast_Mammary_Tissue	-0.0353668	0	0	chr12	54575387	54588659
TRIM17	4.31372e-07	Breast_Mammary_Tissue	0.0353583	0	0	chr1	228407940	228416861
TMEM61	4.42203e-07	Breast_Mammary_Tissue	0.036092	0	0	chr1	54980792	54992293
LOXL4	4.49169e-07	Breast_Mammary_Tissue	0.0353105	0	0	chr10	98247690	98268250
ITGA10	4.58137e-07	Breast_Mammary_Tissue	0.035269	0	0	chr1	145891208	145910189
ISLR	4.58718e-07	Breast_Mammary_Tissue	0.0352775	0	0	chr15	74173671	74176872
LSAMP	4.71023e-07	Breast_Mammary_Tissue	0.0352399	0	0	chr3	115802363	117139389
CLDN19	4.71201e-07	Breast_Mammary_Tissue	0.0357953	0	0	chr1	42733093	42740254
CADM3	4.72444e-07	Breast_Mammary_Tissue	0.0352441	0	0	chr1	159171609	159203306
PTK6	4.86305e-07	Breast_Mammary_Tissue	0.0351835	0	0	chr20	63528001	63537370
NCMAP	4.93158e-07	Breast_Mammary_Tissue	0.0353405	0	0	chr1	24556111	24609328
TMEM97	5.03104e-07	Breast_Mammary_Tissue	0.0352231	0	0	chr17	28319095	28328324
GPR27	5.24526e-07	Breast_Mammary_Tissue	0.0351006	0	0	chr3	71754050	71756496
TACSTD2	5.44974e-07	Breast_Mammary_Tissue	0.0350491	0	0	chr1	58575423	58577773
ENO2	5.47302e-07	Breast_Mammary_Tissue	0.0350624	0	0	chr12	6913745	6923698
CTA-221G9.12	5.50365e-07	Breast_Mammary_Tissue	0.0360281	0	0	chr22	25102433	25112692
EDA2R	5.61863e-07	Breast_Mammary_Tissue	0.0350929	0	0	chrX	66595637	66639298
FCN3	5.68561e-07	Breast_Mammary_Tissue	-0.0349915	0	0	chr1	27369112	27374824
CTD-2553C6.1	5.6984e-07	Breast_Mammary_Tissue	-0.0351188	0	0	chr19	9995997	9997163
ZNF33B	5.915e-07	Breast_Mammary_Tissue	0.0349501	0	0	chr10	42574185	42638553
PAK4	5.9726e-07	Breast_Mammary_Tissue	0.0349233	0	0	chr19	39125770	39182816
CLSTN1	6.02438e-07	Breast_Mammary_Tissue	0.0349159	0	0	chr1	9729115	9824526
SPHK1	6.25786e-07	Breast_Mammary_Tissue	0.0348986	0	0	chr17	76376584	76387860
RP11-532F12.5	6.27911e-07	Breast_Mammary_Tissue	0.0352821	0	0	chr15	40835808	40844387
SGPP2	6.29805e-07	Breast_Mammary_Tissue	0.0349346	0	0	chr2	222424517	222560948
HPSE2	6.30754e-07	Breast_Mammary_Tissue	0.0348657	0	0	chr10	98457077	99235862
OMD	6.3133e-07	Breast_Mammary_Tissue	0.0348466	0	0	chr9	92414245	92424461
VAMP1	6.42052e-07	Breast_Mammary_Tissue	0.0348324	0	0	chr12	6462323	6470987
CYP4F11	6.42185e-07	Breast_Mammary_Tissue	0.035083	0	0	chr19	15912367	15934867
CCRL2	6.44154e-07	Breast_Mammary_Tissue	-0.0348325	0	0	chr3	46407163	46412997
TRIM29	6.48047e-07	Breast_Mammary_Tissue	0.0348157	0	0	chr11	120111275	120185529
PLEKHB1	6.50042e-07	Breast_Mammary_Tissue	0.0347741	0	0	chr11	73646178	73662819
C1orf21	6.5545e-07	Breast_Mammary_Tissue	0.0347752	0	0	chr1	184387058	184629020
FAM180A	6.58418e-07	Breast_Mammary_Tissue	0.0348074	0	0	chr7	135728348	135748846
BASP1	6.64077e-07	Breast_Mammary_Tissue	0.0347835	0	0	chr5	17065598	17276843
WFDC2	6.68207e-07	Breast_Mammary_Tissue	0.0347747	0	0	chr20	45469706	45481532
F8	6.74003e-07	Breast_Mammary_Tissue	-0.0347728	0	0	chrX	154835788	155022753
CDS1	6.81055e-07	Breast_Mammary_Tissue	0.0347571	0	0	chr4	84582979	84651338
RP11-359E10.1	6.84398e-07	Breast_Mammary_Tissue	0.0347107	0	0	chr11	19710934	19712619
SYNGR1	6.897e-07	Breast_Mammary_Tissue	0.0347181	0	0	chr22	39349925	39385588
STMN3	7.02496e-07	Breast_Mammary_Tissue	0.0347121	0	0	chr20	63639705	63657682
TFAP2A	7.06162e-07	Breast_Mammary_Tissue	0.0347027	0	0	chr6	10393186	10419659
FRMD1	7.06872e-07	Breast_Mammary_Tissue	-0.0347111	0	0	chr6	168055745	168081557
APOLD1	7.22335e-07	Breast_Mammary_Tissue	-0.0346852	0	0	chr12	12725917	12813315
ADIPOQ	7.2237e-07	Breast_Mammary_Tissue	-0.0346702	0	0	chr3	186842690	186858463
AP006621.9	7.32728e-07	Breast_Mammary_Tissue	0.0363007	0	0	chr11	708564	709023
MAFB	7.41477e-07	Breast_Mammary_Tissue	0.0346554	0	0	chr20	40685848	40689240
ANPEP	7.87615e-07	Breast_Mammary_Tissue	0.0345561	0	0	chr15	89784889	89815401
RP11-238F2.1	7.8871e-07	Breast_Mammary_Tissue	-0.0359311	0	0	chr17	70778604	70779230
FAM222A	8.01475e-07	Breast_Mammary_Tissue	0.0345274	0	0	chr12	109714228	109770507
PERP	8.13023e-07	Breast_Mammary_Tissue	0.0345955	0	0	chr6	138088505	138107511
ARFIP2	8.17358e-07	Breast_Mammary_Tissue	0.0345197	0	0	chr11	6474683	6481446
GFRA1	8.33795e-07	Breast_Mammary_Tissue	0.0344852	0	0	chr10	116056925	116273467
SEC14L2	8.4544e-07	Breast_Mammary_Tissue	0.0344353	0	0	chr22	30396857	30425317
CHD3	8.47456e-07	Breast_Mammary_Tissue	0.0344627	0	0	chr17	7884806	7912760
DEGS2	8.71763e-07	Breast_Mammary_Tissue	0.034434	0	0	chr14	100144237	100160163
EVPL	8.73717e-07	Breast_Mammary_Tissue	0.0344246	0	0	chr17	76004502	76027452
TUSC8	8.8447e-07	Breast_Mammary_Tissue	0.0369818	0	0	chr13	44400250	44405984
GOLM1	8.92721e-07	Breast_Mammary_Tissue	0.0343663	0	0	chr9	86026146	86100173
FAM160A1	8.94619e-07	Breast_Mammary_Tissue	0.034565	0	0	chr4	151409216	151663632
MYO5B	8.9524e-07	Breast_Mammary_Tissue	0.0344027	0	0	chr18	49822813	50195093
CHRD	8.95786e-07	Breast_Mammary_Tissue	0.034359	0	0	chr3	184380073	184389829
RARG	9.04377e-07	Breast_Mammary_Tissue	0.0343709	0	0	chr12	53210567	53232980
CACFD1	9.05375e-07	Breast_Mammary_Tissue	0.0343816	0	0	chr9	133459965	133470848
BCAS1	9.076e-07	Breast_Mammary_Tissue	0.0344431	0	0	chr20	53936777	54070594
CCL21	9.23536e-07	Breast_Mammary_Tissue	0.0343378	0	0	chr9	34709005	34710124
DHRS7	9.26966e-07	Breast_Mammary_Tissue	0.0344411	0	0	chr14	60148948	60169856
ARHGEF19	9.57739e-07	Breast_Mammary_Tissue	0.0343052	0	0	chr1	16198217	16212609
SLC45A3	9.62835e-07	Breast_Mammary_Tissue	0.0342921	0	0	chr1	205657851	205680459
CGNL1	9.93582e-07	Breast_Mammary_Tissue	0.0342654	0	0	chr15	57375967	57550727
KIF22	1.00091e-06	Breast_Mammary_Tissue	0.0342707	0	0	chr16	29790719	29805385
KLK6	1.00241e-06	Breast_Mammary_Tissue	0.0354602	0	0	chr19	50958631	50969673
PON3	1.00958e-06	Breast_Mammary_Tissue	0.0342349	0	0	chr7	95359944	95396363
RP11-164P12.5	1.01758e-06	Breast_Mammary_Tissue	0.0343065	0	0	chr4	151669786	151670503
F12	1.02581e-06	Breast_Mammary_Tissue	0.0342112	0	0	chr5	177402140	177409576
EFNB1	1.03877e-06	Breast_Mammary_Tissue	-0.0341929	0	0	chrX	68828997	68842147
JHDM1D-AS1	1.04258e-06	Breast_Mammary_Tissue	0.034196	0	0	chr7	140177261	140179640
EFNA4	1.04473e-06	Breast_Mammary_Tissue	0.0341739	0	0	chr1	155063731	155069553
SLC7A8	1.07354e-06	Breast_Mammary_Tissue	0.0341728	0	0	chr14	23125295	23183674
MGST1	1.09125e-06	Breast_Mammary_Tissue	-0.0341356	0	0	chr12	16347142	16609259
TNN	1.09197e-06	Breast_Mammary_Tissue	-0.0341258	0	0	chr1	175067858	175148066
ME1	1.0951e-06	Breast_Mammary_Tissue	-0.0340937	0	0	chr6	83210389	83431071
CELSR1	1.10526e-06	Breast_Mammary_Tissue	0.0341045	0	0	chr22	46360834	46537170
C19orf12	1.10702e-06	Breast_Mammary_Tissue	-0.0341144	0	0	chr19	29698886	29715789
GYG2	1.1305e-06	Breast_Mammary_Tissue	-0.0340834	0	0	chrX	2828788	2882820
ENTPD2	1.13606e-06	Breast_Mammary_Tissue	0.0340582	0	0	chr9	137048098	137054045
PLK5	1.13838e-06	Breast_Mammary_Tissue	0.0342302	0	0	chr19	1524074	1535456
COL14A1	1.15064e-06	Breast_Mammary_Tissue	0.0340547	0	0	chr8	120059780	120372036
MEIS1	1.19722e-06	Breast_Mammary_Tissue	0.0339947	0	0	chr2	66433471	66573869
COL9A3	1.25561e-06	Breast_Mammary_Tissue	0.0339293	0	0	chr20	62816244	62841114
TCEAL7	1.26509e-06	Breast_Mammary_Tissue	0.0339336	0	0	chrX	103330196	103332326
RARRES1	1.27201e-06	Breast_Mammary_Tissue	0.0339358	0	0	chr3	158696892	158732696
SULF1	1.28969e-06	Breast_Mammary_Tissue	0.0339014	0	0	chr8	69466624	69660915
TSSK6	1.29026e-06	Breast_Mammary_Tissue	0.0338966	0	0	chr19	19512418	19515685
RP11-817J15.3	1.29375e-06	Breast_Mammary_Tissue	0.0355964	0	0	chr11	102681310	102683913
SLC7A10	1.29767e-06	Breast_Mammary_Tissue	-0.033895	0	0	chr19	33208868	33225850
CERS4	1.30221e-06	Breast_Mammary_Tissue	0.0338986	0	0	chr19	8206736	8262421
RIC3	1.30748e-06	Breast_Mammary_Tissue	0.0338833	0	0	chr11	8106113	8169055
SPTBN2	1.30772e-06	Breast_Mammary_Tissue	0.0338682	0	0	chr11	66685248	66729226
TMEM176B	1.31451e-06	Breast_Mammary_Tissue	0.0338623	0	0	chr7	150791285	150801360
AKAP2	1.31487e-06	Breast_Mammary_Tissue	-0.0338656	0	0	chr9	110048598	110172512
RP11-58O9.2	1.31661e-06	Breast_Mammary_Tissue	0.0351266	0	0	chr17	40473554	40475289
LRRC26	1.31881e-06	Breast_Mammary_Tissue	0.0358297	0	0	chr9	137168763	137170051
CACNB1	1.32055e-06	Breast_Mammary_Tissue	0.0338703	0	0	chr17	39173563	39197703
ITGA7	1.32647e-06	Breast_Mammary_Tissue	-0.0338684	0	0	chr12	55684612	55716036
FLT1	1.3272e-06	Breast_Mammary_Tissue	-0.0338522	0	0	chr13	28300344	28495145
PIAS3	1.35664e-06	Breast_Mammary_Tissue	0.0338251	0	0	chr1	145848954	145859836
BOK	1.35885e-06	Breast_Mammary_Tissue	-0.0338243	0	0	chr2	241558721	241574138
SCGB2A1	1.37552e-06	Breast_Mammary_Tissue	0.0366864	0	0	chr11	62208668	62213939
PAK6	1.42644e-06	Breast_Mammary_Tissue	0.033826	0	0	chr15	40238759	40277487
COL16A1	1.44105e-06	Breast_Mammary_Tissue	0.0337483	0	0	chr1	31652247	31704319
FAM129A	1.44277e-06	Breast_Mammary_Tissue	0.0337577	0	0	chr1	184790724	184974550
TOX3	1.4688e-06	Breast_Mammary_Tissue	0.0337029	0	0	chr16	52438005	52547802
RP11-123K19.1	1.48283e-06	Breast_Mammary_Tissue	0.036221	0	0	chr9	126589594	126613700
FAM83E	1.51064e-06	Breast_Mammary_Tissue	0.034172	0	0	chr19	48600810	48614854
ATP6V0A4	1.51249e-06	Breast_Mammary_Tissue	0.0363407	0	0	chr7	138706295	138799560
PIM2	1.51708e-06	Breast_Mammary_Tissue	0.0337727	0	0	chrX	48913182	48919024
PGAP3	1.52746e-06	Breast_Mammary_Tissue	0.0336724	0	0	chr17	39671122	39696797
CSRP1	1.53416e-06	Breast_Mammary_Tissue	0.0336524	0	0	chr1	201483530	201509456
TMEM27	1.53494e-06	Breast_Mammary_Tissue	0.0337331	0	0	chrX	15627318	15665031
NR1H3	1.53986e-06	Breast_Mammary_Tissue	-0.033676	0	0	chr11	47248300	47269032
PAMR1	1.54233e-06	Breast_Mammary_Tissue	0.0336542	0	0	chr11	35431823	35530300
THBS2	1.5561e-06	Breast_Mammary_Tissue	0.0336368	0	0	chr6	169215780	169254044
PYGL	1.58063e-06	Breast_Mammary_Tissue	-0.0336332	0	0	chr14	50857891	50944736
TRPV4	1.59964e-06	Breast_Mammary_Tissue	0.0336295	0	0	chr12	109783085	109832735
KCNN4	1.61791e-06	Breast_Mammary_Tissue	0.0335962	0	0	chr19	43766533	43781257
RP11-161M6.2	1.63147e-06	Breast_Mammary_Tissue	0.0335857	0	0	chr16	975761	981596
KLK8	1.63498e-06	Breast_Mammary_Tissue	0.0348967	0	0	chr19	50996007	51002711
BRSK1	1.65047e-06	Breast_Mammary_Tissue	0.0335548	0	0	chr19	55282072	55312533
B4GALNT4	1.65304e-06	Breast_Mammary_Tissue	0.0335557	0	0	chr11	369804	382116
CLEC11A	1.66685e-06	Breast_Mammary_Tissue	0.033555	0	0	chr19	50723329	50725718
ATAT1	1.68246e-06	Breast_Mammary_Tissue	0.0335323	0	0	chr6	30626842	30646823
XBP1	1.68358e-06	Breast_Mammary_Tissue	0.0336118	0	0	chr22	28794555	28800597
TENM2	1.68553e-06	Breast_Mammary_Tissue	0.0335622	0	0	chr5	167284799	168264157
KIAA1755	1.68815e-06	Breast_Mammary_Tissue	0.0335316	0	0	chr20	38210488	38260772
FABP5	1.70191e-06	Breast_Mammary_Tissue	-0.0335264	0	0	chr8	81280377	81284777
ROPN1B	1.73784e-06	Breast_Mammary_Tissue	0.0340639	0	0	chr3	125969144	125983454
KCTD14	1.74623e-06	Breast_Mammary_Tissue	0.0334937	0	0	chr11	78016026	78046191
DTX3	1.7518e-06	Breast_Mammary_Tissue	0.0334735	0	0	chr12	57604622	57609804
LGR6	1.76899e-06	Breast_Mammary_Tissue	0.0334627	0	0	chr1	202193901	202319781
TSPAN5	1.77231e-06	Breast_Mammary_Tissue	0.033466	0	0	chr4	98470367	98658629
CALML5	1.78277e-06	Breast_Mammary_Tissue	0.0335697	0	0	chr10	5498697	5499555
GGT7	1.80898e-06	Breast_Mammary_Tissue	0.0334447	0	0	chr20	34844720	34872860
NBL1	1.81472e-06	Breast_Mammary_Tissue	0.0334988	0	0	chr1	19640554	19658456
TMEM54	1.82204e-06	Breast_Mammary_Tissue	0.0334517	0	0	chr1	32894647	32901438
APCDD1L	1.82353e-06	Breast_Mammary_Tissue	0.033703	0	0	chr20	58459101	58515131
RP11-425L10.1	1.84113e-06	Breast_Mammary_Tissue	0.0334159	0	0	chr11	46428653	46429150
B4GALNT3	1.8478e-06	Breast_Mammary_Tissue	0.0334129	0	0	chr12	460364	563509
TRIM47	1.85027e-06	Breast_Mammary_Tissue	0.0334252	0	0	chr17	75874161	75876371
RP11-464C19.3	1.85952e-06	Breast_Mammary_Tissue	0.0355217	0	0	chr10	3934519	3935813
ALDH4A1	1.89472e-06	Breast_Mammary_Tissue	-0.0333961	0	0	chr1	18871430	18902781
EFNA5	1.90247e-06	Breast_Mammary_Tissue	0.0333606	0	0	chr5	107376889	107670895
TYRO3	1.91107e-06	Breast_Mammary_Tissue	-0.0333624	0	0	chr15	41557675	41583586
GNG2	1.92461e-06	Breast_Mammary_Tissue	-0.0333519	0	0	chr14	51826195	51979342
ZNF185	1.93483e-06	Breast_Mammary_Tissue	0.0333496	0	0	chrX	152914442	152973480
LINC02188	1.94511e-06	Breast_Mammary_Tissue	0.0337422	0	0	chr16	86722091	86741059
LIPE	1.95674e-06	Breast_Mammary_Tissue	-0.0333314	0	0	chr19	42401507	42427426
TSPAN1	1.96306e-06	Breast_Mammary_Tissue	0.0333241	0	0	chr1	46175073	46185958
NAB2	1.964e-06	Breast_Mammary_Tissue	0.033278	0	0	chr12	57088894	57095407
CITED4	1.98103e-06	Breast_Mammary_Tissue	0.0333205	0	0	chr1	40861051	40862366
AOC3	2.00093e-06	Breast_Mammary_Tissue	-0.0333715	0	0	chr17	42851184	42858130
EMILIN3	2.01723e-06	Breast_Mammary_Tissue	0.0333543	0	0	chr20	41360583	41366827
NMT2	2.02873e-06	Breast_Mammary_Tissue	-0.0332845	0	0	chr10	15102584	15168693
LRRN1	2.0378e-06	Breast_Mammary_Tissue	0.0333404	0	0	chr3	3799437	3847703
CAPZA3	2.03865e-06	Breast_Mammary_Tissue	0.0356179	0	0	chr12	18738101	18739187
HOXC10	2.04791e-06	Breast_Mammary_Tissue	0.0332649	0	0	chr12	53985084	53990279
FBXL16	2.08855e-06	Breast_Mammary_Tissue	0.0332757	0	0	chr16	692555	705829
PCSK1N	2.10904e-06	Breast_Mammary_Tissue	0.033292	0	0	chrX	48831094	48835633
ADGRD1	2.17743e-06	Breast_Mammary_Tissue	0.0331855	0	0	chr12	130953907	131141469
RP13-516M14.1	2.18225e-06	Breast_Mammary_Tissue	0.0331725	0	0	chr17	82293716	82294910
STARD10	2.19064e-06	Breast_Mammary_Tissue	0.0331774	0	0	chr11	72754729	72794168
NINJ1	2.19874e-06	Breast_Mammary_Tissue	0.033148	0	0	chr9	93121489	93134288
EFHD1	2.21489e-06	Breast_Mammary_Tissue	0.0331557	0	0	chr2	232606057	232682781
CNN1	2.21917e-06	Breast_Mammary_Tissue	0.0331615	0	0	chr19	11538717	11550323
NAT8L	2.23899e-06	Breast_Mammary_Tissue	-0.0331393	0	0	chr4	2059512	2069089
H2AFY2	2.24498e-06	Breast_Mammary_Tissue	0.0332155	0	0	chr10	70052796	70112269
SERPINA5	2.26252e-06	Breast_Mammary_Tissue	0.0331209	0	0	chr14	94578706	94593120
PALLD	2.27072e-06	Breast_Mammary_Tissue	0.0331243	0	0	chr4	168497066	168928457
FABP4	2.30487e-06	Breast_Mammary_Tissue	-0.0331047	0	0	chr8	81478419	81483263
MARC1	2.30973e-06	Breast_Mammary_Tissue	-0.0330809	0	0	chr1	220786759	220819657
C4orf32	2.3154e-06	Breast_Mammary_Tissue	-0.0330976	0	0	chr4	112145397	112195256
GRHL1	2.31932e-06	Breast_Mammary_Tissue	0.033104	0	0	chr2	9951693	10002277
TMEM101	2.33549e-06	Breast_Mammary_Tissue	0.0330955	0	0	chr17	44011188	44023946
EXTL1	2.3427e-06	Breast_Mammary_Tissue	0.0331194	0	0	chr1	26019884	26036464
GRIA2	2.35188e-06	Breast_Mammary_Tissue	0.0333186	0	0	chr4	157204182	157366075
RP11-34A14.3	2.36297e-06	Breast_Mammary_Tissue	0.0331464	0	0	chr10	98252023	98256575
SEMA4B	2.36821e-06	Breast_Mammary_Tissue	0.0330597	0	0	chr15	90160604	90229676
SPTSSA	2.39438e-06	Breast_Mammary_Tissue	0.0330293	0	0	chr14	34432789	34462356
RIDA	2.4094e-06	Breast_Mammary_Tissue	-0.0330348	0	0	chr8	98102344	98117241
CRTAC1	2.43359e-06	Breast_Mammary_Tissue	0.0330221	0	0	chr10	97865000	98030828
GJC3	2.43633e-06	Breast_Mammary_Tissue	0.0330255	0	0	chr7	99923269	99929391
SCARA5	2.44622e-06	Breast_Mammary_Tissue	0.0330153	0	0	chr8	27869882	27992727
POF1B	2.4546e-06	Breast_Mammary_Tissue	0.0330962	0	0	chrX	85277396	85379743
IRS1	2.48151e-06	Breast_Mammary_Tissue	0.0330146	0	0	chr2	226731317	226799759
FRMD6	2.48228e-06	Breast_Mammary_Tissue	0.0330059	0	0	chr14	51489100	51730727
SMIM22	2.50761e-06	Breast_Mammary_Tissue	0.0344627	0	0	chr16	4788522	4796336
AKR1C2	2.57956e-06	Breast_Mammary_Tissue	-0.0329566	0	0	chr10	4987400	5018031
IFT140	2.5862e-06	Breast_Mammary_Tissue	0.0329569	0	0	chr16	1510458	1612110
RP13-39P12.3	2.58963e-06	Breast_Mammary_Tissue	0.0329467	0	0	chr10	77782866	77793176
COLEC11	2.62465e-06	Breast_Mammary_Tissue	-0.0329089	0	0	chr2	3594832	3644644
SHROOM3	2.64428e-06	Breast_Mammary_Tissue	0.032916	0	0	chr4	76435100	76783253
ADH4	2.64864e-06	Breast_Mammary_Tissue	0.0329041	0	0	chr4	99123657	99157792
PLIN1	2.65425e-06	Breast_Mammary_Tissue	-0.032902	0	0	chr15	89664365	89679427
KCTD1	2.67601e-06	Breast_Mammary_Tissue	0.0328988	0	0	chr18	26454910	26657401
SHC3	2.68303e-06	Breast_Mammary_Tissue	0.0328959	0	0	chr9	89005771	89178767
VEGFB	2.71648e-06	Breast_Mammary_Tissue	-0.0328786	0	0	chr11	64234538	64238793
KIT	2.7348e-06	Breast_Mammary_Tissue	0.0328521	0	0	chr4	54657918	54740715
HS3ST4	2.75004e-06	Breast_Mammary_Tissue	0.0342828	0	0	chr16	25692026	26137688
RP11-728K20.1	2.75317e-06	Breast_Mammary_Tissue	0.0354919	0	0	chr7	149892274	149909704
CRISPLD1	2.7728e-06	Breast_Mammary_Tissue	0.0328427	0	0	chr8	74984515	75034558
ACACB	2.7996e-06	Breast_Mammary_Tissue	-0.0328296	0	0	chr12	109116595	109268226
IMPDH1P5	2.81393e-06	Breast_Mammary_Tissue	0.032898	0	0	chr10	77780337	77781876
MRGPRF	2.83041e-06	Breast_Mammary_Tissue	0.0328784	0	0	chr11	69004648	69013409
FOXI1	2.87287e-06	Breast_Mammary_Tissue	0.0359161	0	0	chr5	170105897	170109725
ATP1B1	2.88663e-06	Breast_Mammary_Tissue	0.0327904	0	0	chr1	169105697	169132530
PRX	2.88912e-06	Breast_Mammary_Tissue	0.0327861	0	0	chr19	40393768	40413366
DLG3	2.92199e-06	Breast_Mammary_Tissue	0.0327702	0	0	chrX	70444861	70505490
STEAP2	2.94646e-06	Breast_Mammary_Tissue	0.0327506	0	0	chr7	90167590	90238137
CAMSAP3	2.94849e-06	Breast_Mammary_Tissue	0.032746	0	0	chr19	7595902	7618304
HSPB7	2.94879e-06	Breast_Mammary_Tissue	-0.0327548	0	0	chr1	16014028	16019594
EFNA3	2.95964e-06	Breast_Mammary_Tissue	0.0327593	0	0	chr1	155078872	155087538
ERBB3	2.97808e-06	Breast_Mammary_Tissue	0.0327157	0	0	chr12	56079857	56103505
SCNN1A	2.98294e-06	Breast_Mammary_Tissue	0.0327421	0	0	chr12	6346843	6377730
BEX2	2.9881e-06	Breast_Mammary_Tissue	0.0327022	0	0	chrX	103309346	103311046
OBP2B	3.01327e-06	Breast_Mammary_Tissue	0.0342718	0	0	chr9	133205277	133209250
PEBP4	3.01804e-06	Breast_Mammary_Tissue	0.0327935	0	0	chr8	22713251	22941336
RARRES3	3.02808e-06	Breast_Mammary_Tissue	0.0327243	0	0	chr11	63536809	63546462
ITIH5	3.04448e-06	Breast_Mammary_Tissue	-0.0327035	0	0	chr10	7559270	7666998
KLK11	3.06988e-06	Breast_Mammary_Tissue	0.0329832	0	0	chr19	51022216	51028039
USP43	3.10174e-06	Breast_Mammary_Tissue	0.0326622	0	0	chr17	9644698	9729691
LINC02095	3.10918e-06	Breast_Mammary_Tissue	0.0357925	0	0	chr17	72021851	72034092
GNAZ	3.11772e-06	Breast_Mammary_Tissue	-0.0326858	0	0	chr22	23070361	23125037
MTMR11	3.1247e-06	Breast_Mammary_Tissue	0.0326759	0	0	chr1	149928651	149936867
CCDC74A	3.13265e-06	Breast_Mammary_Tissue	0.0327478	0	0	chr2	131527833	131533666
MPV17L	3.13637e-06	Breast_Mammary_Tissue	0.0326652	0	0	chr16	15395754	15413268
AC025811.3	3.1475e-06	Breast_Mammary_Tissue	0.035703	0	0	chr19	22455988	22456459
NDP	3.15163e-06	Breast_Mammary_Tissue	0.0328109	0	0	chrX	43948776	43973504
WBSCR27	3.18386e-06	Breast_Mammary_Tissue	0.0326438	0	0	chr7	73834590	73842535
CDH3	3.21515e-06	Breast_Mammary_Tissue	0.0327009	0	0	chr16	68636189	68722616
PLXDC1	3.2647e-06	Breast_Mammary_Tissue	0.0326111	0	0	chr17	39063303	39154394
RSPO4	3.26557e-06	Breast_Mammary_Tissue	0.0326988	0	0	chr20	958452	1002264
IL17RB	3.28564e-06	Breast_Mammary_Tissue	0.032597	0	0	chr3	53846580	53865800
NPAS2	3.30927e-06	Breast_Mammary_Tissue	0.0326857	0	0	chr2	100820152	100996829
CDH5	3.32586e-06	Breast_Mammary_Tissue	-0.0325918	0	0	chr16	66366622	66404786
IL34	3.33739e-06	Breast_Mammary_Tissue	0.032588	0	0	chr16	70579895	70660682
COL1A1	3.38513e-06	Breast_Mammary_Tissue	0.032559	0	0	chr17	50183289	50201632
WNT9A	3.38825e-06	Breast_Mammary_Tissue	0.0325665	0	0	chr1	227918656	227947898
PCK1	3.39134e-06	Breast_Mammary_Tissue	-0.0326405	0	0	chr20	57561080	57568112
SPINT2	3.39473e-06	Breast_Mammary_Tissue	0.0325667	0	0	chr19	38244035	38292614
PLA2R1	3.44466e-06	Breast_Mammary_Tissue	0.0325431	0	0	chr2	159932006	160062610
SCG5	3.48192e-06	Breast_Mammary_Tissue	0.0325594	0	0	chr15	32641676	32697098
SUSD4	3.50226e-06	Breast_Mammary_Tissue	0.0325835	0	0	chr1	223220819	223364202
GPM6B	3.54941e-06	Breast_Mammary_Tissue	0.0325102	0	0	chrX	13771031	13938638
ARHGAP39	3.57107e-06	Breast_Mammary_Tissue	0.032494	0	0	chr8	144529179	144605816
WNK2	3.60826e-06	Breast_Mammary_Tissue	0.0324843	0	0	chr9	93184916	93320572
PDCD4	3.61564e-06	Breast_Mammary_Tissue	0.0324746	0	0	chr10	110871795	110898729
VGLL1	3.63318e-06	Breast_Mammary_Tissue	0.0357738	0	0	chrX	136532152	136556807
DACT1	3.64364e-06	Breast_Mammary_Tissue	0.0324518	0	0	chr14	58633967	58648321
SLC26A10	3.68746e-06	Breast_Mammary_Tissue	0.0324452	0	0	chr12	57619527	57625894
METTL3	3.69097e-06	Breast_Mammary_Tissue	0.0323932	0	0	chr14	21499176	21511375
COL4A1	3.69421e-06	Breast_Mammary_Tissue	-0.0324403	0	0	chr13	110148963	110307149
LMTK3	3.7023e-06	Breast_Mammary_Tissue	0.0325038	0	0	chr19	48485271	48513189
KLK4	3.70888e-06	Breast_Mammary_Tissue	0.0335473	0	0	chr19	50906352	50910738
DRD2	3.72532e-06	Breast_Mammary_Tissue	0.0324158	0	0	chr11	113409615	113475389
MAST2	3.78411e-06	Breast_Mammary_Tissue	0.0323653	0	0	chr1	45786987	46036124
EVA1B	3.79505e-06	Breast_Mammary_Tissue	0.0324071	0	0	chr1	36322031	36323615
PNPLA2	3.87734e-06	Breast_Mammary_Tissue	-0.0323798	0	0	chr11	818902	825573
PAFAH1B3	3.8807e-06	Breast_Mammary_Tissue	0.0324389	0	0	chr19	42297033	42303546
TEK	3.93891e-06	Breast_Mammary_Tissue	-0.0323468	0	0	chr9	27109141	27230175
CDCA7L	3.98821e-06	Breast_Mammary_Tissue	0.0323411	0	0	chr7	21900900	21946084
CITED1	3.99629e-06	Breast_Mammary_Tissue	0.0323343	0	0	chrX	72301653	72307187
PPFIA4	4.03177e-06	Breast_Mammary_Tissue	0.0323144	0	0	chr1	203026498	203078740
STX11	4.03442e-06	Breast_Mammary_Tissue	-0.0323085	0	0	chr6	144150526	144188370
CYP2J2	4.03899e-06	Breast_Mammary_Tissue	0.0326208	0	0	chr1	59893308	59926790
IER5	4.06157e-06	Breast_Mammary_Tissue	0.0323316	0	0	chr1	181088712	181092899
ROPN1	4.1173e-06	Breast_Mammary_Tissue	0.0341175	0	0	chr3	123968521	123992178
WDR86	4.13572e-06	Breast_Mammary_Tissue	0.032282	0	0	chr7	151375944	151410727
LINC00472	4.31709e-06	Breast_Mammary_Tissue	0.0322175	0	0	chr6	71344344	71420769
TGFA	4.33735e-06	Breast_Mammary_Tissue	0.0322077	0	0	chr2	70447280	70554193
LINC01152	4.36512e-06	Breast_Mammary_Tissue	0.0336816	0	0	chr17	72030291	72041297
SMPDL3B	4.41162e-06	Breast_Mammary_Tissue	0.0324572	0	0	chr1	27934993	27959157
PTHLH	4.41915e-06	Breast_Mammary_Tissue	0.0321851	0	0	chr12	27958084	27972705
MAP7	4.42156e-06	Breast_Mammary_Tissue	0.0321874	0	0	chr6	136342281	136550660
NPNT	4.43806e-06	Breast_Mammary_Tissue	0.0321849	0	0	chr4	105894775	106004027
BICDL1	4.46709e-06	Breast_Mammary_Tissue	0.0321706	0	0	chr12	119989869	120094494
RASGEF1A	4.47334e-06	Breast_Mammary_Tissue	0.0322554	0	0	chr10	43194535	43266919
DSP	4.47437e-06	Breast_Mammary_Tissue	0.0321682	0	0	chr6	7541575	7586717
TES	4.47481e-06	Breast_Mammary_Tissue	0.0321585	0	0	chr7	116222804	116258783
SCPEP1	4.49166e-06	Breast_Mammary_Tissue	0.0321643	0	0	chr17	56978105	57006768
C4A	4.58543e-06	Breast_Mammary_Tissue	0.0321303	0	0	chr6	31982024	32002681
ADAMTSL1	4.59535e-06	Breast_Mammary_Tissue	0.0322019	0	0	chr9	17906563	18910950
FHL2	4.61127e-06	Breast_Mammary_Tissue	0.0321289	0	0	chr2	105357712	105438513
CNKSR1	4.67029e-06	Breast_Mammary_Tissue	0.032101	0	0	chr1	26177403	26189886
LINC01977	4.69022e-06	Breast_Mammary_Tissue	0.0347336	0	0	chr17	79823452	79827704
SLC35F3	4.7147e-06	Breast_Mammary_Tissue	0.0333621	0	0	chr1	233904933	234324516
RP11-817J15.2	4.81913e-06	Breast_Mammary_Tissue	0.0358352	0	0	chr11	102606916	102628070
ACTG2	4.83306e-06	Breast_Mammary_Tissue	0.0320626	0	0	chr2	73892314	73919865
HOXD9	4.94125e-06	Breast_Mammary_Tissue	0.0320384	0	0	chr2	176122720	176124937
TGIF1	4.97609e-06	Breast_Mammary_Tissue	0.0320181	0	0	chr18	3411608	3459978
AQP7P2	4.99254e-06	Breast_Mammary_Tissue	-0.0321617	0	0	chr9	64621560	64637586
C2CD2	4.9935e-06	Breast_Mammary_Tissue	-0.0320159	0	0	chr21	41885112	41953890
TPRN	5.04604e-06	Breast_Mammary_Tissue	0.0319991	0	0	chr9	137191617	137200798
WNT6	5.05325e-06	Breast_Mammary_Tissue	0.0320051	0	0	chr2	218859821	218874233
HSD11B2	5.06082e-06	Breast_Mammary_Tissue	0.031985	0	0	chr16	67430652	67437553
CCDC8	5.08513e-06	Breast_Mammary_Tissue	0.0319726	0	0	chr19	46410372	46413584
ST6GALNAC5	5.11707e-06	Breast_Mammary_Tissue	0.0319636	0	0	chr1	76867441	77065711
COL4A5	5.13459e-06	Breast_Mammary_Tissue	0.0319689	0	0	chrX	108439844	108697545
RP11-736K20.4	5.13717e-06	Breast_Mammary_Tissue	-0.0319684	0	0	chr11	86908990	86912238
OR51E1	5.14805e-06	Breast_Mammary_Tissue	-0.0319492	0	0	chr11	4643420	4655488
TMEM176A	5.17741e-06	Breast_Mammary_Tissue	0.031964	0	0	chr7	150800534	150805120
CASP16P	5.24403e-06	Breast_Mammary_Tissue	0.0326789	0	0	chr16	3144243	3149963
ALDH2	5.25164e-06	Breast_Mammary_Tissue	-0.0319326	0	0	chr12	111766887	111817529
DGAT1	5.31283e-06	Breast_Mammary_Tissue	-0.0319211	0	0	chr8	144314821	144326910
CAV2	5.39087e-06	Breast_Mammary_Tissue	-0.0318929	0	0	chr7	116287380	116508541
PDGFRA	5.43374e-06	Breast_Mammary_Tissue	0.0318903	0	0	chr4	54229097	54298247
SSC4D	5.46568e-06	Breast_Mammary_Tissue	-0.0319535	0	0	chr7	76389334	76409695
SLC44A3	5.48654e-06	Breast_Mammary_Tissue	0.031838	0	0	chr1	94820342	94895246
NXPH3	5.49598e-06	Breast_Mammary_Tissue	0.0318956	0	0	chr17	49575858	49582290
TSPOAP1	5.50045e-06	Breast_Mammary_Tissue	0.0318628	0	0	chr17	58301231	58328760
PAPLN	5.53862e-06	Breast_Mammary_Tissue	0.0318619	0	0	chr14	73237497	73274640
PIK3C2G	5.55302e-06	Breast_Mammary_Tissue	0.0323615	0	0	chr12	18247614	18648416
IER5L	5.71098e-06	Breast_Mammary_Tissue	0.03179	0	0	chr9	129175552	129178262
ZG16B	5.73728e-06	Breast_Mammary_Tissue	0.031882	0	0	chr16	2830169	2839567
RP11-326C3.7	5.79728e-06	Breast_Mammary_Tissue	0.0317953	0	0	chr11	310139	311141
SH3GLB2	5.86153e-06	Breast_Mammary_Tissue	0.0317458	0	0	chr9	129007097	129028303
SERHL2	5.89882e-06	Breast_Mammary_Tissue	0.0317641	0	0	chr22	42553617	42572529
CRNDE	5.98472e-06	Breast_Mammary_Tissue	0.0317459	0	0	chr16	54845189	54929189
IL22RA1	6.0267e-06	Breast_Mammary_Tissue	0.0318097	0	0	chr1	24119771	24143121
ETV5	6.04453e-06	Breast_Mammary_Tissue	0.0317229	0	0	chr3	186046308	186110318
ALX4	6.0593e-06	Breast_Mammary_Tissue	0.0317252	0	0	chr11	44260444	44310166
ATAD3C	6.07669e-06	Breast_Mammary_Tissue	0.0317359	0	0	chr1	1449689	1470158
IRF4	6.10905e-06	Breast_Mammary_Tissue	0.0317232	0	0	chr6	391739	411447
ARTN	6.13565e-06	Breast_Mammary_Tissue	0.031742	0	0	chr1	43933320	43937241
CRISPLD2	6.20353e-06	Breast_Mammary_Tissue	0.0317056	0	0	chr16	84819984	84920768
ETV6	6.22386e-06	Breast_Mammary_Tissue	0.0316785	0	0	chr12	11649854	11895402
OGN	6.28396e-06	Breast_Mammary_Tissue	0.0316597	0	0	chr9	92383967	92404696
CD47	6.31791e-06	Breast_Mammary_Tissue	0.031691	0	0	chr3	108043298	108091025
COL28A1	6.31919e-06	Breast_Mammary_Tissue	0.0316792	0	0	chr7	7356203	7535853
TNFAIP8L3	6.34392e-06	Breast_Mammary_Tissue	0.0316629	0	0	chr15	51056598	51105276
RASAL1	6.35263e-06	Breast_Mammary_Tissue	0.0318846	0	0	chr12	113098819	113136239
IGF1R	6.39556e-06	Breast_Mammary_Tissue	0.0316641	0	0	chr15	98648971	98964530
C11orf80	6.42037e-06	Breast_Mammary_Tissue	0.0316494	0	0	chr11	66744451	66843328
CIDEA	6.4842e-06	Breast_Mammary_Tissue	-0.0316336	0	0	chr18	12254319	12277595
RP11-203J24.8	6.4916e-06	Breast_Mammary_Tissue	0.0320511	0	0	chr9	127934503	127940561
AGPAT2	6.49172e-06	Breast_Mammary_Tissue	-0.0316479	0	0	chr9	136673143	136687423
ANXA9	6.51674e-06	Breast_Mammary_Tissue	0.0316267	0	0	chr1	150982017	150995634
ACSM3	6.5841e-06	Breast_Mammary_Tissue	0.031609	0	0	chr16	20610243	20796124
SDF2L1	6.6133e-06	Breast_Mammary_Tissue	0.0315713	0	0	chr22	21642261	21644298
TPT1-AS1	6.63658e-06	Breast_Mammary_Tissue	0.0315914	0	0	chr13	45341371	45393315
PROM1	6.66588e-06	Breast_Mammary_Tissue	0.0317432	0	0	chr4	15964248	16084378
RAB17	6.6943e-06	Breast_Mammary_Tissue	0.0315867	0	0	chr2	237574322	237601614
IRX4	6.70825e-06	Breast_Mammary_Tissue	0.0322788	0	0	chr5	1877413	1887236
KLHDC9	6.7811e-06	Breast_Mammary_Tissue	0.0315619	0	0	chr1	161098361	161100346
TPTEP1	6.79152e-06	Breast_Mammary_Tissue	0.0315934	0	0	chr22	16601887	16698742
GOT2	6.86724e-06	Breast_Mammary_Tissue	0.0315551	0	0	chr16	58707131	58734357
TRIM2	6.89676e-06	Breast_Mammary_Tissue	0.0315387	0	0	chr4	153152342	153339320
C10orf82	6.91044e-06	Breast_Mammary_Tissue	0.0317313	0	0	chr10	116663696	116669970
GREB1	6.97487e-06	Breast_Mammary_Tissue	0.0315996	0	0	chr2	11482341	11642788
LRRC75B	6.97603e-06	Breast_Mammary_Tissue	0.0315476	0	0	chr22	24585620	24593208
LYPD6	7.05902e-06	Breast_Mammary_Tissue	0.0315126	0	0	chr2	149329985	149474148
FBXO44	7.08987e-06	Breast_Mammary_Tissue	0.031517	0	0	chr1	11654857	11663327
ZNF552	7.1587e-06	Breast_Mammary_Tissue	0.0314906	0	0	chr19	57803841	57814913
ZDHHC8P1	7.31039e-06	Breast_Mammary_Tissue	0.031605	0	0	chr22	23390606	23402726
SLC22A17	7.41362e-06	Breast_Mammary_Tissue	0.0314237	0	0	chr14	23346306	23352912
LRRC15	7.45523e-06	Breast_Mammary_Tissue	0.0317325	0	0	chr3	194355247	194369743
ACSM1	7.54549e-06	Breast_Mammary_Tissue	0.0315623	0	0	chr16	20623237	20698890
RP11-664I21.6	7.60372e-06	Breast_Mammary_Tissue	-0.031403	0	0	chr11	124891563	124892126
CLDN8	7.64221e-06	Breast_Mammary_Tissue	0.0334696	0	0	chr21	30214006	30216073
ARSD	7.70116e-06	Breast_Mammary_Tissue	0.0313861	0	0	chrX	2903970	2929351
PSD	7.73746e-06	Breast_Mammary_Tissue	0.0313735	0	0	chr10	102402617	102421539
LVRN	7.79709e-06	Breast_Mammary_Tissue	-0.0313654	0	0	chr5	115962454	116027619
NRG1	7.79981e-06	Breast_Mammary_Tissue	0.031559	0	0	chr8	31639386	32767959
ICAM5	7.82249e-06	Breast_Mammary_Tissue	0.0313634	0	0	chr19	10289981	10296778
MT1L	7.9014e-06	Breast_Mammary_Tissue	-0.0313471	0	0	chr16	56617476	56618818
CREB3L4	7.90984e-06	Breast_Mammary_Tissue	0.0313389	0	0	chr1	153967713	153974268
HOXD10	7.92144e-06	Breast_Mammary_Tissue	0.0314284	0	0	chr2	176108790	176119942
THSD4	8.09465e-06	Breast_Mammary_Tissue	0.0313089	0	0	chr15	71096952	71783383
IGFBP6	8.16107e-06	Breast_Mammary_Tissue	0.0313033	0	0	chr12	53097436	53102345
NRTN	8.19547e-06	Breast_Mammary_Tissue	0.0316634	0	0	chr19	5823802	5828324
BCYRN1	8.20911e-06	Breast_Mammary_Tissue	-0.0314366	0	0	chr2	47335315	47335514
ITGBL1	8.28736e-06	Breast_Mammary_Tissue	0.0312814	0	0	chr13	101452593	101706902
NXNL2	8.29279e-06	Breast_Mammary_Tissue	0.0315331	0	0	chr9	88535101	88584274
KLHL13	8.29339e-06	Breast_Mammary_Tissue	0.0312791	0	0	chrX	117897813	118117340
PLEKHN1	8.32818e-06	Breast_Mammary_Tissue	0.031264	0	0	chr1	966497	975108
SP5	8.33939e-06	Breast_Mammary_Tissue	0.0312544	0	0	chr2	170715351	170718078
FAM110C	8.36171e-06	Breast_Mammary_Tissue	0.0312594	0	0	chr2	38814	46870
KCNK5	8.41513e-06	Breast_Mammary_Tissue	0.0312426	0	0	chr6	39188973	39229450
KRT19	8.53999e-06	Breast_Mammary_Tissue	0.0312274	0	0	chr17	41523617	41528308
VTCN1	8.64859e-06	Breast_Mammary_Tissue	0.0325652	0	0	chr1	117143587	117210960
NOXA1	8.65251e-06	Breast_Mammary_Tissue	0.031207	0	0	chr9	137423350	137434363
AC093642.1	8.69545e-06	Breast_Mammary_Tissue	0.0312711	0	0	chr2	242001209	242006013
FBXL8	8.72074e-06	Breast_Mammary_Tissue	0.0311977	0	0	chr16	67161120	67164570
LMO3	8.77396e-06	Breast_Mammary_Tissue	-0.0311946	0	0	chr12	16548373	16610594
MPP7	8.8025e-06	Breast_Mammary_Tissue	0.0311757	0	0	chr10	28050993	28334486
C4BPB	8.81319e-06	Breast_Mammary_Tissue	0.0314859	0	0	chr1	207088842	207099993
RP11-398K22.12	8.87529e-06	Breast_Mammary_Tissue	0.0311961	0	0	chr6	73263215	73301401
RPARP-AS1	8.98036e-06	Breast_Mammary_Tissue	0.0311507	0	0	chr10	102449817	102461106
NEBL-AS1	9.005e-06	Breast_Mammary_Tissue	0.032707	0	0	chr10	21174354	21175048
GALNT12	9.12296e-06	Breast_Mammary_Tissue	0.0311296	0	0	chr9	98807699	98850081
KLRG1	9.12579e-06	Breast_Mammary_Tissue	-0.0311135	0	0	chr12	8950044	9010760
CTHRC1	9.13982e-06	Breast_Mammary_Tissue	0.0311279	0	0	chr8	103371515	103382997
PLCH2	9.2103e-06	Breast_Mammary_Tissue	0.0311144	0	0	chr1	2425980	2505526
CTD-2540F13.2	9.29321e-06	Breast_Mammary_Tissue	0.0312143	0	0	chr19	38738348	38739863
SLC19A3	9.36018e-06	Breast_Mammary_Tissue	-0.0310915	0	0	chr2	227685210	227718012
DNALI1	9.41211e-06	Breast_Mammary_Tissue	0.0310866	0	0	chr1	37556919	37566815
KIAA1324	9.48299e-06	Breast_Mammary_Tissue	0.0310713	0	0	chr1	109113858	109203231
PDGFD	9.48704e-06	Breast_Mammary_Tissue	0.0310747	0	0	chr11	103907186	104164379
ARHGAP32	9.55261e-06	Breast_Mammary_Tissue	0.031062	0	0	chr11	128965060	129279324
SLC13A2	9.57143e-06	Breast_Mammary_Tissue	0.0329068	0	0	chr17	28473293	28497781
NR2F1	9.6191e-06	Breast_Mammary_Tissue	0.0310777	0	0	chr5	93583337	93594615
TMEM213	9.6428e-06	Breast_Mammary_Tissue	0.033274	0	0	chr7	138797952	138806759
RPS3AP26	9.66038e-06	Breast_Mammary_Tissue	0.0310491	0	0	chr7	98385801	98386584
STAP2	9.73757e-06	Breast_Mammary_Tissue	0.0310381	0	0	chr19	4324043	4342786
AP000344.4	9.80125e-06	Breast_Mammary_Tissue	0.0330409	0	0	chr22	23446598	23460833
RP11-228M15.1	9.81781e-06	Breast_Mammary_Tissue	0.0310543	0	0	chr15	23309607	23313276
CTIF	9.86617e-06	Breast_Mammary_Tissue	-0.0310374	0	0	chr18	48539046	48863217
MUC5B	9.8753e-06	Breast_Mammary_Tissue	0.0310169	0	0	chr11	1223066	1262172
RP11-196G18.22	9.88408e-06	Breast_Mammary_Tissue	0.0310122	0	0	chr1	149844498	149849024
HAMP	9.96067e-06	Breast_Mammary_Tissue	0.0319052	0	0	chr19	35280716	35285143
ACSL1	1.00743e-05	Breast_Mammary_Tissue	-0.0309414	0	0	chr4	184755595	184826818
SH3BP4	1.00877e-05	Breast_Mammary_Tissue	0.0309714	0	0	chr2	234951973	235055714
ITGA3	1.01537e-05	Breast_Mammary_Tissue	0.0309742	0	0	chr17	50055968	50090481
FAM84A	1.02139e-05	Breast_Mammary_Tissue	0.0309623	0	0	chr2	14632686	14650814
AMIGO2	1.02178e-05	Breast_Mammary_Tissue	0.0309611	0	0	chr12	47075707	47079951
VKORC1L1	1.03475e-05	Breast_Mammary_Tissue	-0.0309342	0	0	chr7	65873267	65959563
POLR2F	1.0352e-05	Breast_Mammary_Tissue	0.0310131	0	0	chr22	38025579	38041915
RERG	1.03625e-05	Breast_Mammary_Tissue	0.0309331	0	0	chr12	15107783	15348675
GLT8D2	1.03832e-05	Breast_Mammary_Tissue	0.0309421	0	0	chr12	103988984	104064183
YIPF1	1.04264e-05	Breast_Mammary_Tissue	0.030959	0	0	chr1	53851719	53889834
TSC22D1-AS1	1.0459e-05	Breast_Mammary_Tissue	0.0309325	0	0	chr13	44577042	44580432
PECR	1.04734e-05	Breast_Mammary_Tissue	-0.0309221	0	0	chr2	216038409	216082955
MFGE8	1.05374e-05	Breast_Mammary_Tissue	0.0309216	0	0	chr15	88898683	88913411
PRR4	1.05604e-05	Breast_Mammary_Tissue	0.0309241	0	0	chr12	10845849	11121180
ZNF296	1.06196e-05	Breast_Mammary_Tissue	0.0309164	0	0	chr19	45071500	45076509
CYB561D2	1.07123e-05	Breast_Mammary_Tissue	0.0308865	0	0	chr3	50351092	50358212
ELOCP21	1.0855e-05	Breast_Mammary_Tissue	0.0326635	0	0	chr2	70955899	70956234
RP11-276H7.2	1.09454e-05	Breast_Mammary_Tissue	0.0308964	0	0	chr1	16155211	16157329
GLS2	1.09629e-05	Breast_Mammary_Tissue	0.0310023	0	0	chr12	56479780	56488414
RORC	1.10088e-05	Breast_Mammary_Tissue	0.0308474	0	0	chr1	151806155	151831872
AC009133.21	1.10541e-05	Breast_Mammary_Tissue	0.0308387	0	0	chr16	29804430	29804575
NIPSNAP1	1.10673e-05	Breast_Mammary_Tissue	0.0308477	0	0	chr22	29554808	29581337
NCCRP1	1.12248e-05	Breast_Mammary_Tissue	0.0309694	0	0	chr19	39196961	39201884
CCL28	1.12373e-05	Breast_Mammary_Tissue	0.0308208	0	0	chr5	43376645	43412391
BICDL2	1.12384e-05	Breast_Mammary_Tissue	0.0310452	0	0	chr16	3027756	3035337
ADAMTS8	1.12896e-05	Breast_Mammary_Tissue	0.030817	0	0	chr11	130404925	130428993
IFNLR1	1.13433e-05	Breast_Mammary_Tissue	0.0308585	0	0	chr1	24154157	24187959
FXYD3	1.13931e-05	Breast_Mammary_Tissue	0.0308011	0	0	chr19	35115879	35124324
CD27	1.14857e-05	Breast_Mammary_Tissue	0.0307929	0	0	chr12	6444867	6451689
ADIPOR2	1.14885e-05	Breast_Mammary_Tissue	-0.030865	0	0	chr12	1688574	1788678
EPS8L1	1.15546e-05	Breast_Mammary_Tissue	0.0307801	0	0	chr19	55072020	55087922
ZBED3-AS1	1.15678e-05	Breast_Mammary_Tissue	-0.0307614	0	0	chr5	77086740	77166909
SDC4	1.16229e-05	Breast_Mammary_Tissue	0.0307582	0	0	chr20	45325288	45348424
TTYH1	1.1624e-05	Breast_Mammary_Tissue	0.0307682	0	0	chr19	54415219	54436900
SERPINA1	1.17051e-05	Breast_Mammary_Tissue	0.0307597	0	0	chr14	94376747	94390693
MMP28	1.17096e-05	Breast_Mammary_Tissue	-0.0307535	0	0	chr17	35756249	35795707
RGS2	1.17544e-05	Breast_Mammary_Tissue	0.0307601	0	0	chr1	192809039	192812283
GLYATL2	1.18358e-05	Breast_Mammary_Tissue	0.031189	0	0	chr11	58834065	58904215
PTPRZ1	1.18868e-05	Breast_Mammary_Tissue	0.0307394	0	0	chr7	121873089	122062036

## Sheet: Sheet1
gene_name	p_value	tissue	beta	snp_id	cluster_i	gene_chr	gene_start	gene_end
LOXL2	2.94647e-13	Breast_Mammary_Tissue	0.0432339	1	1	chr8	23297189	23425328
FADS3	3.05783e-13	Breast_Mammary_Tissue	0.0431251	1	1	chr11	61873519	61892051
PRG4	5.11238e-13	Breast_Mammary_Tissue	0.0427318	1	1	chr1	186296279	186314562
AKAP12	7.50623e-13	Breast_Mammary_Tissue	0.0424381	1	1	chr6	151239999	151358557
STX11	9.50217e-13	Breast_Mammary_Tissue	0.0422463	1	1	chr6	144150526	144188370
ADAMTS4	1.06111e-12	Breast_Mammary_Tissue	0.0421704	1	1	chr1	161184308	161199056
ITIH5	1.14174e-11	Breast_Mammary_Tissue	0.0402734	1	1	chr10	7559270	7666998
AOC4P	1.18579e-11	Breast_Mammary_Tissue	0.0402471	1	1	chr17	42865922	42874369
PLIN4	1.30311e-11	Breast_Mammary_Tissue	0.0401976	1	1	chr19	4502212	4518465
GLYAT	1.48988e-11	Breast_Mammary_Tissue	0.0403991	1	1	chr11	58640426	58731974
DEFB132	1.65581e-11	Breast_Mammary_Tissue	0.0408566	1	1	chr20	257736	261096
G0S2	2.44125e-11	Breast_Mammary_Tissue	0.039664	1	1	chr1	209675420	209676388
COL4A1	2.71086e-11	Breast_Mammary_Tissue	0.039574	1	1	chr13	110148963	110307149
ADAMTS9-AS1	3.5774e-11	Breast_Mammary_Tissue	0.0393353	1	1	chr3	64561322	64592757
COL4A2	3.97324e-11	Breast_Mammary_Tissue	0.039256	1	1	chr13	110305812	110513027
RP1-302G2.5	7.13191e-11	Breast_Mammary_Tissue	0.0387591	1	1	chr6	44216939	44218236
NPR3	8.1528e-11	Breast_Mammary_Tissue	0.0386535	1	1	chr5	32689070	32791724
RP1-28O10.1	8.27764e-11	Breast_Mammary_Tissue	0.0386083	1	1	chr1	209661364	209724125
GPR4	1.04986e-10	Breast_Mammary_Tissue	0.038432	1	1	chr19	45589764	45599753
LEP	1.06939e-10	Breast_Mammary_Tissue	0.0384313	1	1	chr7	128241284	128257628
AKAP2	2.74535e-10	Breast_Mammary_Tissue	0.0375822	1	1	chr9	110048598	110172512
CDKN2B	3.23577e-10	Breast_Mammary_Tissue	0.0374301	1	1	chr9	22002903	22009363
TUBB6	4.08899e-10	Breast_Mammary_Tissue	0.0372222	1	1	chr18	12307669	12344320
HIST3H2A	5.22709e-10	Breast_Mammary_Tissue	-0.0370004	1	1	chr1	228456979	228457873
ADAMTS2	5.26371e-10	Breast_Mammary_Tissue	0.037022	1	1	chr5	179110851	179345430
LINC01914	5.50091e-10	Breast_Mammary_Tissue	0.0370159	1	1	chr2	41931599	41933723
PCOLCE2	5.61574e-10	Breast_Mammary_Tissue	0.036964	1	1	chr3	142815922	142889203
AP001189.4	6.92394e-10	Breast_Mammary_Tissue	0.0367684	1	1	chr11	76657056	76663866
MSC	7.55017e-10	Breast_Mammary_Tissue	0.0366796	1	1	chr8	71841549	71844468
ENHO	8.18957e-10	Breast_Mammary_Tissue	-0.0366969	1	1	chr9	34521040	34523041
MYZAP	9.25265e-10	Breast_Mammary_Tissue	0.0364996	1	1	chr15	57591941	57685364
HSPA12A	9.58467e-10	Breast_Mammary_Tissue	0.0364821	1	1	chr10	116671192	116849741
TNMD	9.62045e-10	Breast_Mammary_Tissue	0.0364757	1	1	chrX	100584802	100599885
CCL18	9.74581e-10	Breast_Mammary_Tissue	0.0365286	1	1	chr17	36064280	36072032
AOC3	1.02516e-09	Breast_Mammary_Tissue	0.0364873	1	1	chr17	42851184	42858130
TDRD5	1.17013e-09	Breast_Mammary_Tissue	-0.0364641	1	1	chr1	179591613	179691272
FHL1	1.17104e-09	Breast_Mammary_Tissue	0.0362633	1	1	chrX	136146702	136211359
ADRB1	1.18e-09	Breast_Mammary_Tissue	0.0362773	1	1	chr10	114044056	114046908
GPD1	1.46627e-09	Breast_Mammary_Tissue	0.0360844	1	1	chr12	50103819	50111319
TPRN	1.65507e-09	Breast_Mammary_Tissue	-0.0359715	1	1	chr9	137191617	137200798
FOSL1	1.75042e-09	Breast_Mammary_Tissue	0.0359278	1	1	chr11	65892049	65900573
SYN2	1.7544e-09	Breast_Mammary_Tissue	0.0359264	1	1	chr3	12004402	12191400
CAMSAP3	1.8002e-09	Breast_Mammary_Tissue	-0.0358747	1	1	chr19	7595902	7618304
ANGPTL4	1.92687e-09	Breast_Mammary_Tissue	0.0358289	1	1	chr19	8363289	8374372
BHMT2	1.96733e-09	Breast_Mammary_Tissue	0.0358062	1	1	chr5	79069717	79089466
CRB3	2.09411e-09	Breast_Mammary_Tissue	-0.0363517	1	1	chr19	6463777	6467206
GPBAR1	2.52448e-09	Breast_Mammary_Tissue	0.0355871	1	1	chr2	218259496	218263859
FFAR2	2.6183e-09	Breast_Mammary_Tissue	0.035616	1	1	chr19	35443907	35451767
TMEM238	2.72953e-09	Breast_Mammary_Tissue	-0.0355001	1	1	chr19	55379245	55384598
PYGL	2.76308e-09	Breast_Mammary_Tissue	0.0354989	1	1	chr14	50857891	50944736
ADAMTS7	2.90442e-09	Breast_Mammary_Tissue	0.0354368	1	1	chr15	78759203	78811431
CES1	3.12762e-09	Breast_Mammary_Tissue	0.0353705	1	1	chr16	55802851	55833337
TFAP2A	3.24166e-09	Breast_Mammary_Tissue	-0.0353329	1	1	chr6	10393186	10419659
LRRC32	3.39524e-09	Breast_Mammary_Tissue	0.0353034	1	1	chr11	76657524	76670747
LAIR1	3.46912e-09	Breast_Mammary_Tissue	0.0352733	1	1	chr19	54351384	54370558
UPP1	3.56342e-09	Breast_Mammary_Tissue	0.0352424	1	1	chr7	48088628	48108733
SPRY4	3.67322e-09	Breast_Mammary_Tissue	0.0352184	1	1	chr5	142310427	142326455
AC025811.3	4.08515e-09	Breast_Mammary_Tissue	-0.0383819	1	1	chr19	22455988	22456459
CSPG4	4.12343e-09	Breast_Mammary_Tissue	0.0351028	1	1	chr15	75674322	75712848
CDH5	4.36408e-09	Breast_Mammary_Tissue	0.0350579	1	1	chr16	66366622	66404786
FLT1	4.50373e-09	Breast_Mammary_Tissue	0.0350158	1	1	chr13	28300344	28495145
TMEM101	5.27332e-09	Breast_Mammary_Tissue	-0.0348856	1	1	chr17	44011188	44023946
CIDEC	5.78993e-09	Breast_Mammary_Tissue	0.0347768	1	1	chr3	9866711	9880254
FABP4	6.0385e-09	Breast_Mammary_Tissue	0.0347457	1	1	chr8	81478419	81483263
AZGP1P1	6.21252e-09	Breast_Mammary_Tissue	-0.0353868	1	1	chr7	99980762	99987535
NABP1	6.48958e-09	Breast_Mammary_Tissue	0.0346726	1	1	chr2	191678127	191696659
CDC42EP2	7.00683e-09	Breast_Mammary_Tissue	0.0345959	1	1	chr11	65314818	65322429
AZGP1	7.08313e-09	Breast_Mammary_Tissue	-0.0345966	1	1	chr7	99966720	99976157
ABLIM3	7.2843e-09	Breast_Mammary_Tissue	0.0345618	1	1	chr5	149141483	149260542
FAM174B	7.84996e-09	Breast_Mammary_Tissue	-0.0344854	1	1	chr15	92617443	92809884
LAMA4	8.57874e-09	Breast_Mammary_Tissue	0.0344108	1	1	chr6	112108760	112254939
PATZ1	8.58724e-09	Breast_Mammary_Tissue	-0.0344012	1	1	chr22	31325804	31346232
AKR1C2	8.73932e-09	Breast_Mammary_Tissue	0.0343967	1	1	chr10	4987400	5018031
CD248	8.82766e-09	Breast_Mammary_Tissue	0.0343398	1	1	chr11	66314487	66317044
WARS	9.02645e-09	Breast_Mammary_Tissue	0.0343523	1	1	chr14	100333788	100376805
ILDR1	9.14466e-09	Breast_Mammary_Tissue	-0.0359592	1	1	chr3	121987323	122022204
LBP	9.3291e-09	Breast_Mammary_Tissue	0.0343674	1	1	chr20	38346356	38377023
PFKFB3	1.0646e-08	Breast_Mammary_Tissue	0.0341931	1	1	chr10	6144934	6254644
NMT2	1.0682e-08	Breast_Mammary_Tissue	0.0341943	1	1	chr10	15102584	15168693
MMD	1.06824e-08	Breast_Mammary_Tissue	0.0341897	1	1	chr17	55392613	55421992
RDH5	1.10066e-08	Breast_Mammary_Tissue	0.0341326	1	1	chr12	55720367	55724705
GNAZ	1.11507e-08	Breast_Mammary_Tissue	0.0341532	1	1	chr22	23070361	23125037
MAPK13	1.1307e-08	Breast_Mammary_Tissue	-0.0341425	1	1	chr6	36127809	36144524
UCHL1	1.29865e-08	Breast_Mammary_Tissue	0.0339944	1	1	chr4	41256413	41268455
APBB1IP	1.3038e-08	Breast_Mammary_Tissue	0.0339747	1	1	chr10	26438203	26567803
CTD-2396E7.11	1.35365e-08	Breast_Mammary_Tissue	-0.0349954	1	1	chr19	6469465	6470152
LIPE	1.40348e-08	Breast_Mammary_Tissue	0.0339224	1	1	chr19	42401507	42427426
RP11-115D7.3	1.43025e-08	Breast_Mammary_Tissue	-0.0383843	1	1	chr1	40132764	40133448
ESRP2	1.50022e-08	Breast_Mammary_Tissue	-0.0338561	1	1	chr16	68229260	68238102
GBE1	1.62661e-08	Breast_Mammary_Tissue	0.0338483	1	1	chr3	81489699	81762161
BICDL2	1.64921e-08	Breast_Mammary_Tissue	-0.0340063	1	1	chr16	3027756	3035337
CTA-221G9.12	1.65714e-08	Breast_Mammary_Tissue	-0.0347124	1	1	chr22	25102433	25112692
PLOD2	1.65734e-08	Breast_Mammary_Tissue	0.0337623	1	1	chr3	146069440	146163653
ANGPTL2	1.68049e-08	Breast_Mammary_Tissue	0.0337446	1	1	chr9	127087332	127122883
ME1	1.69981e-08	Breast_Mammary_Tissue	0.0337036	1	1	chr6	83210389	83431071
EPDR1	1.701e-08	Breast_Mammary_Tissue	0.0337343	1	1	chr7	37920561	37951941
ERBB3	1.7671e-08	Breast_Mammary_Tissue	-0.0336622	1	1	chr12	56079857	56103505
RP11-736K20.5	1.85659e-08	Breast_Mammary_Tissue	0.0336527	1	1	chr11	86892214	86925037
CTD-2553C6.1	1.88802e-08	Breast_Mammary_Tissue	0.03375	1	1	chr19	9995997	9997163
GNG2	1.953e-08	Breast_Mammary_Tissue	0.0335916	1	1	chr14	51826195	51979342
SMIM22	1.97634e-08	Breast_Mammary_Tissue	-0.0350843	1	1	chr16	4788522	4796336
AP1M2	2.15711e-08	Breast_Mammary_Tissue	-0.033649	1	1	chr19	10572671	10587315
OVOL2	2.20527e-08	Breast_Mammary_Tissue	-0.0353498	1	1	chr20	17996561	18059188
ADM	2.24365e-08	Breast_Mammary_Tissue	0.033458	1	1	chr11	10304680	10307397
CRACR2B	2.28835e-08	Breast_Mammary_Tissue	-0.0334377	1	1	chr11	826144	831991
TMEM150C	2.35795e-08	Breast_Mammary_Tissue	-0.0334122	1	1	chr4	82483170	82562357
TCF15	2.59751e-08	Breast_Mammary_Tissue	0.0333079	1	1	chr20	603797	610398
SRPX2	2.64257e-08	Breast_Mammary_Tissue	0.0332878	1	1	chrX	100644166	100674490
STARD10	2.65808e-08	Breast_Mammary_Tissue	-0.0332867	1	1	chr11	72754729	72794168
DLC1	2.85257e-08	Breast_Mammary_Tissue	0.0332137	1	1	chr8	13083361	13604610
CALB2	2.91962e-08	Breast_Mammary_Tissue	0.0331901	1	1	chr16	71358713	71390438
CD38	2.98031e-08	Breast_Mammary_Tissue	0.0331727	1	1	chr4	15778275	15853230
FAM89A	3.03889e-08	Breast_Mammary_Tissue	0.0331411	1	1	chr1	231018958	231040246
HAS1	3.07666e-08	Breast_Mammary_Tissue	0.0333464	1	1	chr19	51713112	51723994
ITGA7	3.16449e-08	Breast_Mammary_Tissue	0.0331125	1	1	chr12	55684612	55716036
TJP3	3.25564e-08	Breast_Mammary_Tissue	-0.0330738	1	1	chr19	3708109	3750813
LINC01485	3.2973e-08	Breast_Mammary_Tissue	0.0333064	1	1	chr5	173786790	173809039
MYB	3.37106e-08	Breast_Mammary_Tissue	-0.0331177	1	1	chr6	135181315	135219173
SLC29A4	3.41839e-08	Breast_Mammary_Tissue	0.0329912	1	1	chr7	5274369	5306789
WNT11	3.67499e-08	Breast_Mammary_Tissue	0.0329537	1	1	chr11	76186325	76210736
AC007009.1	3.9324e-08	Breast_Mammary_Tissue	-0.0330878	1	1	chr7	8262282	8262821
TMEM25	3.96144e-08	Breast_Mammary_Tissue	-0.0328815	1	1	chr11	118531198	118547280
ENG	3.99018e-08	Breast_Mammary_Tissue	0.0328737	1	1	chr9	127815012	127854756
TESMIN	4.05449e-08	Breast_Mammary_Tissue	-0.0328477	1	1	chr11	68707440	68751564
KMT2E-AS1	4.15637e-08	Breast_Mammary_Tissue	-0.0328297	1	1	chr7	105013425	105014178
RP11-798K3.2	4.1793e-08	Breast_Mammary_Tissue	0.0328955	1	1	chr15	66984108	67065268
RP11-407P15.2	4.18887e-08	Breast_Mammary_Tissue	0.0332556	1	1	chr2	94588522	94604573
LSR	4.22797e-08	Breast_Mammary_Tissue	-0.0327824	1	1	chr19	35248330	35267964
RP5-1185K9.1	4.31183e-08	Breast_Mammary_Tissue	-0.0409873	1	1	chr20	21947647	21970783
EBF2	4.36611e-08	Breast_Mammary_Tissue	0.0327814	1	1	chr8	25841730	26045397
C2orf72	4.37262e-08	Breast_Mammary_Tissue	-0.0328416	1	1	chr2	231037490	231049714
PCP2	4.39734e-08	Breast_Mammary_Tissue	-0.033404	1	1	chr19	7632393	7633748
BSPRY	4.46871e-08	Breast_Mammary_Tissue	-0.0328261	1	1	chr9	113349541	113371233
AGR3	4.50383e-08	Breast_Mammary_Tissue	-0.0351342	1	1	chr7	16859405	16881987
BIK	4.56708e-08	Breast_Mammary_Tissue	-0.0332013	1	1	chr22	43110748	43129712
RP11-223I10.1	4.88922e-08	Breast_Mammary_Tissue	-0.0360805	1	1	chr2	231052040	231052637
TUSC5	4.9536e-08	Breast_Mammary_Tissue	0.0326447	1	1	chr17	1279663	1300987
SPAAR	4.97661e-08	Breast_Mammary_Tissue	0.032644	1	1	chr9	35909483	35937153
BTNL9	5.01059e-08	Breast_Mammary_Tissue	0.0326385	1	1	chr5	181040225	181061523
ASCL2	5.09665e-08	Breast_Mammary_Tissue	-0.0326587	1	1	chr11	2268495	2270952
RN7SL176P	5.10424e-08	Breast_Mammary_Tissue	-0.03353	1	1	chr12	100158502	100158765
C14orf180	5.11705e-08	Breast_Mammary_Tissue	0.0326125	1	1	chr14	104579684	104590515
TMEM125	5.32964e-08	Breast_Mammary_Tissue	-0.0328884	1	1	chr1	43269994	43274002
ADAMTS18	5.46638e-08	Breast_Mammary_Tissue	0.0325444	1	1	chr16	77247813	77435114
EPN3	5.57649e-08	Breast_Mammary_Tissue	-0.0325098	1	1	chr17	50532543	50543750
GRTP1	5.78001e-08	Breast_Mammary_Tissue	-0.0324632	1	1	chr13	113324164	113364148
ZG16B	5.83697e-08	Breast_Mammary_Tissue	-0.0325522	1	1	chr16	2830169	2839567
HRASLS2	5.89352e-08	Breast_Mammary_Tissue	-0.0325364	1	1	chr11	63552770	63563383
CLDN3	5.92998e-08	Breast_Mammary_Tissue	-0.0332151	1	1	chr7	73768997	73770270
AC005083.1	5.95099e-08	Breast_Mammary_Tissue	-0.0333307	1	1	chr7	20217577	20221692
CCDC107	6.07547e-08	Breast_Mammary_Tissue	0.0324571	1	1	chr9	35658290	35658727
MYEOV	6.08654e-08	Breast_Mammary_Tissue	0.0324384	1	1	chr11	69294138	69367726
CREB3L4	6.17581e-08	Breast_Mammary_Tissue	-0.0324172	1	1	chr1	153967713	153974268
SNN	6.36847e-08	Breast_Mammary_Tissue	0.0323886	1	1	chr16	11668414	11679079
MYO5B	6.44267e-08	Breast_Mammary_Tissue	-0.0323863	1	1	chr18	49822813	50195093
CAV2	6.47083e-08	Breast_Mammary_Tissue	0.0323644	1	1	chr7	116287380	116508541
RP11-291I6.2	6.49761e-08	Breast_Mammary_Tissue	0.0324334	1	1	chr13	110429026	110429342
LRRC26	6.80817e-08	Breast_Mammary_Tissue	-0.0341885	1	1	chr9	137168763	137170051
CYP26B1	6.97054e-08	Breast_Mammary_Tissue	0.0322956	1	1	chr2	72129238	72148038
REEP6	7.16207e-08	Breast_Mammary_Tissue	-0.032262	1	1	chr19	1490753	1497927
CASKIN1	7.16949e-08	Breast_Mammary_Tissue	-0.0322506	1	1	chr16	2178130	2196525
SYT7	7.43537e-08	Breast_Mammary_Tissue	-0.0322261	1	1	chr11	61515313	61581148
CACFD1	7.45952e-08	Breast_Mammary_Tissue	-0.0322278	1	1	chr9	133459965	133470848
HSPB7	7.49353e-08	Breast_Mammary_Tissue	0.0322145	1	1	chr1	16014028	16019594
CHST2	7.65472e-08	Breast_Mammary_Tissue	0.0322	1	1	chr3	143119331	143124014
LILRB2	7.80116e-08	Breast_Mammary_Tissue	0.0321746	1	1	chr19	54273821	54281184
ACSL4	8.28621e-08	Breast_Mammary_Tissue	0.0321058	1	1	chrX	109629237	109733403
COL28A1	8.37371e-08	Breast_Mammary_Tissue	-0.0321118	1	1	chr7	7356203	7535853
AIFM2	8.55481e-08	Breast_Mammary_Tissue	0.0320617	1	1	chr10	70098223	70132934
TNNT3	8.6799e-08	Breast_Mammary_Tissue	0.0320699	1	1	chr11	1919562	1938706
HSBP1L1	8.71464e-08	Breast_Mammary_Tissue	-0.0320577	1	1	chr18	79964561	79970810
IGLON5	8.8223e-08	Breast_Mammary_Tissue	0.0320871	1	1	chr19	51311848	51330354
VWF	8.87867e-08	Breast_Mammary_Tissue	0.0320503	1	1	chr12	5948874	6124770
TFAP2A-AS1	8.90006e-08	Breast_Mammary_Tissue	-0.0331363	1	1	chr6	10409340	10416446
SGCG	8.96707e-08	Breast_Mammary_Tissue	0.0320643	1	1	chr13	23180952	23325165
KB-1440D3.13	8.9769e-08	Breast_Mammary_Tissue	-0.03363	1	1	chr22	21661934	21662363
RP4-568C11.4	9.00504e-08	Breast_Mammary_Tissue	-0.03209	1	1	chr20	24931840	24932983
RP11-302L19.3	9.09979e-08	Breast_Mammary_Tissue	0.0320005	1	1	chr6	170178681	170179660
RAB25	9.14163e-08	Breast_Mammary_Tissue	-0.0321635	1	1	chr1	156061160	156070514
AQP7P1	9.21748e-08	Breast_Mammary_Tissue	0.0320025	1	1	chr9	63317067	63333091
SORBS1	9.33003e-08	Breast_Mammary_Tissue	0.0319907	1	1	chr10	95311771	95561414
CTD-3214H19.6	9.44235e-08	Breast_Mammary_Tissue	-0.0327581	1	1	chr19	7633766	7636880
THBS4	9.53293e-08	Breast_Mammary_Tissue	0.0319811	1	1	chr5	79991311	80083287
ADAMTS9	9.59649e-08	Breast_Mammary_Tissue	0.0319606	1	1	chr3	64515654	64688000
SLC26A3	9.7901e-08	Breast_Mammary_Tissue	-0.0329561	1	1	chr7	107765467	107803225
CMKLR1	9.84662e-08	Breast_Mammary_Tissue	0.0319277	1	1	chr12	108288044	108339341
TESK2	9.94777e-08	Breast_Mammary_Tissue	-0.031915	1	1	chr1	45343976	45491166
PLS1	1.00708e-07	Breast_Mammary_Tissue	-0.0319058	1	1	chr3	142596387	142713664
ANGPTL8	1.0287e-07	Breast_Mammary_Tissue	0.0319415	1	1	chr19	11237450	11241943
MEOX2-AS1	1.04994e-07	Breast_Mammary_Tissue	0.0318623	1	1	chr7	15688378	15695491
SPX	1.05715e-07	Breast_Mammary_Tissue	0.0318703	1	1	chr12	21526307	21537377
KB-1562D12.1	1.09329e-07	Breast_Mammary_Tissue	-0.0353881	1	1	chr8	101461177	101461617
CTD-3032H12.1	1.12313e-07	Breast_Mammary_Tissue	-0.0336491	1	1	chr16	54937786	54938671
KCNIP2	1.13749e-07	Breast_Mammary_Tissue	0.031779	1	1	chr10	101825974	101843920
GIPR	1.15139e-07	Breast_Mammary_Tissue	0.031745	1	1	chr19	45668244	45683724
KLB	1.15589e-07	Breast_Mammary_Tissue	0.0317238	1	1	chr4	39406853	39451536
RPARP-AS1	1.17836e-07	Breast_Mammary_Tissue	-0.0317376	1	1	chr10	102449817	102461106
GYG2	1.24038e-07	Breast_Mammary_Tissue	0.0316916	1	1	chrX	2828788	2882820
PPP2R1B	1.25948e-07	Breast_Mammary_Tissue	0.0316668	1	1	chr11	111735281	111766427
ZNF689	1.26202e-07	Breast_Mammary_Tissue	-0.03167	1	1	chr16	30602558	30624012
LINC01977	1.30905e-07	Breast_Mammary_Tissue	-0.0342245	1	1	chr17	79823452	79827704
PRR15L	1.32729e-07	Breast_Mammary_Tissue	-0.0319219	1	1	chr17	47951967	47957878
CBLC	1.3373e-07	Breast_Mammary_Tissue	-0.0322213	1	1	chr19	44777869	44800634
ASB13	1.36871e-07	Breast_Mammary_Tissue	-0.0315752	1	1	chr10	5638867	5666595
SPINT2	1.40281e-07	Breast_Mammary_Tissue	-0.0315619	1	1	chr19	38244035	38292614
CD36	1.41618e-07	Breast_Mammary_Tissue	0.0315453	1	1	chr7	80369575	80677008
AQP7	1.42949e-07	Breast_Mammary_Tissue	0.0315418	1	1	chr9	33383179	33402682
ELMO3	1.44629e-07	Breast_Mammary_Tissue	-0.0315316	1	1	chr16	67199111	67204029
FOXA1	1.47762e-07	Breast_Mammary_Tissue	-0.031919	1	1	chr14	37589984	37596059
CRYAB	1.48099e-07	Breast_Mammary_Tissue	0.031495	1	1	chr11	111908565	111923722
LILRA6	1.50256e-07	Breast_Mammary_Tissue	0.031482	1	1	chr19	54236592	54242791
AGR2	1.50938e-07	Breast_Mammary_Tissue	-0.0320095	1	1	chr7	16791811	16833433
WDR34	1.52786e-07	Breast_Mammary_Tissue	-0.0314484	1	1	chr9	128633663	128656787
RP11-465B22.8	1.55617e-07	Breast_Mammary_Tissue	-0.0318609	1	1	chr1	1169357	1170343
PTK6	1.591e-07	Breast_Mammary_Tissue	-0.0314085	1	1	chr20	63528001	63537370
GLDN	1.59526e-07	Breast_Mammary_Tissue	0.0314041	1	1	chr15	51341629	51408013
BMPER	1.6166e-07	Breast_Mammary_Tissue	0.0314026	1	1	chr7	33904911	34155872
FAM213A	1.62157e-07	Breast_Mammary_Tissue	0.0313979	1	1	chr10	80407829	80437115
THSD4	1.62695e-07	Breast_Mammary_Tissue	-0.0313983	1	1	chr15	71096952	71783383
PCSK4	1.63169e-07	Breast_Mammary_Tissue	-0.031392	1	1	chr19	1481428	1490746
LPL	1.65403e-07	Breast_Mammary_Tissue	0.0313398	1	1	chr8	19901717	19967258
RP11-598F7.6	1.65642e-07	Breast_Mammary_Tissue	0.0314126	1	1	chr12	166856	182399
SPOCD1	1.72845e-07	Breast_Mammary_Tissue	0.0313272	1	1	chr1	31790422	31816051
LLGL2	1.75497e-07	Breast_Mammary_Tissue	-0.0313171	1	1	chr17	75525080	75575208
NOCT	1.82197e-07	Breast_Mammary_Tissue	0.0312778	1	1	chr4	139015789	139045939
TMEM2	1.82663e-07	Breast_Mammary_Tissue	0.03124	1	1	chr9	71683366	71816690
PPARG	1.86436e-07	Breast_Mammary_Tissue	0.0312532	1	1	chr3	12287368	12434356
ACER2	1.87394e-07	Breast_Mammary_Tissue	0.0312417	1	1	chr9	19409059	19452020
RASSF7	1.8816e-07	Breast_Mammary_Tissue	-0.0312401	1	1	chr11	560404	564021
BNIPL	1.88965e-07	Breast_Mammary_Tissue	-0.0312403	1	1	chr1	151036570	151047600
SCN4A	1.91223e-07	Breast_Mammary_Tissue	0.0312232	1	1	chr17	63938554	63972918
RBP4	1.91613e-07	Breast_Mammary_Tissue	0.031216	1	1	chr10	93591687	93601744
PPP1R1A	1.93222e-07	Breast_Mammary_Tissue	0.0312125	1	1	chr12	54575387	54588659
PFKFB1	1.95129e-07	Breast_Mammary_Tissue	0.0311921	1	1	chrX	54932961	54998534
RHOXF1-AS1	1.9623e-07	Breast_Mammary_Tissue	0.0311912	1	1	chrX	120036236	120146854
MYBPC1	1.98042e-07	Breast_Mammary_Tissue	-0.0311559	1	1	chr12	101568353	101686018
LGALS12	1.98346e-07	Breast_Mammary_Tissue	0.0311929	1	1	chr11	63506084	63516774
RP11-496I9.1	2.00263e-07	Breast_Mammary_Tissue	-0.0311726	1	1	chr11	557641	560107
LMNTD2	2.03306e-07	Breast_Mammary_Tissue	-0.0311623	1	1	chr11	554917	560779
CDKN1A	2.04655e-07	Breast_Mammary_Tissue	0.0311509	1	1	chr6	36676460	36687339
KIF12	2.05864e-07	Breast_Mammary_Tissue	-0.0314425	1	1	chr9	114086126	114099291
VEGFB	2.05957e-07	Breast_Mammary_Tissue	0.031147	1	1	chr11	64234538	64238793
CTA-293F17.1	2.06174e-07	Breast_Mammary_Tissue	-0.0315138	1	1	chr7	20328299	20329782
PDE8B	2.10509e-07	Breast_Mammary_Tissue	0.0311241	1	1	chr5	77210449	77429807
CYB561D2	2.10736e-07	Breast_Mammary_Tissue	-0.0311114	1	1	chr3	50351092	50358212
IRX3	2.16394e-07	Breast_Mammary_Tissue	-0.0310832	1	1	chr16	54283304	54286763
GGT6	2.16729e-07	Breast_Mammary_Tissue	-0.0315447	1	1	chr17	4556927	4560818
ANXA9	2.16819e-07	Breast_Mammary_Tissue	-0.0310886	1	1	chr1	150982017	150995634
AC005062.2	2.18524e-07	Breast_Mammary_Tissue	-0.0322256	1	1	chr7	19918981	20134255
FAM71E1	2.20533e-07	Breast_Mammary_Tissue	-0.0310648	1	1	chr19	50466785	50476753
PKDCC	2.20992e-07	Breast_Mammary_Tissue	0.0310811	1	1	chr2	42048020	42058528
TMEM45B	2.22822e-07	Breast_Mammary_Tissue	-0.0310549	1	1	chr11	129815819	129860003
TUSC8	2.25063e-07	Breast_Mammary_Tissue	-0.0333687	1	1	chr13	44400250	44405984
KRT19	2.28374e-07	Breast_Mammary_Tissue	-0.031029	1	1	chr17	41523617	41528308
LVRN	2.408e-07	Breast_Mammary_Tissue	0.0309755	1	1	chr5	115962454	116027619
FAM83F	2.4325e-07	Breast_Mammary_Tissue	-0.0309608	1	1	chr22	39994949	40043067
DTX1	2.44986e-07	Breast_Mammary_Tissue	0.0309541	1	1	chr12	113056709	113098028
IGSF3	2.5006e-07	Breast_Mammary_Tissue	-0.0309235	1	1	chr1	116574399	116667755
TSPAN5	2.53891e-07	Breast_Mammary_Tissue	-0.0309148	1	1	chr4	98470367	98658629
MRAS	2.56006e-07	Breast_Mammary_Tissue	0.0309089	1	1	chr3	138347648	138405534
SLC1A3	2.56311e-07	Breast_Mammary_Tissue	0.0309157	1	1	chr5	36606355	36688334
RP11-236F9.2	2.60302e-07	Breast_Mammary_Tissue	0.0312305	1	1	chr9	63330326	63343660
SIK2	2.67708e-07	Breast_Mammary_Tissue	0.0308582	1	1	chr11	111602391	111730853
PRRG2	2.67865e-07	Breast_Mammary_Tissue	-0.0308591	1	1	chr19	49580646	49591015
PLA2G4F	2.70636e-07	Breast_Mammary_Tissue	-0.0310612	1	1	chr15	42139034	42156636
CLDN7	2.73968e-07	Breast_Mammary_Tissue	-0.0308095	1	1	chr17	7259941	7263983
DEGS2	2.82835e-07	Breast_Mammary_Tissue	-0.0308029	1	1	chr14	100144237	100160163
VTCN1	2.84475e-07	Breast_Mammary_Tissue	-0.0321274	1	1	chr1	117143587	117210960
CTA-398F10.2	2.85035e-07	Breast_Mammary_Tissue	-0.0342418	1	1	chr8	8456909	8461337
TMEM26	2.90947e-07	Breast_Mammary_Tissue	-0.0308027	1	1	chr10	61406643	61453450
GSTM3	2.94291e-07	Breast_Mammary_Tissue	-0.0307522	1	1	chr1	109733932	109741038
CTNND2	3.01131e-07	Breast_Mammary_Tissue	-0.0307302	1	1	chr5	10971840	11904043
RP11-510N19.5	3.04816e-07	Breast_Mammary_Tissue	-0.0330922	1	1	chr1	202014886	202015208
SNCG	3.05783e-07	Breast_Mammary_Tissue	0.0307102	1	1	chr10	86958618	86963260
STAB1	3.08679e-07	Breast_Mammary_Tissue	0.0307049	1	1	chr3	52495338	52524384
KLHDC7A	3.0882e-07	Breast_Mammary_Tissue	-0.0312182	1	1	chr1	18480982	18486126
MGST1	3.09266e-07	Breast_Mammary_Tissue	0.0307073	1	1	chr12	16347142	16609259
MCCD1	3.15885e-07	Breast_Mammary_Tissue	-0.0346751	1	1	chr6	31528717	31530218
BMP6	3.17536e-07	Breast_Mammary_Tissue	0.0306708	1	1	chr6	7726797	7881422
FAAH	3.20895e-07	Breast_Mammary_Tissue	-0.0306582	1	1	chr1	46394265	46413848
SBK1	3.23613e-07	Breast_Mammary_Tissue	-0.0306424	1	1	chr16	28292519	28323849
AC135178.7	3.37514e-07	Breast_Mammary_Tissue	0.030574	1	1	chr17	8318088	8318712
PIM1	3.43139e-07	Breast_Mammary_Tissue	0.0305861	1	1	chr6	37170203	37175426
RFLNB	3.43684e-07	Breast_Mammary_Tissue	0.0305861	1	1	chr17	439978	445939
GOLT1A	3.43786e-07	Breast_Mammary_Tissue	-0.0310962	1	1	chr1	204198160	204214092
IRF8	3.46225e-07	Breast_Mammary_Tissue	0.0305851	1	1	chr16	85898803	85922609
HID1	3.59119e-07	Breast_Mammary_Tissue	-0.0305386	1	1	chr17	74950744	74973166
RP5-1159O4.2	3.62613e-07	Breast_Mammary_Tissue	-0.0305196	1	1	chr7	7550104	7552440
RP11-465B22.3	3.67978e-07	Breast_Mammary_Tissue	-0.0305259	1	1	chr1	1059734	1069355
ROGDI	3.68308e-07	Breast_Mammary_Tissue	-0.0305117	1	1	chr16	4796968	4802950
RP11-532F12.5	3.71948e-07	Breast_Mammary_Tissue	-0.0308622	1	1	chr15	40835808	40844387
LINC01836	3.76177e-07	Breast_Mammary_Tissue	-0.0306273	1	1	chr19	782755	785080
CARD14	3.77596e-07	Breast_Mammary_Tissue	-0.0304705	1	1	chr17	80169992	80209263
CST9	3.82397e-07	Breast_Mammary_Tissue	-0.0354262	1	1	chr20	23602410	23605876
KIAA1522	3.8695e-07	Breast_Mammary_Tissue	-0.0304491	1	1	chr1	32741885	32774970
HDHD3	3.88689e-07	Breast_Mammary_Tissue	-0.0304418	1	1	chr9	113373419	113376999
ABCC8	3.9135e-07	Breast_Mammary_Tissue	-0.0304451	1	1	chr11	17392885	17476845
ZNF692	3.97037e-07	Breast_Mammary_Tissue	-0.0304251	1	1	chr1	248850006	248859085
DGAT2	3.97565e-07	Breast_Mammary_Tissue	0.0304853	1	1	chr11	75759512	75801535
GOLGA2P5	4.00657e-07	Breast_Mammary_Tissue	-0.0304055	1	1	chr12	100156412	100173195
C11orf52	4.17411e-07	Breast_Mammary_Tissue	-0.0303752	1	1	chr11	111918032	111926872
NMB	4.20267e-07	Breast_Mammary_Tissue	0.0303579	1	1	chr15	84655129	84658563
CGN	4.21179e-07	Breast_Mammary_Tissue	-0.0303808	1	1	chr1	151510510	151538692
GMFG	4.26352e-07	Breast_Mammary_Tissue	0.030348	1	1	chr19	39328353	39342372
PDE3B	4.31375e-07	Breast_Mammary_Tissue	0.0303376	1	1	chr11	14643723	14872044
ZNF33B	4.31854e-07	Breast_Mammary_Tissue	-0.030337	1	1	chr10	42574185	42638553
SNAI1	4.31981e-07	Breast_Mammary_Tissue	0.0303199	1	1	chr20	49982999	49988886
RP11-473M20.5	4.32005e-07	Breast_Mammary_Tissue	-0.0307674	1	1	chr16	3034898	3039133
ABCD2	4.33385e-07	Breast_Mammary_Tissue	0.0302959	1	1	chr12	39550033	39619751
ERBB2	4.40927e-07	Breast_Mammary_Tissue	-0.0303004	1	1	chr17	39688108	39730353
KLK4	4.42325e-07	Breast_Mammary_Tissue	-0.0313416	1	1	chr19	50906352	50910738
DLG3	4.42972e-07	Breast_Mammary_Tissue	-0.0302995	1	1	chrX	70444861	70505490
SLC16A7	4.48317e-07	Breast_Mammary_Tissue	0.0302727	1	1	chr12	59596067	59789855
CA11	4.48532e-07	Breast_Mammary_Tissue	-0.0302873	1	1	chr19	48637942	48646312
TTC36	4.63244e-07	Breast_Mammary_Tissue	-0.0302499	1	1	chr11	118527576	118530990
KDF1	4.64858e-07	Breast_Mammary_Tissue	-0.0315908	1	1	chr1	26949562	26960406
AHCY	4.72627e-07	Breast_Mammary_Tissue	-0.0302108	1	1	chr20	34280268	34311802
EVPL	4.81899e-07	Breast_Mammary_Tissue	-0.030207	1	1	chr17	76004502	76027452
C2CD2	4.82477e-07	Breast_Mammary_Tissue	0.0302108	1	1	chr21	41885112	41953890
CD93	4.91016e-07	Breast_Mammary_Tissue	0.0301849	1	1	chr20	23079349	23086340
GOT2	4.92528e-07	Breast_Mammary_Tissue	-0.0301886	1	1	chr16	58707131	58734357
ANO9	4.92613e-07	Breast_Mammary_Tissue	-0.0301787	1	1	chr11	418263	442011
ALOX15B	4.98795e-07	Breast_Mammary_Tissue	-0.0301684	1	1	chr17	8039017	8049134
LILRB5	4.99167e-07	Breast_Mammary_Tissue	0.0301737	1	1	chr19	54249431	54257301
PGAP2	5.12894e-07	Breast_Mammary_Tissue	-0.0301326	1	1	chr11	3797819	3826371
GJC3	5.15513e-07	Breast_Mammary_Tissue	-0.0301308	1	1	chr7	99923269	99929391
PRR15	5.17853e-07	Breast_Mammary_Tissue	-0.0301226	1	1	chr7	29563811	29567295
AQP7P2	5.49539e-07	Breast_Mammary_Tissue	0.0302014	1	1	chr9	64621560	64637586
KLHDC9	5.52439e-07	Breast_Mammary_Tissue	-0.0300487	1	1	chr1	161098361	161100346
MLXIPL	5.59251e-07	Breast_Mammary_Tissue	0.0300527	1	1	chr7	73593194	73624543
PLVAP	5.62836e-07	Breast_Mammary_Tissue	0.0300307	1	1	chr19	17351448	17377350
TMEM9	5.65109e-07	Breast_Mammary_Tissue	-0.030042	1	1	chr1	201134772	201171574
ZNF552	5.65318e-07	Breast_Mammary_Tissue	-0.0300302	1	1	chr19	57803841	57814913
SYNGR1	5.6783e-07	Breast_Mammary_Tissue	-0.0300049	1	1	chr22	39349925	39385588
CYP4F23P	5.70207e-07	Breast_Mammary_Tissue	-0.0318454	1	1	chr19	15564074	15584709
TOX3	5.75573e-07	Breast_Mammary_Tissue	-0.029989	1	1	chr16	52438005	52547802
CACNG4	5.77088e-07	Breast_Mammary_Tissue	-0.030807	1	1	chr17	66964910	67033398
SUCNR1	5.79567e-07	Breast_Mammary_Tissue	0.0300109	1	1	chr3	151873643	151884619
CT62	5.81665e-07	Breast_Mammary_Tissue	-0.0322307	1	1	chr15	71110244	71115494
TSPOAP1	5.83668e-07	Breast_Mammary_Tissue	-0.0299841	1	1	chr17	58301231	58328760
NDUFA4L2	5.86334e-07	Breast_Mammary_Tissue	0.0299574	1	1	chr12	57234936	57240715
PKIB	5.89206e-07	Breast_Mammary_Tissue	-0.029982	1	1	chr6	122471917	122726373
C20orf96	6.01841e-07	Breast_Mammary_Tissue	-0.0299574	1	1	chr20	270863	290778
RP6-65G23.3	6.03204e-07	Breast_Mammary_Tissue	-0.0318151	1	1	chr14	70810205	70815403
ARHGEF16	6.06597e-07	Breast_Mammary_Tissue	-0.0299388	1	1	chr1	3454426	3481113
LILRB3	6.15384e-07	Breast_Mammary_Tissue	0.0299331	1	1	chr19	54216278	54223506
RASEF	6.19012e-07	Breast_Mammary_Tissue	-0.0299915	1	1	chr9	82979585	83063177
FCN1	6.23127e-07	Breast_Mammary_Tissue	0.0299239	1	1	chr9	134905890	134917963
AKR7A3	6.26848e-07	Breast_Mammary_Tissue	-0.0299136	1	1	chr1	19282558	19289250
SDR16C5	6.28055e-07	Breast_Mammary_Tissue	-0.029911	1	1	chr8	56300010	56320776
CA4	6.32692e-07	Breast_Mammary_Tissue	0.0299022	1	1	chr17	60149936	60170899
SHROOM3	6.35904e-07	Breast_Mammary_Tissue	-0.0298988	1	1	chr4	76435100	76783253
APOL6	6.37546e-07	Breast_Mammary_Tissue	0.0298912	1	1	chr22	35648395	35668409
GNAI1	6.48774e-07	Breast_Mammary_Tissue	0.029861	1	1	chr7	80133955	80219402
AC073850.6	6.54263e-07	Breast_Mammary_Tissue	0.0299	1	1	chr7	80662331	80662585
TSTD1	6.58329e-07	Breast_Mammary_Tissue	-0.0298614	1	1	chr1	161037631	161038990
MARVELD3	6.62175e-07	Breast_Mammary_Tissue	-0.0298862	1	1	chr16	71626161	71642114
HEPACAM2	6.67973e-07	Breast_Mammary_Tissue	-0.0310943	1	1	chr7	93188586	93226524
RP11-611O2.2	6.69685e-07	Breast_Mammary_Tissue	-0.0327946	1	1	chr12	68805011	68805479
CCDC183	6.7685e-07	Breast_Mammary_Tissue	-0.0298292	1	1	chr9	136796350	136807741
PSD4	6.84606e-07	Breast_Mammary_Tissue	-0.0298128	1	1	chr2	113157325	113209396
SYNPO	6.8601e-07	Breast_Mammary_Tissue	0.0297934	1	1	chr5	150601080	150659220
SLC4A4	6.97279e-07	Breast_Mammary_Tissue	0.0298207	1	1	chr4	71186757	71572087
CERS4	6.98586e-07	Breast_Mammary_Tissue	-0.0297983	1	1	chr19	8206736	8262421
CH17-469D17.1	7.02851e-07	Breast_Mammary_Tissue	0.029926	1	1	chr9	43109866	43125905
GPAM	7.07112e-07	Breast_Mammary_Tissue	0.0297647	1	1	chr10	112149864	112215377
PARD6B	7.21929e-07	Breast_Mammary_Tissue	-0.0297499	1	1	chr20	50731544	50756795
WNK4	7.28808e-07	Breast_Mammary_Tissue	-0.0298021	1	1	chr17	42780678	42796936
SYNE4	7.30502e-07	Breast_Mammary_Tissue	-0.0297453	1	1	chr19	36003310	36008793
ARRDC1	7.36084e-07	Breast_Mammary_Tissue	-0.0297428	1	1	chr9	137605654	137615331
C9orf152	7.37832e-07	Breast_Mammary_Tissue	-0.0297974	1	1	chr9	110190048	110208189
SMAD6	7.39559e-07	Breast_Mammary_Tissue	0.0297162	1	1	chr15	66702228	66782848
TTC6	7.55748e-07	Breast_Mammary_Tissue	-0.0307207	1	1	chr14	37595847	38041442
ESRP1	7.61328e-07	Breast_Mammary_Tissue	-0.0300594	1	1	chr8	94641074	94707466
STAP2	7.6437e-07	Breast_Mammary_Tissue	-0.0296892	1	1	chr19	4324043	4342786
PSD	7.64886e-07	Breast_Mammary_Tissue	-0.0296847	1	1	chr10	102402617	102421539
GLRA3	7.68834e-07	Breast_Mammary_Tissue	-0.0314402	1	1	chr4	174636914	174829314
LMCD1	7.75572e-07	Breast_Mammary_Tissue	0.0296741	1	1	chr3	8501707	8574673
PLK5	7.89103e-07	Breast_Mammary_Tissue	-0.0297898	1	1	chr19	1524074	1535456
TTC39A-AS1	7.90228e-07	Breast_Mammary_Tissue	-0.0330359	1	1	chr1	51329654	51335324
LINC00930	7.93873e-07	Breast_Mammary_Tissue	-0.0298169	1	1	chr15	92567818	92572042
ARHGAP40	8.02967e-07	Breast_Mammary_Tissue	-0.0305704	1	1	chr20	38601934	38651035
SFTA1P	8.04557e-07	Breast_Mammary_Tissue	0.0297716	1	1	chr10	10784437	10794980
LYPD3	8.19292e-07	Breast_Mammary_Tissue	-0.0296067	1	1	chr19	43460787	43465660
CDH1	8.21052e-07	Breast_Mammary_Tissue	-0.0295938	1	1	chr16	68737225	68835548
TUBB2A	8.24205e-07	Breast_Mammary_Tissue	0.0295774	1	1	chr6	3153669	3157526
AP000438.2	8.30543e-07	Breast_Mammary_Tissue	-0.0304585	1	1	chr11	62917926	62918361
ADA	8.41702e-07	Breast_Mammary_Tissue	0.0295751	1	1	chr20	44619522	44652233
CACNG1	8.42083e-07	Breast_Mammary_Tissue	-0.031618	1	1	chr17	67044590	67056797
HILPDA	8.50332e-07	Breast_Mammary_Tissue	0.0295644	1	1	chr7	128455849	128458418
SYNPO2L	8.55551e-07	Breast_Mammary_Tissue	-0.0295724	1	1	chr10	73644881	73663803
HAND2	8.68283e-07	Breast_Mammary_Tissue	-0.0295401	1	1	chr4	173524969	173530229
LCN12	8.72213e-07	Breast_Mammary_Tissue	-0.0295951	1	1	chr9	136949551	136955497
IRX5	8.84665e-07	Breast_Mammary_Tissue	-0.0295131	1	1	chr16	54930862	54934485
PODXL2	8.85247e-07	Breast_Mammary_Tissue	-0.0295365	1	1	chr3	127629181	127672809
HSPA7	8.88501e-07	Breast_Mammary_Tissue	0.0295135	1	1	chr1	161606291	161608217
CDC42EP3	8.91953e-07	Breast_Mammary_Tissue	0.0295046	1	1	chr2	37641882	37738468
RP11-774O3.3	9.10307e-07	Breast_Mammary_Tissue	-0.0294794	1	1	chr4	8355090	8358338
INPP5J	9.24534e-07	Breast_Mammary_Tissue	-0.0294693	1	1	chr22	31122731	31134696
CHPT1	9.45969e-07	Breast_Mammary_Tissue	-0.0294635	1	1	chr12	101696947	101744140
SERPINE1	9.49854e-07	Breast_Mammary_Tissue	0.0294423	1	1	chr7	101127089	101139266
AC007743.1	9.56787e-07	Breast_Mammary_Tissue	0.0294346	1	1	chr2	56173534	56185770
COL15A1	9.59273e-07	Breast_Mammary_Tissue	0.02944	1	1	chr9	98943179	99070792
GLRB	9.63027e-07	Breast_Mammary_Tissue	-0.0294261	1	1	chr4	157076057	157172090
HCLS1	9.658e-07	Breast_Mammary_Tissue	0.0294197	1	1	chr3	121631399	121660927
EPS8L1	9.70042e-07	Breast_Mammary_Tissue	-0.0294135	1	1	chr19	55072020	55087922
RP11-363E7.4	9.9236e-07	Breast_Mammary_Tissue	0.029388	1	1	chr9	19453209	19455173
ADIPOQ	9.93588e-07	Breast_Mammary_Tissue	0.0293796	1	1	chr3	186842690	186858463
CCRL2	1.0034e-06	Breast_Mammary_Tissue	0.0293774	1	1	chr3	46407163	46412997
RAB27B	1.02065e-06	Breast_Mammary_Tissue	-0.0293577	1	1	chr18	54717860	54895516
SLC44A3	1.03291e-06	Breast_Mammary_Tissue	-0.0293072	1	1	chr1	94820342	94895246
SOX12	1.03653e-06	Breast_Mammary_Tissue	-0.029335	1	1	chr20	325595	330224
FXYD3	1.04413e-06	Breast_Mammary_Tissue	-0.0293286	1	1	chr19	35115879	35124324
AC008268.1	1.04454e-06	Breast_Mammary_Tissue	-0.0316984	1	1	chr2	95666084	95668715
HSD17B13	1.04683e-06	Breast_Mammary_Tissue	0.0293246	1	1	chr4	87303789	87322906
NPAS1	1.04862e-06	Breast_Mammary_Tissue	-0.0293924	1	1	chr19	47019820	47045775
KIAA1324	1.04934e-06	Breast_Mammary_Tissue	-0.0293201	1	1	chr1	109113858	109203231
FBLN2	1.08307e-06	Breast_Mammary_Tissue	0.0292825	1	1	chr3	13549131	13638422
ATP2C2	1.08453e-06	Breast_Mammary_Tissue	-0.029354	1	1	chr16	84368527	84464187
HK3	1.08992e-06	Breast_Mammary_Tissue	0.0292789	1	1	chr5	176880896	176899332
CTB-33O18.1	1.09837e-06	Breast_Mammary_Tissue	-0.0315426	1	1	chr5	173562478	173573199
ITSN1	1.09866e-06	Breast_Mammary_Tissue	0.0292621	1	1	chr21	33642400	33899861
H19	1.10251e-06	Breast_Mammary_Tissue	0.029265	1	1	chr11	1995163	2001470
FABP5	1.13684e-06	Breast_Mammary_Tissue	0.029234	1	1	chr8	81280377	81284777
ABHD17C	1.1444e-06	Breast_Mammary_Tissue	-0.0292284	1	1	chr15	80679684	80755621
MFAP5	1.1456e-06	Breast_Mammary_Tissue	0.0292149	1	1	chr12	8641246	8662888
PEMT	1.14872e-06	Breast_Mammary_Tissue	0.0292224	1	1	chr17	17505563	17591708
ENPP5	1.15533e-06	Breast_Mammary_Tissue	-0.0292202	1	1	chr6	46159187	46170971
SMPDL3B	1.1563e-06	Breast_Mammary_Tissue	-0.0294548	1	1	chr1	27934993	27959157
MEST	1.15645e-06	Breast_Mammary_Tissue	0.0292075	1	1	chr7	130491329	130506237
NIPSNAP1	1.21215e-06	Breast_Mammary_Tissue	-0.029159	1	1	chr22	29554808	29581337
SSC4D	1.21744e-06	Breast_Mammary_Tissue	0.0292179	1	1	chr7	76389334	76409695
PIP4K2C	1.21857e-06	Breast_Mammary_Tissue	-0.0291439	1	1	chr12	57591174	57603418
MISP3	1.22591e-06	Breast_Mammary_Tissue	-0.0291503	1	1	chr19	14072536	14075062
PLIN2	1.23397e-06	Breast_Mammary_Tissue	0.0291278	1	1	chr9	19108375	19149290
MARCO	1.25126e-06	Breast_Mammary_Tissue	0.0291222	1	1	chr2	118942166	118994660
NEBL	1.27445e-06	Breast_Mammary_Tissue	-0.0290957	1	1	chr10	20779973	21174187
RP11-248E9.6	1.27589e-06	Breast_Mammary_Tissue	0.033054	1	1	chr12	87816486	87817831
PHLDA3	1.27773e-06	Breast_Mammary_Tissue	0.0291032	1	1	chr1	201464895	201469237
RP11-517C16.2	1.28179e-06	Breast_Mammary_Tissue	-0.0291554	1	1	chr16	84459259	84467361
HLX	1.3021e-06	Breast_Mammary_Tissue	0.02907	1	1	chr1	220879400	220885059
KCNQ3	1.31204e-06	Breast_Mammary_Tissue	0.0290646	1	1	chr8	132120858	132481019
AKR1C1	1.31818e-06	Breast_Mammary_Tissue	0.0290636	1	1	chr10	4963253	4983283
LAYN	1.33462e-06	Breast_Mammary_Tissue	-0.0290546	1	1	chr11	111540280	111561745
RP11-627G23.1	1.33495e-06	Breast_Mammary_Tissue	-0.0312069	1	1	chr11	134436473	134505040
GJA5	1.33843e-06	Breast_Mammary_Tissue	0.0290357	1	1	chr1	147756199	147773362
TRIM45	1.35124e-06	Breast_Mammary_Tissue	-0.0290279	1	1	chr1	117111060	117122587
YIPF1	1.36155e-06	Breast_Mammary_Tissue	-0.0290448	1	1	chr1	53851719	53889834
APOLD1	1.36784e-06	Breast_Mammary_Tissue	0.0290217	1	1	chr12	12725917	12813315
IL20RA	1.37151e-06	Breast_Mammary_Tissue	-0.0290002	1	1	chr6	136999971	137045180
CPM	1.37674e-06	Breast_Mammary_Tissue	0.0290047	1	1	chr12	68851175	68971570
GPR88	1.39093e-06	Breast_Mammary_Tissue	-0.0289933	1	1	chr1	100538137	100542018
RP11-238F2.1	1.41352e-06	Breast_Mammary_Tissue	0.0301258	1	1	chr17	70778604	70779230
COLEC11	1.41403e-06	Breast_Mammary_Tissue	0.0289648	1	1	chr2	3594832	3644644
SULT2B1	1.42407e-06	Breast_Mammary_Tissue	-0.0290725	1	1	chr19	48552075	48599425
ACSL1	1.42568e-06	Breast_Mammary_Tissue	0.0289268	1	1	chr4	184755595	184826818
PLIN1	1.43489e-06	Breast_Mammary_Tissue	0.0289554	1	1	chr15	89664365	89679427
METTL3	1.43688e-06	Breast_Mammary_Tissue	-0.0289142	1	1	chr14	21499176	21511375
TMEM30B	1.4532e-06	Breast_Mammary_Tissue	-0.0289469	1	1	chr14	61277370	61281840
SYT17	1.47637e-06	Breast_Mammary_Tissue	-0.0289287	1	1	chr16	19167971	19268334
EPB41L4A-AS1	1.48753e-06	Breast_Mammary_Tissue	-0.0289018	1	1	chr5	112160526	112162617
AC005077.14	1.49304e-06	Breast_Mammary_Tissue	-0.0293305	1	1	chr7	76071469	76074963
DBNDD1	1.50415e-06	Breast_Mammary_Tissue	-0.0289065	1	1	chr16	90004865	90020043
EFHD1	1.5078e-06	Breast_Mammary_Tissue	-0.0288988	1	1	chr2	232606057	232682781
HSD11B2	1.51815e-06	Breast_Mammary_Tissue	-0.0288879	1	1	chr16	67430652	67437553
SH3GLB2	1.5427e-06	Breast_Mammary_Tissue	-0.0288444	1	1	chr9	129007097	129028303
EBF4	1.56516e-06	Breast_Mammary_Tissue	-0.0288579	1	1	chr20	2692878	2760108
GYPC	1.57682e-06	Breast_Mammary_Tissue	0.0288425	1	1	chr2	126655933	126696675
CCDC148	1.577e-06	Breast_Mammary_Tissue	-0.0288509	1	1	chr2	158171081	158456753
MSI1	1.57897e-06	Breast_Mammary_Tissue	-0.0288533	1	1	chr12	120341330	120369180
NEBL-AS1	1.60017e-06	Breast_Mammary_Tissue	-0.0302722	1	1	chr10	21174354	21175048
EFNB1	1.64303e-06	Breast_Mammary_Tissue	0.0288008	1	1	chrX	68828997	68842147
CEBPA	1.64603e-06	Breast_Mammary_Tissue	0.0288052	1	1	chr19	33300475	33302564
C4orf32	1.64827e-06	Breast_Mammary_Tissue	0.0287974	1	1	chr4	112145397	112195256
PCK1	1.67076e-06	Breast_Mammary_Tissue	0.0288503	1	1	chr20	57561080	57568112
SLC22A5	1.69815e-06	Breast_Mammary_Tissue	-0.0287663	1	1	chr5	132369752	132395614
CDS1	1.70208e-06	Breast_Mammary_Tissue	-0.0287605	1	1	chr4	84582979	84651338
AP1G2	1.72032e-06	Breast_Mammary_Tissue	-0.0287381	1	1	chr14	23561962	23567688
PROSER2-AS1	1.72895e-06	Breast_Mammary_Tissue	-0.0287769	1	1	chr10	11849608	11894700
CTC-558O2.1	1.77571e-06	Breast_Mammary_Tissue	-0.028951	1	1	chr5	168706567	168720884
CSF3	1.78609e-06	Breast_Mammary_Tissue	0.0288301	1	1	chr17	40015361	40017813
CHDH	1.81784e-06	Breast_Mammary_Tissue	-0.0286822	1	1	chr3	53813734	53846390
CGNL1	1.82689e-06	Breast_Mammary_Tissue	-0.0286866	1	1	chr15	57375967	57550727
THEMIS2	1.82857e-06	Breast_Mammary_Tissue	0.0286738	1	1	chr1	27872543	27886685
ARHGAP8	1.89947e-06	Breast_Mammary_Tissue	-0.0286272	1	1	chr22	44752558	44862788
KRT18	1.91723e-06	Breast_Mammary_Tissue	-0.0286163	1	1	chr12	52948871	52952901
CTD-2008P7.9	1.93986e-06	Breast_Mammary_Tissue	-0.0304701	1	1	chr17	28232590	28235281
WISP2	1.94175e-06	Breast_Mammary_Tissue	0.0286229	1	1	chr20	44714844	44728509
PGAP3	1.94668e-06	Breast_Mammary_Tissue	-0.0286025	1	1	chr17	39671122	39696797
SERPINH1	1.95854e-06	Breast_Mammary_Tissue	0.0285891	1	1	chr11	75562056	75572783
C1orf210	1.96686e-06	Breast_Mammary_Tissue	-0.0289243	1	1	chr1	43281883	43285617
SPINT1	1.97591e-06	Breast_Mammary_Tissue	-0.0285719	1	1	chr15	40844018	40858207
GAS2L2	1.9915e-06	Breast_Mammary_Tissue	0.0286481	1	1	chr17	35744511	35752878
DNASE1L2	2.0248e-06	Breast_Mammary_Tissue	-0.0285574	1	1	chr16	2236914	2238711
PLPPR3	2.02653e-06	Breast_Mammary_Tissue	-0.028828	1	1	chr19	812488	821977
MAL2	2.02908e-06	Breast_Mammary_Tissue	-0.0285511	1	1	chr8	119165034	119245673
RAB6C	2.03716e-06	Breast_Mammary_Tissue	-0.0285374	1	1	chr2	129980467	129982738
SESN2	2.04031e-06	Breast_Mammary_Tissue	0.0286058	1	1	chr1	28259527	28282491
SLC7A10	2.06467e-06	Breast_Mammary_Tissue	0.0285333	1	1	chr19	33208868	33225850
FCN3	2.08864e-06	Breast_Mammary_Tissue	0.0285158	1	1	chr1	27369112	27374824
MRAP	2.10816e-06	Breast_Mammary_Tissue	0.0287485	1	1	chr21	32291813	32299077
SMPD3	2.14477e-06	Breast_Mammary_Tissue	-0.0284892	1	1	chr16	68358554	68448688
BCAT1	2.14483e-06	Breast_Mammary_Tissue	0.0284887	1	1	chr12	24810022	24949459
RP11-112J3.16	2.15116e-06	Breast_Mammary_Tissue	-0.0287221	1	1	chr9	35772163	35790432
CD24	2.17689e-06	Breast_Mammary_Tissue	-0.0284511	1	1	chr6	106969831	106975627
PRRT4	2.17943e-06	Breast_Mammary_Tissue	0.0284546	1	1	chr7	128350325	128361685
NPR1	2.19316e-06	Breast_Mammary_Tissue	0.0284499	1	1	chr1	153678637	153693992
SLC16A11	2.19328e-06	Breast_Mammary_Tissue	-0.0284548	1	1	chr17	7041630	7043923
C5AR1	2.19954e-06	Breast_Mammary_Tissue	0.0284545	1	1	chr19	47290023	47322066
PLXNA4	2.24489e-06	Breast_Mammary_Tissue	0.0284435	1	1	chr7	132123332	132648688
CHMP4C	2.25957e-06	Breast_Mammary_Tissue	-0.02842	1	1	chr8	81732620	81759515
TRPV2	2.31444e-06	Breast_Mammary_Tissue	0.0283954	1	1	chr17	16417562	16437003
TPD52	2.31902e-06	Breast_Mammary_Tissue	-0.0283924	1	1	chr8	80034745	80231232
VKORC1L1	2.32492e-06	Breast_Mammary_Tissue	0.02838	1	1	chr7	65873267	65959563
TRAPPC6A	2.35934e-06	Breast_Mammary_Tissue	-0.0283832	1	1	chr19	45162928	45178237
NEDD4L	2.37853e-06	Breast_Mammary_Tissue	-0.0283618	1	1	chr18	58044367	58401540
PNMT	2.39311e-06	Breast_Mammary_Tissue	-0.0283562	1	1	chr17	39667981	39670475
PAFAH1B3	2.42705e-06	Breast_Mammary_Tissue	-0.0283978	1	1	chr19	42297033	42303546
LINC01410	2.43207e-06	Breast_Mammary_Tissue	-0.0283325	1	1	chr9	62801461	62813486
KLF7-IT1	2.4747e-06	Breast_Mammary_Tissue	0.0283067	1	1	chr2	207120884	207122044
GLP2R	2.47904e-06	Breast_Mammary_Tissue	0.0283721	1	1	chr17	9822206	9892102
PIP	2.48194e-06	Breast_Mammary_Tissue	-0.029068	1	1	chr7	143132077	143139746
RP11-328P23.3	2.49586e-06	Breast_Mammary_Tissue	-0.0323832	1	1	chr7	65508773	65508944
PXDN	2.52261e-06	Breast_Mammary_Tissue	0.0282849	1	1	chr2	1631887	1744852
MCM10	2.53345e-06	Breast_Mammary_Tissue	0.0282768	1	1	chr10	13161554	13211104
RP3-406A7.7	2.55271e-06	Breast_Mammary_Tissue	-0.0282641	1	1	chr6	136335714	136336087
NOXA1	2.56212e-06	Breast_Mammary_Tissue	-0.028271	1	1	chr9	137423350	137434363
ADGRL4	2.56915e-06	Breast_Mammary_Tissue	0.0282751	1	1	chr1	78889764	79006718
PAK4	2.59111e-06	Breast_Mammary_Tissue	-0.0282558	1	1	chr19	39125770	39182816
ACO1	2.59626e-06	Breast_Mammary_Tissue	0.0282473	1	1	chr9	32384603	32454769
AC006128.2	2.60194e-06	Breast_Mammary_Tissue	-0.0282455	1	1	chr19	15398767	15400294
USP43	2.60811e-06	Breast_Mammary_Tissue	-0.0282299	1	1	chr17	9644698	9729691
SLC44A4	2.62343e-06	Breast_Mammary_Tissue	-0.0282466	1	1	chr6	31863192	31879046
ADRB2	2.63913e-06	Breast_Mammary_Tissue	0.0282174	1	1	chr5	148825245	148828687
EMILIN3	2.66125e-06	Breast_Mammary_Tissue	-0.0282841	1	1	chr20	41360583	41366827
KCNJ11	2.66563e-06	Breast_Mammary_Tissue	-0.0282231	1	1	chr11	17385859	17389331
RP11-284F21.10	2.67837e-06	Breast_Mammary_Tissue	-0.0282151	1	1	chr1	156641666	156644887
CCDC24	2.69148e-06	Breast_Mammary_Tissue	-0.0282098	1	1	chr1	43991359	43996482
KCNS3	2.70337e-06	Breast_Mammary_Tissue	-0.0282323	1	1	chr2	17877847	18361616
SLC37A1	2.706e-06	Breast_Mammary_Tissue	-0.0282153	1	1	chr21	42496008	42581440
HAVCR2	2.71201e-06	Breast_Mammary_Tissue	0.0282062	1	1	chr5	157085832	157109714
PRSS16	2.7315e-06	Breast_Mammary_Tissue	-0.0283284	1	1	chr6	27247701	27256471
FBP1	2.74058e-06	Breast_Mammary_Tissue	-0.028205	1	1	chr9	94603133	94640249
CYP2J2	2.77465e-06	Breast_Mammary_Tissue	-0.0284454	1	1	chr1	59893308	59926790
FAM83H-AS1	2.7911e-06	Breast_Mammary_Tissue	-0.0282036	1	1	chr8	143734140	143790644
SERINC2	2.82248e-06	Breast_Mammary_Tissue	-0.0281582	1	1	chr1	31409565	31434680
ABHD11	2.82542e-06	Breast_Mammary_Tissue	-0.0282191	1	1	chr7	73736094	73738867
BAIAP3	2.88849e-06	Breast_Mammary_Tissue	-0.0281234	1	1	chr16	1333601	1349239
SPI1	2.95055e-06	Breast_Mammary_Tissue	0.0281035	1	1	chr11	47354860	47378576
LRRC75B	2.9722e-06	Breast_Mammary_Tissue	-0.0281145	1	1	chr22	24585620	24593208
KRT79	3.02956e-06	Breast_Mammary_Tissue	0.0283061	1	1	chr12	52821447	52834295
DDR2	3.04853e-06	Breast_Mammary_Tissue	0.0280573	1	1	chr1	162631373	162787400
CH507-42P11.8	3.06607e-06	Breast_Mammary_Tissue	0.0280333	1	1	chr21	6111134	6123739
RBP7	3.0671e-06	Breast_Mammary_Tissue	0.028063	1	1	chr1	9997206	10016020
CPNE7	3.07536e-06	Breast_Mammary_Tissue	-0.028115	1	1	chr16	89575768	89597246
RAD51-AS1	3.18644e-06	Breast_Mammary_Tissue	-0.0280052	1	1	chr15	40686724	40695098
U47924.27	3.2034e-06	Breast_Mammary_Tissue	-0.0300576	1	1	chr12	6963246	6964447
ADAMTS1	3.23464e-06	Breast_Mammary_Tissue	0.0279974	1	1	chr21	26835747	26845409
TTC22	3.23562e-06	Breast_Mammary_Tissue	-0.0281342	1	1	chr1	54779712	54801267
GATA3-AS1	3.23861e-06	Breast_Mammary_Tissue	-0.028604	1	1	chr10	8050450	8053484
RP11-884K10.6	3.33768e-06	Breast_Mammary_Tissue	-0.0307044	1	1	chr3	53797764	53798019
ERBB4	3.38945e-06	Breast_Mammary_Tissue	-0.0279947	1	1	chr2	211375717	212538841
MT1L	3.40037e-06	Breast_Mammary_Tissue	0.0279356	1	1	chr16	56617476	56618818
ITGB1BP1	3.41347e-06	Breast_Mammary_Tissue	0.0279241	1	1	chr2	9405684	9423547
JUP	3.42464e-06	Breast_Mammary_Tissue	-0.0279262	1	1	chr17	41754604	41786931
FMO5	3.50088e-06	Breast_Mammary_Tissue	-0.0278961	1	1	chr1	147175351	147243050
DNASE1L3	3.52149e-06	Breast_Mammary_Tissue	0.0279005	1	1	chr3	58192257	58214697
PRR36	3.53414e-06	Breast_Mammary_Tissue	-0.027925	1	1	chr19	7868719	7874379
TPCN1	3.55667e-06	Breast_Mammary_Tissue	-0.0278806	1	1	chr12	113221095	113298585
SMO	3.56659e-06	Breast_Mammary_Tissue	-0.0278659	1	1	chr7	129188872	129213416
PDE2A	3.57007e-06	Breast_Mammary_Tissue	0.0278739	1	1	chr11	72576141	72674591
ITGAM	3.65347e-06	Breast_Mammary_Tissue	0.0278436	1	1	chr16	31259990	31332892
FRMD1	3.67767e-06	Breast_Mammary_Tissue	0.0278409	1	1	chr6	168055745	168081557
SLC2A3	3.72688e-06	Breast_Mammary_Tissue	0.0278231	1	1	chr12	7919230	7936275
TM4SF1-AS1	3.73758e-06	Breast_Mammary_Tissue	-0.0279519	1	1	chr3	149377866	149386583
GHR	3.74435e-06	Breast_Mammary_Tissue	0.0278151	1	1	chr5	42423777	42721878
RP11-334C17.6	3.7624e-06	Breast_Mammary_Tissue	-0.029047	1	1	chr17	80149627	80149798
AFDN-AS1	3.828e-06	Breast_Mammary_Tissue	-0.0277924	1	1	chr6	167823876	167826709
TNK1	3.86343e-06	Breast_Mammary_Tissue	-0.0277737	1	1	chr17	7380534	7389726
TMPRSS2	3.86864e-06	Breast_Mammary_Tissue	-0.0281148	1	1	chr21	41464551	41531116
SERHL	3.89072e-06	Breast_Mammary_Tissue	-0.0283083	1	1	chr22	42500590	42509110
RNF43	3.90888e-06	Breast_Mammary_Tissue	-0.0277926	1	1	chr17	58353720	58417595
PRX	3.92509e-06	Breast_Mammary_Tissue	-0.0277563	1	1	chr19	40393768	40413366
RP11-167B3.2	3.92658e-06	Breast_Mammary_Tissue	0.0278164	1	1	chr15	98319687	98320237
RGCC	3.95068e-06	Breast_Mammary_Tissue	0.0277509	1	1	chr13	41457559	41470882
C3orf14	3.95757e-06	Breast_Mammary_Tissue	-0.0277487	1	1	chr3	62318973	62336213
RP11-175K6.2	4.0386e-06	Breast_Mammary_Tissue	0.0277186	1	1	chr5	159106380	159108617
FNDC4	4.04621e-06	Breast_Mammary_Tissue	0.0277119	1	1	chr2	27491883	27495245
PNP	4.08756e-06	Breast_Mammary_Tissue	0.0277102	1	1	chr14	20468954	20477094
CTD-2566J3.1	4.09889e-06	Breast_Mammary_Tissue	-0.0307973	1	1	chr14	68125004	68130196
AGPAT2	4.12064e-06	Breast_Mammary_Tissue	0.0277133	1	1	chr9	136673143	136687423
NEIL1	4.14201e-06	Breast_Mammary_Tissue	-0.0277059	1	1	chr15	75347162	75357114
MSX2	4.16877e-06	Breast_Mammary_Tissue	-0.0276906	1	1	chr5	174724533	174730893
ARSD	4.26411e-06	Breast_Mammary_Tissue	-0.0276608	1	1	chrX	2903970	2929351
PNPLA2	4.27685e-06	Breast_Mammary_Tissue	0.0276593	1	1	chr11	818902	825573
TIMP4	4.32523e-06	Breast_Mammary_Tissue	0.0276415	1	1	chr3	12153051	12159351
RAB17	4.32708e-06	Breast_Mammary_Tissue	-0.0276391	1	1	chr2	237574322	237601614
CNKSR1	4.33812e-06	Breast_Mammary_Tissue	-0.0276306	1	1	chr1	26177403	26189886
C11orf80	4.4116e-06	Breast_Mammary_Tissue	-0.0276169	1	1	chr11	66744451	66843328
RP1-283E3.4	4.43345e-06	Breast_Mammary_Tissue	-0.0276046	1	1	chr1	1724512	1737251
ACSM5	4.48136e-06	Breast_Mammary_Tissue	0.0275952	1	1	chr16	20409534	20441249
EFCC1	4.4967e-06	Breast_Mammary_Tissue	-0.0275937	1	1	chr3	129001629	129040742
GRHL2	4.51466e-06	Breast_Mammary_Tissue	-0.0278885	1	1	chr8	101492432	101669726
PCAT18	4.53329e-06	Breast_Mammary_Tissue	-0.0295709	1	1	chr18	26687621	26689971
AC020571.3	4.58148e-06	Breast_Mammary_Tissue	-0.0280708	1	1	chr2	196260024	196264204
TMC4	4.60542e-06	Breast_Mammary_Tissue	-0.027545	1	1	chr19	54160108	54173250
PRSS22	4.65919e-06	Breast_Mammary_Tissue	-0.0281495	1	1	chr16	2852727	2858170
FAM102A	4.67457e-06	Breast_Mammary_Tissue	-0.0275427	1	1	chr9	127940579	127980513
PRKAR2B	4.68729e-06	Breast_Mammary_Tissue	0.0275395	1	1	chr7	107044649	107161811
COTL1	4.71075e-06	Breast_Mammary_Tissue	0.0275405	1	1	chr16	84565594	84618077
COBL	4.72314e-06	Breast_Mammary_Tissue	-0.027535	1	1	chr7	51016212	51316818
IGSF8	4.73056e-06	Breast_Mammary_Tissue	-0.0275829	1	1	chr1	160091340	160098943
ADGRE5	4.74322e-06	Breast_Mammary_Tissue	0.0275308	1	1	chr19	14380501	14408725
TMEM132A	4.77244e-06	Breast_Mammary_Tissue	-0.0275145	1	1	chr11	60924463	60937083
MUC3A	4.83244e-06	Breast_Mammary_Tissue	0.0275044	1	1	chr7	100949555	100968346
RAP1GAP2	4.91468e-06	Breast_Mammary_Tissue	-0.0274835	1	1	chr17	2755705	3037739
GSTO2	4.93029e-06	Breast_Mammary_Tissue	-0.0274915	1	1	chr10	104268873	104304945
TMEM63C	4.93957e-06	Breast_Mammary_Tissue	-0.0275208	1	1	chr14	77175850	77259495
CRNDE	4.94704e-06	Breast_Mammary_Tissue	-0.0274712	1	1	chr16	54845189	54929189
CXorf40A	4.95682e-06	Breast_Mammary_Tissue	-0.0274788	1	1	chrX	149540355	149550510
SIGLEC1	4.97264e-06	Breast_Mammary_Tissue	0.0274684	1	1	chr20	3686970	3707128
NLRP13	5.02111e-06	Breast_Mammary_Tissue	-0.0300068	1	1	chr19	55891699	55932336
RAB26	5.07359e-06	Breast_Mammary_Tissue	-0.0275009	1	1	chr16	2140803	2154165
LRP2	5.1028e-06	Breast_Mammary_Tissue	-0.027965	1	1	chr2	169127109	169362685
STXBP2	5.15571e-06	Breast_Mammary_Tissue	-0.0274226	1	1	chr19	7636991	7647873
PROM2	5.1934e-06	Breast_Mammary_Tissue	-0.0274123	1	1	chr2	95274453	95291308
LRIG1	5.1952e-06	Breast_Mammary_Tissue	-0.027422	1	1	chr3	66378928	66501263
TMPRSS13	5.2468e-06	Breast_Mammary_Tissue	-0.0274108	1	1	chr11	117900643	117929459
FZD4	5.25298e-06	Breast_Mammary_Tissue	0.027401	1	1	chr11	86945679	86955391
ZNF703	5.29826e-06	Breast_Mammary_Tissue	-0.0273921	1	1	chr8	37695751	37700021
SPDEF	5.30586e-06	Breast_Mammary_Tissue	-0.027456	1	1	chr6	34537802	34556333
TBX1	5.33426e-06	Breast_Mammary_Tissue	-0.0273813	1	1	chr22	19756703	19783032
RP11-315O6.1	5.35132e-06	Breast_Mammary_Tissue	-0.0275442	1	1	chr11	102453045	102462008
CASZ1	5.37016e-06	Breast_Mammary_Tissue	-0.027366	1	1	chr1	10636604	10796650
ST8SIA6	5.40792e-06	Breast_Mammary_Tissue	-0.0273649	1	1	chr10	17318383	17454330
DHRS2	5.43622e-06	Breast_Mammary_Tissue	-0.0278509	1	1	chr14	23630115	23645639
RP11-419I17.1	5.45851e-06	Breast_Mammary_Tissue	-0.0273458	1	1	chr8	12537079	12665588
ZKSCAN1	5.47452e-06	Breast_Mammary_Tissue	-0.0273439	1	1	chr7	100015572	100041689
PDE1B	5.53047e-06	Breast_Mammary_Tissue	0.0273346	1	1	chr12	54549350	54579239
TMEM79	5.55628e-06	Breast_Mammary_Tissue	-0.0273269	1	1	chr1	156282935	156292443
ASIP	5.56495e-06	Breast_Mammary_Tissue	-0.0273763	1	1	chr20	34194569	34269344
ALDH4A1	5.60489e-06	Breast_Mammary_Tissue	0.027337	1	1	chr1	18871430	18902781
DOCK11	5.62359e-06	Breast_Mammary_Tissue	0.0273158	1	1	chrX	118495898	118686163
CD300LG	5.69366e-06	Breast_Mammary_Tissue	0.0273042	1	1	chr17	43847148	43863629
MYB-AS1	5.74925e-06	Breast_Mammary_Tissue	-0.0306541	1	1	chr6	135195083	135195428
SORL1	5.87228e-06	Breast_Mammary_Tissue	-0.0272605	1	1	chr11	121452203	121633693
BARX2	5.88208e-06	Breast_Mammary_Tissue	-0.0281262	1	1	chr11	129375940	129452279
IL6	5.88214e-06	Breast_Mammary_Tissue	0.0272833	1	1	chr7	22727147	22732002
KIF22	5.92275e-06	Breast_Mammary_Tissue	-0.0272733	1	1	chr16	29790719	29805385
MAPT	5.93094e-06	Breast_Mammary_Tissue	-0.0272493	1	1	chr17	45894382	46028334
HOOK1	5.95345e-06	Breast_Mammary_Tissue	-0.027246	1	1	chr1	59814786	59876378
EFNA4	5.95811e-06	Breast_Mammary_Tissue	-0.0272346	1	1	chr1	155063731	155069553
BEX2	5.98792e-06	Breast_Mammary_Tissue	-0.0272054	1	1	chrX	103309346	103311046
TPTEP1	6.02594e-06	Breast_Mammary_Tissue	-0.0272539	1	1	chr22	16601887	16698742
PIK3R5	6.07149e-06	Breast_Mammary_Tissue	0.0272184	1	1	chr17	8878911	8965712
RP11-359K18.4	6.07886e-06	Breast_Mammary_Tissue	0.0272186	1	1	chr1	162593103	162593754
ACKR3	6.15498e-06	Breast_Mammary_Tissue	0.027194	1	1	chr2	236567787	236582358
FAM83E	6.16537e-06	Breast_Mammary_Tissue	-0.0275939	1	1	chr19	48600810	48614854
C1orf64	6.16572e-06	Breast_Mammary_Tissue	-0.0282717	1	1	chr1	16004236	16008807
SERTAD4	6.17289e-06	Breast_Mammary_Tissue	-0.0271998	1	1	chr1	210232973	210246631
RP11-196G18.22	6.18843e-06	Breast_Mammary_Tissue	-0.0271958	1	1	chr1	149844498	149849024
PKP3	6.29403e-06	Breast_Mammary_Tissue	-0.0271626	1	1	chr11	392614	404908
MPV17L	6.30846e-06	Breast_Mammary_Tissue	-0.0271664	1	1	chr16	15395754	15413268
TTC9	6.31226e-06	Breast_Mammary_Tissue	-0.0271736	1	1	chr14	70641787	70675360
PDGFB	6.32701e-06	Breast_Mammary_Tissue	0.027187	1	1	chr22	39223359	39244751
RP11-664I21.6	6.34749e-06	Breast_Mammary_Tissue	0.0271674	1	1	chr11	124891563	124892126
FTLP14	6.51789e-06	Breast_Mammary_Tissue	-0.030057	1	1	chr16	68822587	68823070
ARHGEF37	6.56605e-06	Breast_Mammary_Tissue	-0.0271213	1	1	chr5	149551947	149634968
LRRC17	6.57967e-06	Breast_Mammary_Tissue	-0.0271268	1	1	chr7	102912991	102944949
KLK2	6.61169e-06	Breast_Mammary_Tissue	-0.0281813	1	1	chr19	50861568	50880567
ALDH3B2	6.63209e-06	Breast_Mammary_Tissue	-0.0273705	1	1	chr11	67662162	67681200
PICK1	6.65353e-06	Breast_Mammary_Tissue	-0.0271125	1	1	chr22	38056311	38075701
RP3-331H24.7	6.66591e-06	Breast_Mammary_Tissue	-0.0271052	1	1	chr6	71373253	71375387
SLC35E2B	6.71119e-06	Breast_Mammary_Tissue	-0.027098	1	1	chr1	1659529	1692728
CTB-33O18.3	6.77412e-06	Breast_Mammary_Tissue	-0.027083	1	1	chr5	173579643	173585068
C19orf12	6.85526e-06	Breast_Mammary_Tissue	0.0270743	1	1	chr19	29698886	29715789
SEMA6B	6.90749e-06	Breast_Mammary_Tissue	0.027061	1	1	chr19	4542593	4559808
PHGR1	6.97153e-06	Breast_Mammary_Tissue	-0.0287597	1	1	chr15	40351033	40356434
PEX6	6.98383e-06	Breast_Mammary_Tissue	-0.0270418	1	1	chr6	42963881	42979220
ZNF296	7.02135e-06	Breast_Mammary_Tissue	-0.0270476	1	1	chr19	45071500	45076509
CYP2T1P	7.02566e-06	Breast_Mammary_Tissue	-0.0270431	1	1	chr19	40808525	40811390
RP11-736K20.4	7.06734e-06	Breast_Mammary_Tissue	0.0270292	1	1	chr11	86908990	86912238
JPH1	7.18159e-06	Breast_Mammary_Tissue	-0.0270091	1	1	chr8	74234700	74321328
SEMA3G	7.1997e-06	Breast_Mammary_Tissue	0.0269981	1	1	chr3	52433053	52445085
RBBP8NL	7.2451e-06	Breast_Mammary_Tissue	-0.0288589	1	1	chr20	62410237	62427533
GOLM1	7.31164e-06	Breast_Mammary_Tissue	-0.0269645	1	1	chr9	86026146	86100173
FER1L5	7.3909e-06	Breast_Mammary_Tissue	-0.0271038	1	1	chr2	96642837	96704885
HCAR1	7.41662e-06	Breast_Mammary_Tissue	-0.0269676	1	1	chr12	122726076	122730843
CTD-2626G11.2	7.52952e-06	Breast_Mammary_Tissue	-0.028286	1	1	chr19	20746923	20755250
SLC38A1	7.53039e-06	Breast_Mammary_Tissue	-0.0269525	1	1	chr12	46183063	46270017
TMEM37	7.70958e-06	Breast_Mammary_Tissue	0.0269219	1	1	chr2	119429901	119438520
RASAL1	7.71369e-06	Breast_Mammary_Tissue	-0.0271094	1	1	chr12	113098819	113136239
SLC2A10	7.73633e-06	Breast_Mammary_Tissue	-0.0269196	1	1	chr20	46709487	46736347
HEPACAM	7.73761e-06	Breast_Mammary_Tissue	0.0270397	1	1	chr11	124919193	124936412
RP11-663N22.1	7.80384e-06	Breast_Mammary_Tissue	-0.0303211	1	1	chr17	27237859	27241661
CHAD	7.85067e-06	Breast_Mammary_Tissue	-0.0268877	1	1	chr17	50464496	50468966
SIPA1L3	8.05492e-06	Breast_Mammary_Tissue	-0.0268425	1	1	chr19	37907228	38208372
HK2	8.11181e-06	Breast_Mammary_Tissue	0.02684	1	1	chr2	74833988	74893359
PLEKHA6	8.25676e-06	Breast_Mammary_Tissue	-0.0268407	1	1	chr1	204218851	204377665
LIPH	8.32829e-06	Breast_Mammary_Tissue	-0.0270123	1	1	chr3	185506262	185552613
GRIK1-AS1	8.33478e-06	Breast_Mammary_Tissue	-0.0270114	1	1	chr21	29748175	29764002
CASP16P	8.36392e-06	Breast_Mammary_Tissue	-0.0274388	1	1	chr16	3144243	3149963
GNMT	8.42212e-06	Breast_Mammary_Tissue	-0.0268073	1	1	chr6	42960758	42963869
RP11-123K19.1	8.59619e-06	Breast_Mammary_Tissue	-0.0287781	1	1	chr9	126589594	126613700
CLSTN1	8.63779e-06	Breast_Mammary_Tissue	-0.0267765	1	1	chr1	9729115	9824526
ADAP2	8.68905e-06	Breast_Mammary_Tissue	0.0267737	1	1	chr17	30921680	30959322
NR4A3	8.82237e-06	Breast_Mammary_Tissue	0.0267568	1	1	chr9	99821855	99866891
MACC1	8.86243e-06	Breast_Mammary_Tissue	-0.0267444	1	1	chr7	20134655	20217404
FGFR2	8.89672e-06	Breast_Mammary_Tissue	-0.0267371	1	1	chr10	121478334	121598458
PI15	8.90288e-06	Breast_Mammary_Tissue	-0.0267327	1	1	chr8	74824537	74855029
TTC39A	8.91752e-06	Breast_Mammary_Tissue	-0.0267104	1	1	chr1	51287258	51345116
TP53TG1	8.99977e-06	Breast_Mammary_Tissue	-0.0267279	1	1	chr7	87325225	87345515
CELSR1	9.00124e-06	Breast_Mammary_Tissue	-0.0267216	1	1	chr22	46360834	46537170
ETNK2	9.01064e-06	Breast_Mammary_Tissue	-0.0267213	1	1	chr1	204131172	204152003
C1orf226	9.13637e-06	Breast_Mammary_Tissue	-0.0266986	1	1	chr1	162378841	162386818
ESPN	9.17002e-06	Breast_Mammary_Tissue	-0.0267015	1	1	chr1	6424788	6460980
METRNL	9.21113e-06	Breast_Mammary_Tissue	0.0266693	1	1	chr17	83079691	83095119
DHRS1	9.27132e-06	Breast_Mammary_Tissue	-0.0266827	1	1	chr14	24290598	24299833
ST14	9.3894e-06	Breast_Mammary_Tissue	-0.0266842	1	1	chr11	130159562	130210376
TMEM100	9.38942e-06	Breast_Mammary_Tissue	0.0266807	1	1	chr17	55719627	55732121
FSTL3	9.45273e-06	Breast_Mammary_Tissue	0.0266761	1	1	chr19	676365	683399
TMEM97	9.46069e-06	Breast_Mammary_Tissue	-0.0267149	1	1	chr17	28319095	28328324
SLC11A1	9.51955e-06	Breast_Mammary_Tissue	0.0266613	1	1	chr2	218382029	218396894
RP11-700H6.4	9.55962e-06	Breast_Mammary_Tissue	-0.0272976	1	1	chr17	50909738	50910232
MUC1	9.63182e-06	Breast_Mammary_Tissue	-0.0266395	1	1	chr1	155185824	155192916
FAM110A	9.6343e-06	Breast_Mammary_Tissue	-0.0266669	1	1	chr20	833715	857463
RAB11FIP1	9.66545e-06	Breast_Mammary_Tissue	-0.0266313	1	1	chr8	37858618	37899467
FUT2	9.82217e-06	Breast_Mammary_Tissue	-0.0266741	1	1	chr19	48695971	48705950
SLC16A3	9.98437e-06	Breast_Mammary_Tissue	0.0265918	1	1	chr17	82228397	82261129
ARFGEF3	1.01982e-05	Breast_Mammary_Tissue	-0.0265642	1	1	chr6	138161921	138344663
NRP1	1.02981e-05	Breast_Mammary_Tissue	0.0265452	1	1	chr10	33177492	33336262
FCGR2C	1.03422e-05	Breast_Mammary_Tissue	0.0265565	1	1	chr1	161581339	161605662
FAM83H	1.03979e-05	Breast_Mammary_Tissue	-0.0265418	1	1	chr8	143723933	143733801
VANGL2	1.05342e-05	Breast_Mammary_Tissue	-0.0265273	1	1	chr1	160400586	160428678
EFNB3	1.05345e-05	Breast_Mammary_Tissue	-0.0265242	1	1	chr17	7705202	7711378
TUBBP5	1.06116e-05	Breast_Mammary_Tissue	-0.0271953	1	1	chr9	138150075	138177425
NCF4	1.06466e-05	Breast_Mammary_Tissue	0.0265138	1	1	chr22	36860988	36878015
MAP7	1.07705e-05	Breast_Mammary_Tissue	-0.0264988	1	1	chr6	136342281	136550660
RBP1	1.08246e-05	Breast_Mammary_Tissue	-0.0264634	1	1	chr3	139517434	139539829
CELSR2	1.08996e-05	Breast_Mammary_Tissue	-0.0264813	1	1	chr1	109250019	109275750
ANKZF1	1.09848e-05	Breast_Mammary_Tissue	-0.026481	1	1	chr2	219229757	219236605
FPR3	1.113e-05	Breast_Mammary_Tissue	0.0264538	1	1	chr19	51795163	51826189
KLK3	1.11375e-05	Breast_Mammary_Tissue	-0.0277077	1	1	chr19	50854915	50860764
DUSP15	1.11393e-05	Breast_Mammary_Tissue	-0.026458	1	1	chr20	31847637	31870701
SLC9A3R1	1.12261e-05	Breast_Mammary_Tissue	-0.0264516	1	1	chr17	74748913	74769353
PON3	1.1308e-05	Breast_Mammary_Tissue	-0.0264374	1	1	chr7	95359944	95396363
C2	1.13529e-05	Breast_Mammary_Tissue	0.026427	1	1	chr6	31897785	31945649
CTB-92J24.3	1.1467e-05	Breast_Mammary_Tissue	-0.0280199	1	1	chr19	23919081	23957930
RUNDC3A	1.15617e-05	Breast_Mammary_Tissue	-0.0264589	1	1	chr17	44308559	44318671
FUT3	1.16502e-05	Breast_Mammary_Tissue	-0.0270972	1	1	chr19	5842888	5851474
CYTH2	1.17085e-05	Breast_Mammary_Tissue	-0.0263878	1	1	chr19	48469694	48482314
RAB11FIP4	1.17395e-05	Breast_Mammary_Tissue	-0.0263842	1	1	chr17	31391624	31538217
SHANK3	1.18041e-05	Breast_Mammary_Tissue	0.02638	1	1	chr22	50674415	50733298
AFMID	1.18111e-05	Breast_Mammary_Tissue	-0.0263849	1	1	chr17	78187317	78207701

## Sheet: Sheet2
gene_name	p_value	tissue	beta	snp_id	cluster_i	gene_chr	gene_start	gene_end
EPS8L2	1.90898e-38	Breast_Mammary_Tissue	-0.108397	3	3	chr11	694438	727727
SCNN1A	5.94881e-37	Breast_Mammary_Tissue	-0.106566	3	3	chr12	6346843	6377730
PPARG	8.80894e-36	Breast_Mammary_Tissue	0.105079	3	3	chr3	12287368	12434356
MUC1	1.06415e-35	Breast_Mammary_Tissue	-0.104964	3	3	chr1	155185824	155192916
ITGB4	1.79062e-35	Breast_Mammary_Tissue	-0.104656	3	3	chr17	75721328	75757818
TMEM30B	2.31972e-35	Breast_Mammary_Tissue	-0.10453	3	3	chr14	61277370	61281840
FAM110C	3.03974e-35	Breast_Mammary_Tissue	-0.104365	3	3	chr2	38814	46870
CCDC189	3.05025e-35	Breast_Mammary_Tissue	-0.104374	3	3	chr16	30761198	30762710
TACSTD2	7.18581e-35	Breast_Mammary_Tissue	-0.103876	3	3	chr1	58575423	58577773
STAC2	8.8717e-35	Breast_Mammary_Tissue	-0.103752	3	3	chr17	39210536	39225872
TNK1	1.00844e-34	Breast_Mammary_Tissue	-0.103668	3	3	chr17	7380534	7389726
EPCAM	1.08804e-34	Breast_Mammary_Tissue	-0.104122	3	3	chr2	47345158	47387601
KRT7	1.46327e-34	Breast_Mammary_Tissue	-0.103474	3	3	chr12	52232520	52252186
ROR2	2.71241e-34	Breast_Mammary_Tissue	-0.10308	3	3	chr9	91563091	91950162
FXYD3	3.17955e-34	Breast_Mammary_Tissue	-0.103014	3	3	chr19	35115879	35124324
SMIM22	3.24168e-34	Breast_Mammary_Tissue	-0.107614	3	3	chr16	4788522	4796336
SERINC2	4.72627e-34	Breast_Mammary_Tissue	-0.102786	3	3	chr1	31409565	31434680
GRB7	4.95748e-34	Breast_Mammary_Tissue	-0.102736	3	3	chr17	39737927	39747291
GRAMD2	7.55983e-34	Breast_Mammary_Tissue	-0.102618	3	3	chr15	72159807	72197785
KCNN4	8.10008e-34	Breast_Mammary_Tissue	-0.10248	3	3	chr19	43766533	43781257
SH2D3A	1.32962e-33	Breast_Mammary_Tissue	-0.102182	3	3	chr19	6752160	6767588
RP11-532F12.5	1.6608e-33	Breast_Mammary_Tissue	-0.103269	3	3	chr15	40835808	40844387
ITGB8	1.76481e-33	Breast_Mammary_Tissue	-0.102089	3	3	chr7	20330702	20415754
RSPO1	2.03247e-33	Breast_Mammary_Tissue	-0.102134	3	3	chr1	37611350	37634923
CLDN8	2.21397e-33	Breast_Mammary_Tissue	-0.108612	3	3	chr21	30214006	30216073
WFDC2	2.24704e-33	Breast_Mammary_Tissue	-0.101845	3	3	chr20	45469706	45481532
FAM160A1	3.34285e-33	Breast_Mammary_Tissue	-0.102134	3	3	chr4	151409216	151663632
WNK2	3.43493e-33	Breast_Mammary_Tissue	-0.10164	3	3	chr9	93184916	93320572
PHLDB3	3.46287e-33	Breast_Mammary_Tissue	-0.101608	3	3	chr19	43475103	43504935
TMEM61	3.70621e-33	Breast_Mammary_Tissue	-0.103779	3	3	chr1	54980792	54992293
C6orf132	3.79224e-33	Breast_Mammary_Tissue	-0.101614	3	3	chr6	42101118	42142619
TMPRSS3	5.61717e-33	Breast_Mammary_Tissue	-0.105554	3	3	chr21	42371890	42396846
TGFA	6.59674e-33	Breast_Mammary_Tissue	-0.101203	3	3	chr2	70447280	70554193
PTK7	7.41718e-33	Breast_Mammary_Tissue	-0.101122	3	3	chr6	43076268	43161719
AP1M2	7.87999e-33	Breast_Mammary_Tissue	-0.101581	3	3	chr19	10572671	10587315
PLEKHG4B	8.25834e-33	Breast_Mammary_Tissue	-0.101266	3	3	chr5	92151	189972
RP11-164P12.5	9.48905e-33	Breast_Mammary_Tissue	-0.101253	3	3	chr4	151669786	151670503
S100A14	1.09755e-32	Breast_Mammary_Tissue	-0.100918	3	3	chr1	153614255	153616986
SMPDL3B	1.21932e-32	Breast_Mammary_Tissue	-0.10169	3	3	chr1	27934993	27959157
KB-1562D12.1	1.33162e-32	Breast_Mammary_Tissue	-0.112092	3	3	chr8	101461177	101461617
FAM83E	1.50384e-32	Breast_Mammary_Tissue	-0.102175	3	3	chr19	48600810	48614854
PROM1	1.90444e-32	Breast_Mammary_Tissue	-0.101058	3	3	chr4	15964248	16084378
PTK6	1.93e-32	Breast_Mammary_Tissue	-0.100528	3	3	chr20	63528001	63537370
KLK8	2.14391e-32	Breast_Mammary_Tissue	-0.104455	3	3	chr19	50996007	51002711
ROPN1B	2.24565e-32	Breast_Mammary_Tissue	-0.102188	3	3	chr3	125969144	125983454
KRT7-AS	2.37528e-32	Breast_Mammary_Tissue	-0.101391	3	3	chr12	52245048	52247448
DSP	2.58643e-32	Breast_Mammary_Tissue	-0.100392	3	3	chr6	7541575	7586717
CCDC120	2.93247e-32	Breast_Mammary_Tissue	-0.100328	3	3	chrX	49053572	49069857
USP54	2.94635e-32	Breast_Mammary_Tissue	-0.100303	3	3	chr10	73497538	73625953
TMEM125	3.01278e-32	Breast_Mammary_Tissue	-0.101269	3	3	chr1	43269994	43274002
IFNLR1	3.79471e-32	Breast_Mammary_Tissue	-0.100322	3	3	chr1	24154157	24187959
TJP3	3.82918e-32	Breast_Mammary_Tissue	-0.100139	3	3	chr19	3708109	3750813
SH3YL1	4.29205e-32	Breast_Mammary_Tissue	-0.10011	3	3	chr2	217730	266398
FZD1	4.36108e-32	Breast_Mammary_Tissue	-0.100061	3	3	chr7	91264364	91271326
B4GALNT4	4.38976e-32	Breast_Mammary_Tissue	-0.100048	3	3	chr11	369804	382116
AARD	4.54316e-32	Breast_Mammary_Tissue	-0.102726	3	3	chr8	116938199	116944487
FZD7	4.7665e-32	Breast_Mammary_Tissue	-0.10003	3	3	chr2	202034587	202038445
WWC1	5.74298e-32	Breast_Mammary_Tissue	-0.0998837	3	3	chr5	168291651	168472303
RTKN	6.0697e-32	Breast_Mammary_Tissue	-0.0998512	3	3	chr2	74425836	74442422
RP11-311H10.4	6.47305e-32	Breast_Mammary_Tissue	0.103111	3	3	chr9	33402857	33409948
TRPV4	6.87221e-32	Breast_Mammary_Tissue	-0.0998583	3	3	chr12	109783085	109832735
LMTK3	7.95626e-32	Breast_Mammary_Tissue	-0.0999044	3	3	chr19	48485271	48513189
ST14	8.17537e-32	Breast_Mammary_Tissue	-0.0997314	3	3	chr11	130159562	130210376
BEX2	8.19626e-32	Breast_Mammary_Tissue	-0.0995666	3	3	chrX	103309346	103311046
CGN	8.24848e-32	Breast_Mammary_Tissue	-0.0997565	3	3	chr1	151510510	151538692
KIAA1522	8.32906e-32	Breast_Mammary_Tissue	-0.0996656	3	3	chr1	32741885	32774970
BRSK1	8.74421e-32	Breast_Mammary_Tissue	-0.099615	3	3	chr19	55282072	55312533
SPINT1	9.21645e-32	Breast_Mammary_Tissue	-0.0995722	3	3	chr15	40844018	40858207
TFAP2C	1.07411e-31	Breast_Mammary_Tissue	-0.0995295	3	3	chr20	56629302	56639283
GALNT3	1.10492e-31	Breast_Mammary_Tissue	-0.0994703	3	3	chr2	165747591	165794682
B3GNT3	1.15599e-31	Breast_Mammary_Tissue	-0.0998334	3	3	chr19	17794828	17813082
RASSF7	1.25387e-31	Breast_Mammary_Tissue	-0.0994187	3	3	chr11	560404	564021
CXADR	1.59389e-31	Breast_Mammary_Tissue	-0.099428	3	3	chr21	17512382	17593579
PDLIM4	1.66491e-31	Breast_Mammary_Tissue	-0.0991264	3	3	chr5	132257671	132273454
RAB25	1.83259e-31	Breast_Mammary_Tissue	-0.0996595	3	3	chr1	156061160	156070514
C1orf145	1.91715e-31	Breast_Mammary_Tissue	-0.0993581	3	3	chr1	228203506	228213440
EPHB3	2.07317e-31	Breast_Mammary_Tissue	-0.0991346	3	3	chr3	184561784	184582409
MMP7	2.18293e-31	Breast_Mammary_Tissue	-0.100033	3	3	chr11	102520508	102530753
PRSS22	2.39702e-31	Breast_Mammary_Tissue	-0.101181	3	3	chr16	2852727	2858170
C1orf210	2.40572e-31	Breast_Mammary_Tissue	-0.100179	3	3	chr1	43281883	43285617
LMX1B	2.87051e-31	Breast_Mammary_Tissue	-0.0996337	3	3	chr9	126614443	126701032
NEBL	2.9735e-31	Breast_Mammary_Tissue	-0.0988759	3	3	chr10	20779973	21174187
FOLR1	3.12889e-31	Breast_Mammary_Tissue	-0.103521	3	3	chr11	72189558	72196323
TTC22	3.20411e-31	Breast_Mammary_Tissue	-0.0993364	3	3	chr1	54779712	54801267
ABLIM3	3.33282e-31	Breast_Mammary_Tissue	0.0988077	3	3	chr5	149141483	149260542
SCGB2A1	3.54563e-31	Breast_Mammary_Tissue	-0.107166	3	3	chr11	62208668	62213939
ATP1B1	3.54946e-31	Breast_Mammary_Tissue	-0.098776	3	3	chr1	169105697	169132530
ERBB2	3.90946e-31	Breast_Mammary_Tissue	-0.0986923	3	3	chr17	39688108	39730353
TMC4	3.94482e-31	Breast_Mammary_Tissue	-0.0986449	3	3	chr19	54160108	54173250
TMEM98	4.48389e-31	Breast_Mammary_Tissue	-0.0986025	3	3	chr17	32927910	32945106
CYB561D2	4.54391e-31	Breast_Mammary_Tissue	-0.098596	3	3	chr3	50351092	50358212
FAAH2	4.68731e-31	Breast_Mammary_Tissue	-0.098627	3	3	chrX	57286706	57489196
PIK3C2G	5.17973e-31	Breast_Mammary_Tissue	-0.100094	3	3	chr12	18247614	18648416
AK5	5.28505e-31	Breast_Mammary_Tissue	-0.0985299	3	3	chr1	77282051	77559969
BBOX1	5.51816e-31	Breast_Mammary_Tissue	-0.10011	3	3	chr11	27040725	27127809
MYO5B	5.81248e-31	Breast_Mammary_Tissue	-0.0984925	3	3	chr18	49822813	50195093
GRAMD3	5.8921e-31	Breast_Mammary_Tissue	-0.0984857	3	3	chr5	126360132	126496278
CLDN4	6.41377e-31	Breast_Mammary_Tissue	-0.0984046	3	3	chr7	73799542	73832693
CNKSR1	6.63431e-31	Breast_Mammary_Tissue	-0.0983618	3	3	chr1	26177403	26189886
SPTBN2	6.69364e-31	Breast_Mammary_Tissue	-0.0983339	3	3	chr11	66685248	66729226
COBL	6.92196e-31	Breast_Mammary_Tissue	-0.0983665	3	3	chr7	51016212	51316818
C15orf52	7.28245e-31	Breast_Mammary_Tissue	-0.0983167	3	3	chr15	40331452	40340967
MAP7	7.924e-31	Breast_Mammary_Tissue	-0.0982742	3	3	chr6	136342281	136550660
PRR15L	9.181e-31	Breast_Mammary_Tissue	-0.0991258	3	3	chr17	47951967	47957878
TPBG	1.02223e-30	Breast_Mammary_Tissue	-0.0981216	3	3	chr6	82363206	82370828
TMPRSS13	1.10861e-30	Breast_Mammary_Tissue	-0.0980884	3	3	chr11	117900643	117929459
SPINT2	1.14327e-30	Breast_Mammary_Tissue	-0.0980526	3	3	chr19	38244035	38292614
GGT6	1.25437e-30	Breast_Mammary_Tissue	-0.0994162	3	3	chr17	4556927	4560818
KLC3	1.29947e-30	Breast_Mammary_Tissue	-0.100944	3	3	chr19	45333434	45349602
TRIM29	1.32108e-30	Breast_Mammary_Tissue	-0.0979274	3	3	chr11	120111275	120185529
TRIM17	1.4635e-30	Breast_Mammary_Tissue	-0.0978901	3	3	chr1	228407940	228416861
FBXL16	1.53561e-30	Breast_Mammary_Tissue	-0.097952	3	3	chr16	692555	705829
B4GALNT3	1.63244e-30	Breast_Mammary_Tissue	-0.097819	3	3	chr12	460364	563509
EPHA1	1.64369e-30	Breast_Mammary_Tissue	-0.0977884	3	3	chr7	143390289	143408892
H2AFY2	1.98434e-30	Breast_Mammary_Tissue	-0.0979063	3	3	chr10	70052796	70112269
SLC9A7	2.11952e-30	Breast_Mammary_Tissue	-0.0976266	3	3	chrX	46599252	46759172
LSR	2.13374e-30	Breast_Mammary_Tissue	-0.0975517	3	3	chr19	35248330	35267964
SUSD4	2.42329e-30	Breast_Mammary_Tissue	-0.0977568	3	3	chr1	223220819	223364202
SEMA4A	2.49679e-30	Breast_Mammary_Tissue	-0.0975248	3	3	chr1	156147366	156177752
KIT	2.57342e-30	Breast_Mammary_Tissue	-0.0974801	3	3	chr4	54657918	54740715
TRAF4	2.88585e-30	Breast_Mammary_Tissue	-0.0974342	3	3	chr17	28743984	28750958
DMKN	3.1237e-30	Breast_Mammary_Tissue	-0.0973624	3	3	chr19	35497220	35513658
RAB17	3.14507e-30	Breast_Mammary_Tissue	-0.0973912	3	3	chr2	237574322	237601614
VGLL1	3.15538e-30	Breast_Mammary_Tissue	-0.107314	3	3	chrX	136532152	136556807
NTN5	3.21333e-30	Breast_Mammary_Tissue	-0.0973787	3	3	chr19	48661407	48673081
CDH3	3.27878e-30	Breast_Mammary_Tissue	-0.0975518	3	3	chr16	68636189	68722616
SCPEP1	3.36784e-30	Breast_Mammary_Tissue	-0.097351	3	3	chr17	56978105	57006768
FAM83B	3.41057e-30	Breast_Mammary_Tissue	-0.101657	3	3	chr6	54846771	54942022
KLF5	3.43409e-30	Breast_Mammary_Tissue	-0.0973446	3	3	chr13	73054976	73077542
ROPN1	3.47877e-30	Breast_Mammary_Tissue	-0.102843	3	3	chr3	123968521	123992178
SLC6A14	3.49512e-30	Breast_Mammary_Tissue	-0.103894	3	3	chrX	116436622	116461458
PRSS8	3.54269e-30	Breast_Mammary_Tissue	-0.0977914	3	3	chr16	31131605	31135762
CYB561	3.64e-30	Breast_Mammary_Tissue	-0.0972764	3	3	chr17	63432304	63446378
AP006621.9	3.81855e-30	Breast_Mammary_Tissue	-0.101873	3	3	chr11	708564	709023
PAK3	3.98191e-30	Breast_Mammary_Tissue	-0.0972177	3	3	chrX	110944285	111227361
RP11-817J15.2	3.98894e-30	Breast_Mammary_Tissue	-0.108681	3	3	chr11	102606916	102628070
BRINP1	4.00657e-30	Breast_Mammary_Tissue	-0.0986406	3	3	chr9	119153458	119369467
MEOX2-AS1	4.292e-30	Breast_Mammary_Tissue	0.0971837	3	3	chr7	15688378	15695491
ESRP1	4.56257e-30	Breast_Mammary_Tissue	-0.0983563	3	3	chr8	94641074	94707466
ST5	5.06392e-30	Breast_Mammary_Tissue	-0.0971009	3	3	chr11	8693351	8910951
LINC02188	5.70572e-30	Breast_Mammary_Tissue	-0.0981808	3	3	chr16	86722091	86741059
CCL28	6.01074e-30	Breast_Mammary_Tissue	-0.0969697	3	3	chr5	43376645	43412391
TEAD3	6.29895e-30	Breast_Mammary_Tissue	-0.0969137	3	3	chr6	35473597	35497076
AUTS2	6.48034e-30	Breast_Mammary_Tissue	-0.097125	3	3	chr7	69598919	70793068
STAP2	6.69099e-30	Breast_Mammary_Tissue	-0.0969129	3	3	chr19	4324043	4342786
CRB3	7.12173e-30	Breast_Mammary_Tissue	-0.0984973	3	3	chr19	6463777	6467206
TES	7.32267e-30	Breast_Mammary_Tissue	-0.0968166	3	3	chr7	116222804	116258783
LRP2	7.96902e-30	Breast_Mammary_Tissue	-0.0986576	3	3	chr2	169127109	169362685
PADI2	8.01867e-30	Breast_Mammary_Tissue	-0.0967922	3	3	chr1	17066761	17119435
CDCP1	8.66798e-30	Breast_Mammary_Tissue	-0.0967356	3	3	chr3	45082278	45146422
PLEKHS1	8.75672e-30	Breast_Mammary_Tissue	-0.0981507	3	3	chr10	113751454	113783429
C11orf52	9.8238e-30	Breast_Mammary_Tissue	-0.0966795	3	3	chr11	111918032	111926872
DLG3	9.85171e-30	Breast_Mammary_Tissue	-0.0966472	3	3	chrX	70444861	70505490
VDR	1.00064e-29	Breast_Mammary_Tissue	-0.0966216	3	3	chr12	47841537	47943048
FBXO32	1.0238e-29	Breast_Mammary_Tissue	-0.0966224	3	3	chr8	123497889	123541206
RASGEF1A	1.02969e-29	Breast_Mammary_Tissue	-0.0968854	3	3	chr10	43194535	43266919
C1orf116	1.07963e-29	Breast_Mammary_Tissue	-0.0966751	3	3	chr1	207018521	207032756
CTD-2540F13.2	1.10123e-29	Breast_Mammary_Tissue	-0.096922	3	3	chr19	38738348	38739863
SOX9	1.1061e-29	Breast_Mammary_Tissue	-0.0965209	3	3	chr17	72121020	72126420
CLDN3	1.12765e-29	Breast_Mammary_Tissue	-0.0988036	3	3	chr7	73768997	73770270
IRX2	1.14169e-29	Breast_Mammary_Tissue	-0.0965522	3	3	chr5	2745845	2751662
PRSS16	1.15461e-29	Breast_Mammary_Tissue	-0.097	3	3	chr6	27247701	27256471
NTF4	1.20769e-29	Breast_Mammary_Tissue	-0.100952	3	3	chr19	49061133	49065054
TNS4	1.24305e-29	Breast_Mammary_Tissue	-0.0964873	3	3	chr17	40475828	40501597
SHROOM3	1.27192e-29	Breast_Mammary_Tissue	-0.0964983	3	3	chr4	76435100	76783253
BAMBI	1.29601e-29	Breast_Mammary_Tissue	-0.0965388	3	3	chr10	28677342	28682939
LPL	1.29883e-29	Breast_Mammary_Tissue	0.0963504	3	3	chr8	19901717	19967258
COL17A1	1.36065e-29	Breast_Mammary_Tissue	-0.0964264	3	3	chr10	104031286	104086002
EPS8L1	1.57733e-29	Breast_Mammary_Tissue	-0.0963462	3	3	chr19	55072020	55087922
RP11-23P13.6	1.58474e-29	Breast_Mammary_Tissue	-0.0965672	3	3	chr15	41892793	41895938
TRPV6	1.66006e-29	Breast_Mammary_Tissue	-0.0965531	3	3	chr7	142871203	142885762
USP43	1.68363e-29	Breast_Mammary_Tissue	-0.0962274	3	3	chr17	9644698	9729691
IGSF9	1.7754e-29	Breast_Mammary_Tissue	-0.0965165	3	3	chr1	159927039	159945604
TMEM27	1.79955e-29	Breast_Mammary_Tissue	-0.0964587	3	3	chrX	15627318	15665031
KDF1	1.81253e-29	Breast_Mammary_Tissue	-0.100531	3	3	chr1	26949562	26960406
KLK6	1.82583e-29	Breast_Mammary_Tissue	-0.0996788	3	3	chr19	50958631	50969673
ENPP5	1.83426e-29	Breast_Mammary_Tissue	-0.0962757	3	3	chr6	46159187	46170971
ARHGEF5	1.84218e-29	Breast_Mammary_Tissue	-0.0962633	3	3	chr7	144355288	144380632
F2RL2	1.92758e-29	Breast_Mammary_Tissue	-0.0964256	3	3	chr5	76615482	76623434
GRHL1	2.02475e-29	Breast_Mammary_Tissue	-0.0962098	3	3	chr2	9951693	10002277
PLS1	2.04245e-29	Breast_Mammary_Tissue	-0.0961701	3	3	chr3	142596387	142713664
PODXL2	2.1729e-29	Breast_Mammary_Tissue	-0.0961956	3	3	chr3	127629181	127672809
FBXO44	2.26416e-29	Breast_Mammary_Tissue	-0.0961546	3	3	chr1	11654857	11663327
SLC35F3	2.40887e-29	Breast_Mammary_Tissue	-0.0998681	3	3	chr1	233904933	234324516
IRF6	2.4459e-29	Breast_Mammary_Tissue	-0.0960543	3	3	chr1	209785623	209806175
GRHL2	2.61365e-29	Breast_Mammary_Tissue	-0.0970668	3	3	chr8	101492432	101669726
RP11-297A16.4	2.63361e-29	Breast_Mammary_Tissue	-0.103157	3	3	chr10	34969909	34975578
SLC34A2	2.65099e-29	Breast_Mammary_Tissue	-0.0971636	3	3	chr4	25655301	25678748
RP11-321G12.1	2.69134e-29	Breast_Mammary_Tissue	-0.098307	3	3	chr15	63390136	63438320
EVPL	2.71102e-29	Breast_Mammary_Tissue	-0.0959916	3	3	chr17	76004502	76027452
RP11-58O9.2	2.72899e-29	Breast_Mammary_Tissue	-0.0995408	3	3	chr17	40473554	40475289
AP000344.4	2.83401e-29	Breast_Mammary_Tissue	-0.102197	3	3	chr22	23446598	23460833
AQP5	2.98266e-29	Breast_Mammary_Tissue	-0.0963606	3	3	chr12	49961870	49965681
PLXNB1	2.9958e-29	Breast_Mammary_Tissue	-0.095906	3	3	chr3	48403854	48430051
GPRIN2	3.05942e-29	Breast_Mammary_Tissue	-0.0982263	3	3	chr10	46549044	46555530
HSD11B2	3.29624e-29	Breast_Mammary_Tissue	-0.0958446	3	3	chr16	67430652	67437553
RNF39	3.31349e-29	Breast_Mammary_Tissue	-0.095846	3	3	chr6	30070334	30075887
RP11-123K19.1	3.35418e-29	Breast_Mammary_Tissue	-0.102989	3	3	chr9	126589594	126613700
VANGL2	3.52447e-29	Breast_Mammary_Tissue	-0.0958268	3	3	chr1	160400586	160428678
KRT19	3.55122e-29	Breast_Mammary_Tissue	-0.0958089	3	3	chr17	41523617	41528308
HOOK1	3.56132e-29	Breast_Mammary_Tissue	-0.0958173	3	3	chr1	59814786	59876378
KRTCAP3	3.66143e-29	Breast_Mammary_Tissue	-0.0960367	3	3	chr2	27442366	27446481
LINC01237	3.71014e-29	Breast_Mammary_Tissue	-0.0957338	3	3	chr2	241881363	242078722
NEBL-AS1	3.75155e-29	Breast_Mammary_Tissue	-0.100563	3	3	chr10	21174354	21175048
CHDH	3.87466e-29	Breast_Mammary_Tissue	-0.0957587	3	3	chr3	53813734	53846390
PLPP2	4.01158e-29	Breast_Mammary_Tissue	-0.0959398	3	3	chr19	281040	291504
KLK5	4.14648e-29	Breast_Mammary_Tissue	-0.0975495	3	3	chr19	50943303	50953093
BEST4	4.29556e-29	Breast_Mammary_Tissue	-0.0957133	3	3	chr1	44783585	44787705
ELMO3	4.31189e-29	Breast_Mammary_Tissue	-0.0957109	3	3	chr16	67199111	67204029
CBLC	4.42504e-29	Breast_Mammary_Tissue	-0.0975279	3	3	chr19	44777869	44800634
TFAP2A-AS1	5.04258e-29	Breast_Mammary_Tissue	-0.098858	3	3	chr6	10409340	10416446
FAM102A	5.19116e-29	Breast_Mammary_Tissue	-0.0955603	3	3	chr9	127940579	127980513
CDS1	5.32551e-29	Breast_Mammary_Tissue	-0.0955511	3	3	chr4	84582979	84651338
CNNM4	5.67754e-29	Breast_Mammary_Tissue	-0.095488	3	3	chr2	96760902	96811891
GRAMD1C	5.83404e-29	Breast_Mammary_Tissue	-0.0954748	3	3	chr3	113828182	113947004
TSPOAP1	5.87472e-29	Breast_Mammary_Tissue	-0.095457	3	3	chr17	58301231	58328760
FAM83H	6.21938e-29	Breast_Mammary_Tissue	-0.0954439	3	3	chr8	143723933	143733801
EHF	7.05584e-29	Breast_Mammary_Tissue	-0.0961716	3	3	chr11	34621093	34661057
GABRP	7.25455e-29	Breast_Mammary_Tissue	-0.0953413	3	3	chr5	170763350	170814047
OVOL2	7.38085e-29	Breast_Mammary_Tissue	-0.100681	3	3	chr20	17996561	18059188
LRRN1	7.40368e-29	Breast_Mammary_Tissue	-0.0955183	3	3	chr3	3799437	3847703
CTA-221G9.12	7.57428e-29	Breast_Mammary_Tissue	-0.0980123	3	3	chr22	25102433	25112692
KRT18	7.82843e-29	Breast_Mammary_Tissue	-0.0952833	3	3	chr12	52948871	52952901
CTSV	8.17376e-29	Breast_Mammary_Tissue	-0.0954878	3	3	chr9	97029679	97039643
VTCN1	8.36963e-29	Breast_Mammary_Tissue	-0.0993815	3	3	chr1	117143587	117210960
POF1B	8.75242e-29	Breast_Mammary_Tissue	-0.0954491	3	3	chrX	85277396	85379743
NIPSNAP1	8.82538e-29	Breast_Mammary_Tissue	-0.0952216	3	3	chr22	29554808	29581337
ICAM5	9.16381e-29	Breast_Mammary_Tissue	-0.0952024	3	3	chr19	10289981	10296778
TMPRSS2	9.6184e-29	Breast_Mammary_Tissue	-0.0963169	3	3	chr21	41464551	41531116
KRT15	9.80971e-29	Breast_Mammary_Tissue	-0.0951515	3	3	chr17	41513743	41522529
CTD-2008P7.9	1.02759e-28	Breast_Mammary_Tissue	-0.101313	3	3	chr17	28232590	28235281
LRCH4	1.03489e-28	Breast_Mammary_Tissue	-0.0951156	3	3	chr7	100574011	100586153
DERL3	1.05194e-28	Breast_Mammary_Tissue	-0.095041	3	3	chr22	23834517	23839012
GSTO2	1.08307e-28	Breast_Mammary_Tissue	-0.095122	3	3	chr10	104268873	104304945
MUC15	1.0861e-28	Breast_Mammary_Tissue	-0.0985869	3	3	chr11	26559033	26572233
COL7A1	1.15946e-28	Breast_Mammary_Tissue	-0.0950429	3	3	chr3	48564073	48595267
PLEKHA6	1.17925e-28	Breast_Mammary_Tissue	-0.0950404	3	3	chr1	204218851	204377665
C5orf46	1.21616e-28	Breast_Mammary_Tissue	-0.101016	3	3	chr5	147880726	147906538
ETV6	1.21637e-28	Breast_Mammary_Tissue	-0.0949571	3	3	chr12	11649854	11895402
MUC5B	1.25e-28	Breast_Mammary_Tissue	-0.0949882	3	3	chr11	1223066	1262172
C11orf80	1.3719e-28	Breast_Mammary_Tissue	-0.094925	3	3	chr11	66744451	66843328
ZNF711	1.48919e-28	Breast_Mammary_Tissue	-0.0948722	3	3	chrX	85244032	85273362
GNAI1	1.49591e-28	Breast_Mammary_Tissue	0.0948236	3	3	chr7	80133955	80219402
PRRG2	1.52562e-28	Breast_Mammary_Tissue	-0.0948537	3	3	chr19	49580646	49591015
PRR36	1.53484e-28	Breast_Mammary_Tissue	-0.0949767	3	3	chr19	7868719	7874379
SEMA4B	1.54504e-28	Breast_Mammary_Tissue	-0.0948207	3	3	chr15	90160604	90229676
PODNL1	1.5676e-28	Breast_Mammary_Tissue	-0.094828	3	3	chr19	13931187	13953392
LYPD6B	1.62957e-28	Breast_Mammary_Tissue	-0.0961569	3	3	chr2	149038107	149215262
TMEM9	1.66632e-28	Breast_Mammary_Tissue	-0.094831	3	3	chr1	201134772	201171574
BICDL1	1.6765e-28	Breast_Mammary_Tissue	-0.0947845	3	3	chr12	119989869	120094494
CTA-293F17.1	1.69611e-28	Breast_Mammary_Tissue	-0.0959078	3	3	chr7	20328299	20329782
NOXA1	1.70068e-28	Breast_Mammary_Tissue	-0.0947654	3	3	chr9	137423350	137434363
RP11-736K20.5	1.72182e-28	Breast_Mammary_Tissue	0.0947918	3	3	chr11	86892214	86925037
AHDC1	1.72818e-28	Breast_Mammary_Tissue	-0.0947437	3	3	chr1	27534035	27604431
TIMP4	1.7457e-28	Breast_Mammary_Tissue	0.0947648	3	3	chr3	12153051	12159351
CDCA7L	1.76062e-28	Breast_Mammary_Tissue	-0.0947769	3	3	chr7	21900900	21946084
PSD	1.7794e-28	Breast_Mammary_Tissue	-0.0947413	3	3	chr10	102402617	102421539
ELF3	1.81285e-28	Breast_Mammary_Tissue	-0.0947279	3	3	chr1	202007945	202017188
PIGR	1.81881e-28	Breast_Mammary_Tissue	-0.095629	3	3	chr1	206928518	206946466
TRIM2	1.8246e-28	Breast_Mammary_Tissue	-0.094715	3	3	chr4	153152342	153339320
PKP3	1.89097e-28	Breast_Mammary_Tissue	-0.0946587	3	3	chr11	392614	404908
RAB15	1.89495e-28	Breast_Mammary_Tissue	-0.0946926	3	3	chr14	64945814	64972776
CACNB1	1.95365e-28	Breast_Mammary_Tissue	-0.0946857	3	3	chr17	39173563	39197703
RARRES3	1.98215e-28	Breast_Mammary_Tissue	-0.0946781	3	3	chr11	63536809	63546462
CELSR1	2.01672e-28	Breast_Mammary_Tissue	-0.0946463	3	3	chr22	46360834	46537170
FOXI1	2.03313e-28	Breast_Mammary_Tissue	-0.10366	3	3	chr5	170105897	170109725
SGSM2	2.05006e-28	Breast_Mammary_Tissue	-0.0945474	3	3	chr17	2337508	2381058
CCDC24	2.14583e-28	Breast_Mammary_Tissue	-0.0946022	3	3	chr1	43991359	43996482
HOMER2	2.16833e-28	Breast_Mammary_Tissue	-0.0944968	3	3	chr15	82836946	82986153
BTNL9	2.17554e-28	Breast_Mammary_Tissue	0.0946141	3	3	chr5	181040225	181061523
HS6ST1	2.17631e-28	Breast_Mammary_Tissue	-0.0946228	3	3	chr2	128236716	128318577
ARFIP2	2.21457e-28	Breast_Mammary_Tissue	-0.0946137	3	3	chr11	6474683	6481446
SCNN1G	2.28819e-28	Breast_Mammary_Tissue	-0.0945396	3	3	chr16	23182715	23216883
STXBP2	2.32124e-28	Breast_Mammary_Tissue	-0.0945641	3	3	chr19	7636991	7647873
KIAA1324	2.34549e-28	Breast_Mammary_Tissue	-0.0945492	3	3	chr1	109113858	109203231
KCNH8	2.38643e-28	Breast_Mammary_Tissue	-0.0945189	3	3	chr3	19148454	19535646
SLC28A3	2.38905e-28	Breast_Mammary_Tissue	-0.0947661	3	3	chr9	84275457	84340683
AFDN-AS1	2.43085e-28	Breast_Mammary_Tissue	-0.0945479	3	3	chr6	167823876	167826709
LINC00885	2.45398e-28	Breast_Mammary_Tissue	-0.102669	3	3	chr3	196142636	196160890
POU2F3	2.58388e-28	Breast_Mammary_Tissue	-0.0950603	3	3	chr11	120236640	120319944
SFN	2.6186e-28	Breast_Mammary_Tissue	-0.0944792	3	3	chr1	26863138	26864457
ILDR1	2.92293e-28	Breast_Mammary_Tissue	-0.0988556	3	3	chr3	121987323	122022204
PIP4K2C	2.94933e-28	Breast_Mammary_Tissue	-0.0943846	3	3	chr12	57591174	57603418
TCEAL5	2.98212e-28	Breast_Mammary_Tissue	-0.0947204	3	3	chrX	103273691	103276872
PATJ	2.99173e-28	Breast_Mammary_Tissue	-0.0943959	3	3	chr1	61742477	62178675
PAK6	3.08444e-28	Breast_Mammary_Tissue	-0.094548	3	3	chr15	40238759	40277487
CLSTN1	3.16376e-28	Breast_Mammary_Tissue	-0.0943526	3	3	chr1	9729115	9824526
AP1G2	3.20032e-28	Breast_Mammary_Tissue	-0.0943209	3	3	chr14	23561962	23567688
PTPRZ1	3.30385e-28	Breast_Mammary_Tissue	-0.0943326	3	3	chr7	121873089	122062036
RPS6KA1	3.30465e-28	Breast_Mammary_Tissue	-0.0943243	3	3	chr1	26529761	26575030
GRIA4	3.47577e-28	Breast_Mammary_Tissue	-0.0942627	3	3	chr11	105609994	105982092
ENTPD8	3.55659e-28	Breast_Mammary_Tissue	-0.0970177	3	3	chr9	137434407	137441449
ENTPD2	3.59099e-28	Breast_Mammary_Tissue	-0.0942323	3	3	chr9	137048098	137054045
GGT7	3.61338e-28	Breast_Mammary_Tissue	-0.0942846	3	3	chr20	34844720	34872860
PPP1R13L	3.63805e-28	Breast_Mammary_Tissue	-0.0942576	3	3	chr19	45379634	45405081
RP11-1191J2.5	3.8008e-28	Breast_Mammary_Tissue	-0.0944188	3	3	chr4	661209	661945
U47924.27	3.94863e-28	Breast_Mammary_Tissue	-0.101113	3	3	chr12	6963246	6964447
EGF	4.03732e-28	Breast_Mammary_Tissue	-0.0950871	3	3	chr4	109912884	110012266
EDN2	4.08104e-28	Breast_Mammary_Tissue	-0.0980194	3	3	chr1	41478775	41484673
CD300LG	4.10674e-28	Breast_Mammary_Tissue	0.0941948	3	3	chr17	43847148	43863629
NRTN	4.36092e-28	Breast_Mammary_Tissue	-0.0952638	3	3	chr19	5823802	5828324
CTD-2396E7.11	4.55233e-28	Breast_Mammary_Tissue	-0.0969884	3	3	chr19	6469465	6470152
SLC13A2	4.55554e-28	Breast_Mammary_Tissue	-0.0997042	3	3	chr17	28473293	28497781
SLC38A1	4.69062e-28	Breast_Mammary_Tissue	-0.0940966	3	3	chr12	46183063	46270017
BARX2	4.71998e-28	Breast_Mammary_Tissue	-0.0970775	3	3	chr11	129375940	129452279
KRT23	5.22892e-28	Breast_Mammary_Tissue	-0.0951367	3	3	chr17	40922696	40937634
CCDC8	5.36217e-28	Breast_Mammary_Tissue	-0.0939651	3	3	chr19	46410372	46413584
ARVCF	5.36485e-28	Breast_Mammary_Tissue	-0.0940048	3	3	chr22	19969976	20016808
PPP1R1A	5.40342e-28	Breast_Mammary_Tissue	0.0939957	3	3	chr12	54575387	54588659
ETV4	5.57372e-28	Breast_Mammary_Tissue	-0.0940129	3	3	chr17	43527844	43579620
CITED4	5.6074e-28	Breast_Mammary_Tissue	-0.0939897	3	3	chr1	40861051	40862366
LRRC4C	5.67985e-28	Breast_Mammary_Tissue	-0.0939604	3	3	chr11	40114203	41459773
RIC3	5.82583e-28	Breast_Mammary_Tissue	-0.0939466	3	3	chr11	8106113	8169055
PAK4	5.83877e-28	Breast_Mammary_Tissue	-0.0939273	3	3	chr19	39125770	39182816
BSPRY	5.9309e-28	Breast_Mammary_Tissue	-0.0941369	3	3	chr9	113349541	113371233
EFNA4	6.04822e-28	Breast_Mammary_Tissue	-0.0938869	3	3	chr1	155063731	155069553
ELF5	6.07237e-28	Breast_Mammary_Tissue	-0.0971173	3	3	chr11	34478793	34513805
VWA5A	6.15916e-28	Breast_Mammary_Tissue	-0.0938627	3	3	chr11	124115362	124147721
LINC02095	6.21146e-28	Breast_Mammary_Tissue	-0.102828	3	3	chr17	72021851	72034092
KCNC3	6.42767e-28	Breast_Mammary_Tissue	-0.093859	3	3	chr19	50311937	50333515
PPFIA4	6.45037e-28	Breast_Mammary_Tissue	-0.0938673	3	3	chr1	203026498	203078740
FDCSP	6.48655e-28	Breast_Mammary_Tissue	-0.100632	3	3	chr4	70226071	70235252
KIF22	6.8213e-28	Breast_Mammary_Tissue	-0.0939128	3	3	chr16	29790719	29805385
CAMSAP3	6.85888e-28	Breast_Mammary_Tissue	-0.093794	3	3	chr19	7595902	7618304
LY75	7.1257e-28	Breast_Mammary_Tissue	-0.0937943	3	3	chr2	159803355	159904749
ALCAM	7.23109e-28	Breast_Mammary_Tissue	-0.0937946	3	3	chr3	105366909	105576900
RASAL1	7.57109e-28	Breast_Mammary_Tissue	-0.0944231	3	3	chr12	113098819	113136239
EFNA3	7.65569e-28	Breast_Mammary_Tissue	-0.0937724	3	3	chr1	155078872	155087538
F2RL1	7.75995e-28	Breast_Mammary_Tissue	-0.0940854	3	3	chr5	76818933	76835315
MIR205HG	7.94085e-28	Breast_Mammary_Tissue	-0.096469	3	3	chr1	209428820	209432838
PERP	8.13683e-28	Breast_Mammary_Tissue	-0.093919	3	3	chr6	138088505	138107511
KLK10	8.23407e-28	Breast_Mammary_Tissue	-0.0942518	3	3	chr19	51012739	51020175
FAT2	8.32218e-28	Breast_Mammary_Tissue	-0.0937171	3	3	chr5	151504093	151568944
GHR	9.1668e-28	Breast_Mammary_Tissue	0.093634	3	3	chr5	42423777	42721878
RP11-459D22.1	9.46405e-28	Breast_Mammary_Tissue	-0.101739	3	3	chr12	18424663	18425140
ABCC3	9.54238e-28	Breast_Mammary_Tissue	-0.0936183	3	3	chr17	50634777	50692252
AQP7	9.73777e-28	Breast_Mammary_Tissue	0.0936102	3	3	chr9	33383179	33402682
ERBB3	9.9301e-28	Breast_Mammary_Tissue	-0.0934953	3	3	chr12	56079857	56103505
ZNF296	1.0036e-27	Breast_Mammary_Tissue	-0.0936039	3	3	chr19	45071500	45076509
OVCH2	1.02946e-27	Breast_Mammary_Tissue	-0.0972489	3	3	chr11	7689438	7706421
CD36	1.03951e-27	Breast_Mammary_Tissue	0.0935463	3	3	chr7	80369575	80677008
CDH1	1.09248e-27	Breast_Mammary_Tissue	-0.0934803	3	3	chr16	68737225	68835548
KLK7	1.12966e-27	Breast_Mammary_Tissue	-0.0943885	3	3	chr19	50976482	50984099
KRT80	1.13744e-27	Breast_Mammary_Tissue	-0.0934332	3	3	chr12	52168996	52192000
C1orf226	1.17294e-27	Breast_Mammary_Tissue	-0.0934384	3	3	chr1	162378841	162386818
PIAS3	1.20824e-27	Breast_Mammary_Tissue	-0.0934269	3	3	chr1	145848954	145859836
RBBP8NL	1.22214e-27	Breast_Mammary_Tissue	-0.0998738	3	3	chr20	62410237	62427533
CHMP4C	1.24361e-27	Breast_Mammary_Tissue	-0.0934138	3	3	chr8	81732620	81759515
DEGS2	1.2944e-27	Breast_Mammary_Tissue	-0.0934158	3	3	chr14	100144237	100160163
DLK2	1.29486e-27	Breast_Mammary_Tissue	-0.0933527	3	3	chr6	43450431	43456632
KCTD14	1.33626e-27	Breast_Mammary_Tissue	-0.0933954	3	3	chr11	78016026	78046191
CCNO	1.35114e-27	Breast_Mammary_Tissue	-0.0936687	3	3	chr5	55231152	55233680
LIPH	1.36538e-27	Breast_Mammary_Tissue	-0.0940181	3	3	chr3	185506262	185552613
ST6GALNAC5	1.37485e-27	Breast_Mammary_Tissue	-0.0933228	3	3	chr1	76867441	77065711
SLPI	1.39977e-27	Breast_Mammary_Tissue	-0.09333	3	3	chr20	45252239	45254564
VAMP8	1.40652e-27	Breast_Mammary_Tissue	-0.093345	3	3	chr2	85561562	85582031
PLEKHN1	1.55115e-27	Breast_Mammary_Tissue	-0.093268	3	3	chr1	966497	975108
SLC5A1	1.6774e-27	Breast_Mammary_Tissue	-0.0944534	3	3	chr22	32043032	32113029
ABHD11	1.83108e-27	Breast_Mammary_Tissue	-0.0933685	3	3	chr7	73736094	73738867
RAP1GAP	1.86353e-27	Breast_Mammary_Tissue	-0.0931676	3	3	chr1	21596215	21669363
CD47	1.94354e-27	Breast_Mammary_Tissue	-0.0931797	3	3	chr3	108043298	108091025
ITGB6	1.99193e-27	Breast_Mammary_Tissue	-0.093336	3	3	chr2	160099666	160271888
SEMA5A	2.13865e-27	Breast_Mammary_Tissue	-0.0930542	3	3	chr5	9035026	9546075
SYTL1	2.15254e-27	Breast_Mammary_Tissue	-0.0930392	3	3	chr1	27342020	27353932
BICDL2	2.22724e-27	Breast_Mammary_Tissue	-0.0937002	3	3	chr16	3027756	3035337
NSG1	2.31551e-27	Breast_Mammary_Tissue	-0.0930223	3	3	chr4	4348140	4418967
ARSE	2.38261e-27	Breast_Mammary_Tissue	-0.0933117	3	3	chrX	2934632	2968310
CASZ1	2.42629e-27	Breast_Mammary_Tissue	-0.092944	3	3	chr1	10636604	10796650
OBSCN	2.46519e-27	Breast_Mammary_Tissue	-0.0929724	3	3	chr1	228208130	228378874
CTC-327F10.4	2.50912e-27	Breast_Mammary_Tissue	-0.103616	3	3	chr5	147887112	147887704
CTB-31O20.2	2.54745e-27	Breast_Mammary_Tissue	-0.0929236	3	3	chr19	1874871	1876169
CADM4	2.56231e-27	Breast_Mammary_Tissue	-0.0928885	3	3	chr19	43622368	43639839
ZDHHC8P1	2.59925e-27	Breast_Mammary_Tissue	-0.0933541	3	3	chr22	23390606	23402726
TCF15	2.61516e-27	Breast_Mammary_Tissue	0.092918	3	3	chr20	603797	610398
NECTIN4	2.63114e-27	Breast_Mammary_Tissue	-0.0929512	3	3	chr1	161070995	161089599
CD24	2.63275e-27	Breast_Mammary_Tissue	-0.0928542	3	3	chr6	106969831	106975627
IL34	2.639e-27	Breast_Mammary_Tissue	-0.0929172	3	3	chr16	70579895	70660682
ZNF552	2.71098e-27	Breast_Mammary_Tissue	-0.0928966	3	3	chr19	57803841	57814913
ALX4	2.76017e-27	Breast_Mammary_Tissue	-0.0928598	3	3	chr11	44260444	44310166
CALB2	2.89717e-27	Breast_Mammary_Tissue	0.0928483	3	3	chr16	71358713	71390438
CMTM7	3.11072e-27	Breast_Mammary_Tissue	-0.0930442	3	3	chr3	32391671	32455528
LAYN	3.20806e-27	Breast_Mammary_Tissue	-0.0928065	3	3	chr11	111540280	111561745
RP11-465B22.8	3.22482e-27	Breast_Mammary_Tissue	-0.093996	3	3	chr1	1169357	1170343
MISP3	3.26721e-27	Breast_Mammary_Tissue	-0.0927837	3	3	chr19	14072536	14075062
TFAP2A	3.4255e-27	Breast_Mammary_Tissue	-0.092714	3	3	chr6	10393186	10419659
LMNTD2	3.4449e-27	Breast_Mammary_Tissue	-0.0927393	3	3	chr11	554917	560779
DRD2	3.51256e-27	Breast_Mammary_Tissue	-0.092672	3	3	chr11	113409615	113475389
MZB1	3.65551e-27	Breast_Mammary_Tissue	-0.093007	3	3	chr5	139387480	139390081
RP5-1120P11.1	4.0211e-27	Breast_Mammary_Tissue	-0.0953275	3	3	chr6	43995723	43999508
SPAAR	4.04808e-27	Breast_Mammary_Tissue	0.0926125	3	3	chr9	35909483	35937153
LINC01238	4.10052e-27	Breast_Mammary_Tissue	-0.0928023	3	3	chr2	241970683	241977276
THSD4	4.16441e-27	Breast_Mammary_Tissue	-0.0925946	3	3	chr15	71096952	71783383
TMEM139	4.1701e-27	Breast_Mammary_Tissue	-0.0926113	3	3	chr7	143279957	143288048
FAM3D	4.21177e-27	Breast_Mammary_Tissue	-0.0948403	3	3	chr3	58633946	58666848
EMID1	4.30281e-27	Breast_Mammary_Tissue	-0.0926207	3	3	chr22	29205851	29259597
CD27	4.3847e-27	Breast_Mammary_Tissue	-0.0925675	3	3	chr12	6444867	6451689
CAPZA3	4.40745e-27	Breast_Mammary_Tissue	-0.0990731	3	3	chr12	18738101	18739187
KRT81	4.41144e-27	Breast_Mammary_Tissue	-0.0960775	3	3	chr12	52285913	52291534
SGSM3	4.47219e-27	Breast_Mammary_Tissue	-0.0924745	3	3	chr22	40370591	40410280
RHPN2	4.56024e-27	Breast_Mammary_Tissue	-0.0925128	3	3	chr19	32978593	33064888
LARGE2	4.95598e-27	Breast_Mammary_Tissue	-0.0928117	3	3	chr11	45921621	45929096
TMEM265	4.95806e-27	Breast_Mammary_Tissue	-0.0924814	3	3	chr16	30741741	30744281
SGPP2	4.97393e-27	Breast_Mammary_Tissue	-0.0926692	3	3	chr2	222424517	222560948
C2orf82	5.01692e-27	Breast_Mammary_Tissue	-0.0926633	3	3	chr2	232869014	232878685
WDR90	5.02358e-27	Breast_Mammary_Tissue	-0.0926629	3	3	chr16	649325	667833
RP11-430C7.5	5.18825e-27	Breast_Mammary_Tissue	-0.0924183	3	3	chr1	204626775	204629712
RP3-428L16.2	5.2318e-27	Breast_Mammary_Tissue	-0.0924405	3	3	chr6	160990318	160992342
NAA40	5.4035e-27	Breast_Mammary_Tissue	-0.0924561	3	3	chr11	63938994	63957328
ETHE1	5.46509e-27	Breast_Mammary_Tissue	-0.0925627	3	3	chr19	43506719	43527244
IFT140	5.47035e-27	Breast_Mammary_Tissue	-0.0924411	3	3	chr16	1510458	1612110
HS3ST4	5.49423e-27	Breast_Mammary_Tissue	-0.0964083	3	3	chr16	25692026	26137688
RP11-238F2.1	5.51609e-27	Breast_Mammary_Tissue	0.096059	3	3	chr17	70778604	70779230
RNF43	5.681e-27	Breast_Mammary_Tissue	-0.0924747	3	3	chr17	58353720	58417595
F12	5.84699e-27	Breast_Mammary_Tissue	-0.0923595	3	3	chr5	177402140	177409576
IRX4	5.86254e-27	Breast_Mammary_Tissue	-0.0943882	3	3	chr5	1877413	1887236
ACSM1	5.8641e-27	Breast_Mammary_Tissue	-0.0927981	3	3	chr16	20623237	20698890
DST	5.94144e-27	Breast_Mammary_Tissue	-0.09235	3	3	chr6	56457987	56954628
SYNE4	5.99625e-27	Breast_Mammary_Tissue	-0.0923614	3	3	chr19	36003310	36008793
RP11-728K20.1	6.30979e-27	Breast_Mammary_Tissue	-0.0997092	3	3	chr7	149892274	149909704
LVRN	6.31055e-27	Breast_Mammary_Tissue	0.0923095	3	3	chr5	115962454	116027619
SFTA1P	6.52721e-27	Breast_Mammary_Tissue	0.0927265	3	3	chr10	10784437	10794980
CELSR2	6.59712e-27	Breast_Mammary_Tissue	-0.0922704	3	3	chr1	109250019	109275750
PATZ1	6.60967e-27	Breast_Mammary_Tissue	-0.0922642	3	3	chr22	31325804	31346232
GLYATL2	6.63343e-27	Breast_Mammary_Tissue	-0.0936027	3	3	chr11	58834065	58904215
ZNF185	6.75019e-27	Breast_Mammary_Tissue	-0.0922658	3	3	chrX	152914442	152973480
ATP6V0A4	6.90599e-27	Breast_Mammary_Tissue	-0.0995151	3	3	chr7	138706295	138799560
KCTD1	6.94317e-27	Breast_Mammary_Tissue	-0.0922456	3	3	chr18	26454910	26657401
CTB-60B18.18	6.99788e-27	Breast_Mammary_Tissue	-0.0995117	3	3	chr19	49064296	49064856
DSG3	7.41246e-27	Breast_Mammary_Tissue	-0.0935271	3	3	chr18	31447795	31478702
ANKZF1	7.79705e-27	Breast_Mammary_Tissue	-0.0921871	3	3	chr2	219229757	219236605
PDCD4	7.92793e-27	Breast_Mammary_Tissue	-0.0921517	3	3	chr10	110871795	110898729
LLGL2	8.23238e-27	Breast_Mammary_Tissue	-0.09212	3	3	chr17	75525080	75575208
TUSC8	8.37777e-27	Breast_Mammary_Tissue	-0.0989928	3	3	chr13	44400250	44405984
LYPD3	8.42885e-27	Breast_Mammary_Tissue	-0.0920988	3	3	chr19	43460787	43465660
PLCH2	8.46328e-27	Breast_Mammary_Tissue	-0.0920879	3	3	chr1	2425980	2505526
ARHGEF35	9.88847e-27	Breast_Mammary_Tissue	-0.0921834	3	3	chr7	144186083	144188395
GPR87	1.02973e-26	Breast_Mammary_Tissue	-0.0955842	3	3	chr3	151294103	151316952
LAD1	1.03336e-26	Breast_Mammary_Tissue	-0.0919654	3	3	chr1	201380838	201399915
FUT2	1.04328e-26	Breast_Mammary_Tissue	-0.0921562	3	3	chr19	48695971	48705950
SH3BP4	1.0555e-26	Breast_Mammary_Tissue	-0.091909	3	3	chr2	234951973	235055714
SLC25A29	1.12151e-26	Breast_Mammary_Tissue	-0.0919222	3	3	chr14	100291111	100306547
WLS	1.12937e-26	Breast_Mammary_Tissue	-0.0918557	3	3	chr1	68098473	68233120
IRX5	1.1441e-26	Breast_Mammary_Tissue	-0.0918664	3	3	chr16	54930862	54934485
TUFT1	1.3101e-26	Breast_Mammary_Tissue	-0.0917623	3	3	chr1	151540305	151583583
CYB5R2	1.37002e-26	Breast_Mammary_Tissue	-0.0919608	3	3	chr11	7665100	7677222
CD9	1.38877e-26	Breast_Mammary_Tissue	-0.0918926	3	3	chr12	6199715	6238271
FUT3	1.40208e-26	Breast_Mammary_Tissue	-0.0941785	3	3	chr19	5842888	5851474
SOSTDC1	1.40891e-26	Breast_Mammary_Tissue	-0.092388	3	3	chr7	16461481	16530580
CRNDE	1.43787e-26	Breast_Mammary_Tissue	-0.0917154	3	3	chr16	54845189	54929189
ATP13A4	1.47646e-26	Breast_Mammary_Tissue	-0.0916565	3	3	chr3	193402077	193593111
ARHGAP39	1.48487e-26	Breast_Mammary_Tissue	-0.0917158	3	3	chr8	144529179	144605816
KCNIP2	1.561e-26	Breast_Mammary_Tissue	0.0916654	3	3	chr10	101825974	101843920
CD164L2	1.66221e-26	Breast_Mammary_Tissue	-0.0964442	3	3	chr1	27379176	27383380
PIM2	1.66803e-26	Breast_Mammary_Tissue	-0.0918727	3	3	chrX	48913182	48919024
NEURL3	1.66993e-26	Breast_Mammary_Tissue	-0.0931428	3	3	chr2	96497643	96508109
FAM89A	1.67644e-26	Breast_Mammary_Tissue	0.0915976	3	3	chr1	231018958	231040246
NRG1	1.68668e-26	Breast_Mammary_Tissue	-0.0921859	3	3	chr8	31639386	32767959
FER1L4	1.68824e-26	Breast_Mammary_Tissue	-0.0916187	3	3	chr20	35558866	35607562
MGP	1.74959e-26	Breast_Mammary_Tissue	-0.0915827	3	3	chr12	14881181	14885926
MEIS3	1.76225e-26	Breast_Mammary_Tissue	-0.0915865	3	3	chr19	47403124	47419523
FABP7	1.79439e-26	Breast_Mammary_Tissue	-0.0960174	3	3	chr6	122779475	122784074
RP11-464C19.3	1.82538e-26	Breast_Mammary_Tissue	-0.0973705	3	3	chr10	3934519	3935813
ACSM3	1.89089e-26	Breast_Mammary_Tissue	-0.0915274	3	3	chr16	20610243	20796124
LGR6	1.98677e-26	Breast_Mammary_Tissue	-0.0914783	3	3	chr1	202193901	202319781
OVOL1	2.02404e-26	Breast_Mammary_Tissue	-0.0923687	3	3	chr11	65787022	65796859
WDR34	2.07845e-26	Breast_Mammary_Tissue	-0.0914164	3	3	chr9	128633663	128656787
CBX4	2.08322e-26	Breast_Mammary_Tissue	-0.0915102	3	3	chr17	79833156	79839429
LINC01152	2.13903e-26	Breast_Mammary_Tissue	-0.0956413	3	3	chr17	72030291	72041297
SLC37A1	2.15582e-26	Breast_Mammary_Tissue	-0.0914617	3	3	chr21	42496008	42581440
NEK10	2.32488e-26	Breast_Mammary_Tissue	-0.0913762	3	3	chr3	27110085	27369460
TTYH1	2.35993e-26	Breast_Mammary_Tissue	-0.0913653	3	3	chr19	54415219	54436900
TRAPPC6A	2.43495e-26	Breast_Mammary_Tissue	-0.0913875	3	3	chr19	45162928	45178237
AC093642.1	2.456e-26	Breast_Mammary_Tissue	-0.0915466	3	3	chr2	242001209	242006013
WHRN	2.46507e-26	Breast_Mammary_Tissue	-0.0913561	3	3	chr9	114402080	114505450
RP11-817J15.3	2.48993e-26	Breast_Mammary_Tissue	-0.095917	3	3	chr11	102681310	102683913
FBXO2	2.5743e-26	Breast_Mammary_Tissue	-0.091236	3	3	chr1	11648367	11655785
VSIG2	2.71464e-26	Breast_Mammary_Tissue	-0.091274	3	3	chr11	124747472	124752238
C9orf152	2.74903e-26	Breast_Mammary_Tissue	-0.0914836	3	3	chr9	110190048	110208189
DTNB	2.7744e-26	Breast_Mammary_Tissue	-0.0912712	3	3	chr2	25377198	25673647
FHL2	2.78215e-26	Breast_Mammary_Tissue	-0.0912688	3	3	chr2	105357712	105438513
CARD14	2.79018e-26	Breast_Mammary_Tissue	-0.0912307	3	3	chr17	80169992	80209263
ARHGEF37	2.83812e-26	Breast_Mammary_Tissue	-0.0912394	3	3	chr5	149551947	149634968
RP11-311D14.1	2.84985e-26	Breast_Mammary_Tissue	-0.09833	3	3	chr4	105679050	105680094
CGNL1	2.98237e-26	Breast_Mammary_Tissue	-0.0912421	3	3	chr15	57375967	57550727
SCN4A	3.05732e-26	Breast_Mammary_Tissue	0.09119	3	3	chr17	63938554	63972918
RP13-39P12.3	3.08996e-26	Breast_Mammary_Tissue	-0.091198	3	3	chr10	77782866	77793176
LIG1	3.10223e-26	Breast_Mammary_Tissue	-0.0911891	3	3	chr19	48115445	48170603
NR2F1	3.11657e-26	Breast_Mammary_Tissue	-0.0912486	3	3	chr5	93583337	93594615
ITGA2	3.12241e-26	Breast_Mammary_Tissue	-0.0911933	3	3	chr5	52989326	53094779
ARSD	3.16712e-26	Breast_Mammary_Tissue	-0.0911794	3	3	chrX	2903970	2929351
TFCP2L1	3.18735e-26	Breast_Mammary_Tissue	-0.0911692	3	3	chr2	121216587	121285207
SFRP1	3.2662e-26	Breast_Mammary_Tissue	-0.0911633	3	3	chr8	41261958	41309497
LINC01819	3.31587e-26	Breast_Mammary_Tissue	-0.0914537	3	3	chr2	43027853	43039547
HSD17B13	3.32559e-26	Breast_Mammary_Tissue	0.0911267	3	3	chr4	87303789	87322906
COL9A2	3.36932e-26	Breast_Mammary_Tissue	-0.0911274	3	3	chr1	40300487	40317294
IGSF3	3.37321e-26	Breast_Mammary_Tissue	-0.0910952	3	3	chr1	116574399	116667755
ARHGEF38-IT1	3.47107e-26	Breast_Mammary_Tissue	-0.102252	3	3	chr4	105561591	105570238
C14orf180	3.48702e-26	Breast_Mammary_Tissue	0.0910898	3	3	chr14	104579684	104590515
ATAT1	3.53128e-26	Breast_Mammary_Tissue	-0.0910719	3	3	chr6	30626842	30646823
TSPAN1	3.57953e-26	Breast_Mammary_Tissue	-0.0910732	3	3	chr1	46175073	46185958
HIST3H2A	3.64165e-26	Breast_Mammary_Tissue	-0.0910204	3	3	chr1	228456979	228457873
TCEAL1	3.70488e-26	Breast_Mammary_Tissue	-0.0910574	3	3	chrX	103628974	103630953
SERPINB5	3.81686e-26	Breast_Mammary_Tissue	-0.0918928	3	3	chr18	63476761	63505085
CTD-2015H6.3	3.83423e-26	Breast_Mammary_Tissue	-0.0910138	3	3	chr5	80482293	80487968
RAP1GAP2	4.10139e-26	Breast_Mammary_Tissue	-0.0909859	3	3	chr17	2755705	3037739
ARHGEF19	4.24863e-26	Breast_Mammary_Tissue	-0.0909645	3	3	chr1	16198217	16212609
NAV2	4.36661e-26	Breast_Mammary_Tissue	-0.0909658	3	3	chr11	19350724	20121598
FAM84A	4.37045e-26	Breast_Mammary_Tissue	-0.0909303	3	3	chr2	14632686	14650814
TSPAN5	4.50734e-26	Breast_Mammary_Tissue	-0.0909117	3	3	chr4	98470367	98658629
PDGFA	4.50842e-26	Breast_Mammary_Tissue	-0.0909119	3	3	chr7	497258	520296
FABP4	4.55312e-26	Breast_Mammary_Tissue	0.0909097	3	3	chr8	81478419	81483263
AC010761.9	4.64016e-26	Breast_Mammary_Tissue	-0.0909263	3	3	chr17	28745569	28747652
RP11-430C7.4	4.65297e-26	Breast_Mammary_Tissue	-0.0920453	3	3	chr1	204603035	204616565
IER5	4.6652e-26	Breast_Mammary_Tissue	-0.0909601	3	3	chr1	181088712	181092899
GPR27	4.76894e-26	Breast_Mammary_Tissue	-0.0908773	3	3	chr3	71754050	71756496
SLC22A5	4.78691e-26	Breast_Mammary_Tissue	-0.0908843	3	3	chr5	132369752	132395614
PLA2R1	4.79139e-26	Breast_Mammary_Tissue	-0.090878	3	3	chr2	159932006	160062610
POLR2F	4.80861e-26	Breast_Mammary_Tissue	-0.0910697	3	3	chr22	38025579	38041915
CDC42BPG	4.92394e-26	Breast_Mammary_Tissue	-0.0908456	3	3	chr11	64823387	64844569
TMEM130	5.00891e-26	Breast_Mammary_Tissue	-0.0910264	3	3	chr7	98846488	98870771
FAM95C	5.08651e-26	Breast_Mammary_Tissue	-0.0913683	3	3	chr9	38540567	38545372
HDHD3	5.10065e-26	Breast_Mammary_Tissue	-0.0908107	3	3	chr9	113373419	113376999
FAM222A	5.16723e-26	Breast_Mammary_Tissue	-0.0907835	3	3	chr12	109714228	109770507
FAM189A2	5.22593e-26	Breast_Mammary_Tissue	-0.0908174	3	3	chr9	69324572	69392455
OFD1	5.27375e-26	Breast_Mammary_Tissue	-0.0908001	3	3	chrX	13734745	13769353
DCST2	5.42282e-26	Breast_Mammary_Tissue	-0.0907712	3	3	chr1	155018523	155033781
IQGAP2	5.6844e-26	Breast_Mammary_Tissue	-0.0907415	3	3	chr5	76403249	76708132
EPHB1	6.1046e-26	Breast_Mammary_Tissue	-0.090662	3	3	chr3	134597801	135260467
ITGA3	6.10804e-26	Breast_Mammary_Tissue	-0.0906998	3	3	chr17	50055968	50090481
ANO9	6.12604e-26	Breast_Mammary_Tissue	-0.0906824	3	3	chr11	418263	442011
ATAD3C	6.14493e-26	Breast_Mammary_Tissue	-0.0907173	3	3	chr1	1449689	1470158
PFKFB1	6.30533e-26	Breast_Mammary_Tissue	0.0906461	3	3	chrX	54932961	54998534
CRISPLD1	6.34815e-26	Breast_Mammary_Tissue	-0.0906603	3	3	chr8	74984515	75034558
MMD	6.39642e-26	Breast_Mammary_Tissue	0.0906619	3	3	chr17	55392613	55421992
RP11-496I9.1	6.49545e-26	Breast_Mammary_Tissue	-0.0906497	3	3	chr11	557641	560107
ACSM5	6.50112e-26	Breast_Mammary_Tissue	0.0906497	3	3	chr16	20409534	20441249
TRPS1	6.59269e-26	Breast_Mammary_Tissue	-0.090633	3	3	chr8	115408496	115809673
TC2N	6.74611e-26	Breast_Mammary_Tissue	-0.0906419	3	3	chr14	91779751	91867536
RIPK4	6.77655e-26	Breast_Mammary_Tissue	-0.090811	3	3	chr21	41739369	41767106
RP11-419I17.1	6.81638e-26	Breast_Mammary_Tissue	-0.0905957	3	3	chr8	12537079	12665588
DTX3	6.93795e-26	Breast_Mammary_Tissue	-0.0905797	3	3	chr12	57604622	57609804
SLC44A3	7.05913e-26	Breast_Mammary_Tissue	-0.0904872	3	3	chr1	94820342	94895246
C4BPA	7.08936e-26	Breast_Mammary_Tissue	-0.0925723	3	3	chr1	207104262	207144972
RHOH	7.11357e-26	Breast_Mammary_Tissue	-0.09059	3	3	chr4	40191053	40246967
FLRT3	7.3548e-26	Breast_Mammary_Tissue	-0.0909923	3	3	chr20	14322988	14337616
RP11-470P21.2	7.43446e-26	Breast_Mammary_Tissue	-0.102208	3	3	chr9	69472466	69494513
RNF183	7.49615e-26	Breast_Mammary_Tissue	-0.090786	3	3	chr9	113297093	113303376
ITGA10	7.54884e-26	Breast_Mammary_Tissue	-0.0905268	3	3	chr1	145891208	145910189
RP1-244F24.1	7.5884e-26	Breast_Mammary_Tissue	-0.0909727	3	3	chr6	45421079	45422005
RP11-175P13.3	7.74609e-26	Breast_Mammary_Tissue	-0.090493	3	3	chr12	100173660	100199783
C3orf52	8.01289e-26	Breast_Mammary_Tissue	-0.0904572	3	3	chr3	112086335	112131004
IFFO2	8.18075e-26	Breast_Mammary_Tissue	-0.0904498	3	3	chr1	18904281	18956686
SAMD5	8.41686e-26	Breast_Mammary_Tissue	-0.0906521	3	3	chr6	147508927	147570021
KRT8	8.57053e-26	Breast_Mammary_Tissue	-0.0904261	3	3	chr12	52897187	52949920
SLC4A3	8.60097e-26	Breast_Mammary_Tissue	-0.0904913	3	3	chr2	219627327	219641980
AC025811.3	8.66294e-26	Breast_Mammary_Tissue	-0.098849	3	3	chr19	22455988	22456459
RP11-161M6.2	8.76519e-26	Breast_Mammary_Tissue	-0.0904509	3	3	chr16	975761	981596
ATP13A5	9.01105e-26	Breast_Mammary_Tissue	-0.0937451	3	3	chr3	193274790	193378843
NEO1	9.07232e-26	Breast_Mammary_Tissue	-0.0904141	3	3	chr15	73051710	73305206
CTD-2626G11.2	9.41395e-26	Breast_Mammary_Tissue	-0.0948625	3	3	chr19	20746923	20755250
CLIP3	9.4757e-26	Breast_Mammary_Tissue	-0.0904451	3	3	chr19	36014660	36033343
DEF6	9.60315e-26	Breast_Mammary_Tissue	-0.0903406	3	3	chr6	35297852	35321771
AQP7P1	9.71762e-26	Breast_Mammary_Tissue	0.0903643	3	3	chr9	63317067	63333091
ZNF33B	9.84157e-26	Breast_Mammary_Tissue	-0.0903752	3	3	chr10	42574185	42638553
ARL4C	1.00316e-25	Breast_Mammary_Tissue	-0.0903496	3	3	chr2	234493041	234497053
C10orf35	1.03089e-25	Breast_Mammary_Tissue	-0.0903296	3	3	chr10	69630251	69633599
PAFAH1B3	1.0419e-25	Breast_Mammary_Tissue	-0.0905009	3	3	chr19	42297033	42303546
FAM83H-AS1	1.07655e-25	Breast_Mammary_Tissue	-0.0903928	3	3	chr8	143734140	143790644
RORC	1.09533e-25	Breast_Mammary_Tissue	-0.0902606	3	3	chr1	151806155	151831872
PLEKHG4	1.12691e-25	Breast_Mammary_Tissue	-0.0902172	3	3	chr16	67277510	67289432
SLC7A3	1.12806e-25	Breast_Mammary_Tissue	-0.0942602	3	3	chrX	70925582	70931125
IRX3	1.15759e-25	Breast_Mammary_Tissue	-0.0902176	3	3	chr16	54283304	54286763
SLC22A17	1.17218e-25	Breast_Mammary_Tissue	-0.0901884	3	3	chr14	23346306	23352912
LIMK2	1.20587e-25	Breast_Mammary_Tissue	-0.0901626	3	3	chr22	31212274	31280080
CHRM1	1.20844e-25	Breast_Mammary_Tissue	-0.0921611	3	3	chr11	62908679	62921807
TP73	1.22215e-25	Breast_Mammary_Tissue	-0.0906169	3	3	chr1	3652520	3735600
LMO3	1.29206e-25	Breast_Mammary_Tissue	0.0901715	3	3	chr12	16548373	16610594
SOX9-AS1	1.3234e-25	Breast_Mammary_Tissue	-0.091447	3	3	chr17	72034107	72237203
GOLM1	1.33916e-25	Breast_Mammary_Tissue	-0.0900523	3	3	chr9	86026146	86100173
SBK1	1.44143e-25	Breast_Mammary_Tissue	-0.0900567	3	3	chr16	28292519	28323849
NTN4	1.45368e-25	Breast_Mammary_Tissue	-0.0900673	3	3	chr12	95657807	95791152
CCDC14	1.46894e-25	Breast_Mammary_Tissue	-0.0900561	3	3	chr3	123897305	123961408
CNTN1	1.51262e-25	Breast_Mammary_Tissue	-0.09001	3	3	chr12	40692442	41072418
DLG5	1.56302e-25	Breast_Mammary_Tissue	-0.0900112	3	3	chr10	77793544	77926526
PDE7A	1.58534e-25	Breast_Mammary_Tissue	-0.0900166	3	3	chr8	65717510	65842322
PLEKHB1	1.6096e-25	Breast_Mammary_Tissue	-0.0898853	3	3	chr11	73646178	73662819
STYK1	1.8524e-25	Breast_Mammary_Tissue	-0.0898924	3	3	chr12	10618939	10674318
COL4A5	1.89996e-25	Breast_Mammary_Tissue	-0.0898719	3	3	chrX	108439844	108697545
TCEAL3	1.98104e-25	Breast_Mammary_Tissue	-0.0898597	3	3	chrX	103607451	103628703
OR2A7	1.99087e-25	Breast_Mammary_Tissue	-0.0898245	3	3	chr7	144258607	144259722
KRT86	2.01221e-25	Breast_Mammary_Tissue	-0.0911359	3	3	chr12	52249300	52309163
KIAA1671	2.06584e-25	Breast_Mammary_Tissue	-0.0898206	3	3	chr22	24952730	25197448
OBP2B	2.20406e-25	Breast_Mammary_Tissue	-0.0940002	3	3	chr9	133205277	133209250
CLDN7	2.21956e-25	Breast_Mammary_Tissue	-0.0896972	3	3	chr17	7259941	7263983
GOLT1A	2.27115e-25	Breast_Mammary_Tissue	-0.091254	3	3	chr1	204198160	204214092
RP3-406A7.7	2.33957e-25	Breast_Mammary_Tissue	-0.0896805	3	3	chr6	136335714	136336087
UNC5CL	2.36974e-25	Breast_Mammary_Tissue	-0.0896984	3	3	chr6	41026911	41039217
ADRB1	2.3932e-25	Breast_Mammary_Tissue	0.0897023	3	3	chr10	114044056	114046908
DCDC2	2.4734e-25	Breast_Mammary_Tissue	-0.0933401	3	3	chr6	24171756	24353623
CA4	2.49724e-25	Breast_Mammary_Tissue	0.0896812	3	3	chr17	60149936	60170899
TMEM184A	2.59955e-25	Breast_Mammary_Tissue	-0.0896919	3	3	chr7	1543044	1560821
PROM2	2.69949e-25	Breast_Mammary_Tissue	-0.089615	3	3	chr2	95274453	95291308
SCD5	2.71594e-25	Breast_Mammary_Tissue	-0.0896039	3	3	chr4	82629539	82798857
SH3D21	2.72615e-25	Breast_Mammary_Tissue	-0.0896262	3	3	chr1	36306387	36324886
MIA	2.72972e-25	Breast_Mammary_Tissue	-0.0898195	3	3	chr19	40771648	40777490
STX19	2.76789e-25	Breast_Mammary_Tissue	-0.090017	3	3	chr3	94014369	94028610
MISP	2.95217e-25	Breast_Mammary_Tissue	-0.0897442	3	3	chr19	751126	764318
LMO7-AS1	3.01432e-25	Breast_Mammary_Tissue	-0.0906182	3	3	chr13	75604828	75635994
PGAP3	3.09511e-25	Breast_Mammary_Tissue	-0.0895257	3	3	chr17	39671122	39696797
ARHGAP8	3.15434e-25	Breast_Mammary_Tissue	-0.0894983	3	3	chr22	44752558	44862788
NUP210	3.25039e-25	Breast_Mammary_Tissue	-0.0895002	3	3	chr3	13316235	13420309
DHRS1	3.25102e-25	Breast_Mammary_Tissue	-0.0894669	3	3	chr14	24290598	24299833
IGF1R	3.26391e-25	Breast_Mammary_Tissue	-0.0895138	3	3	chr15	98648971	98964530
IL17RD	3.31355e-25	Breast_Mammary_Tissue	-0.0894669	3	3	chr3	57089982	57170306
SMO	3.57624e-25	Breast_Mammary_Tissue	-0.0893869	3	3	chr7	129188872	129213416
RAB11FIP4	3.63343e-25	Breast_Mammary_Tissue	-0.0893951	3	3	chr17	31391624	31538217
LYPD6	3.68686e-25	Breast_Mammary_Tissue	-0.0894033	3	3	chr2	149329985	149474148
LINC01230	3.73866e-25	Breast_Mammary_Tissue	0.0893756	3	3	chr9	1045625	1048641
PDZK1IP1	3.77873e-25	Breast_Mammary_Tissue	-0.0893485	3	3	chr1	47183593	47191044
SLC44A4	3.8235e-25	Breast_Mammary_Tissue	-0.0893697	3	3	chr6	31863192	31879046
RASSF10	3.94797e-25	Breast_Mammary_Tissue	-0.089523	3	3	chr11	13009577	13012106
SEC14L2	4.18994e-25	Breast_Mammary_Tissue	-0.089212	3	3	chr22	30396857	30425317
RNF223	4.1932e-25	Breast_Mammary_Tissue	-0.0910306	3	3	chr1	1070966	1074307
GLS2	4.23597e-25	Breast_Mammary_Tissue	-0.0897059	3	3	chr12	56479780	56488414
VAMP1	4.29342e-25	Breast_Mammary_Tissue	-0.0892775	3	3	chr12	6462323	6470987
LGALS12	4.3842e-25	Breast_Mammary_Tissue	0.0892911	3	3	chr11	63506084	63516774
TP63	4.46779e-25	Breast_Mammary_Tissue	-0.0892534	3	3	chr3	189631427	189897279
CTD-2619J13.13	4.51117e-25	Breast_Mammary_Tissue	-0.095426	3	3	chr19	58400221	58400679
PPP1R14C	4.54217e-25	Breast_Mammary_Tissue	-0.0892191	3	3	chr6	150143076	150250357
DNALI1	4.58894e-25	Breast_Mammary_Tissue	-0.0892349	3	3	chr1	37556919	37566815
RP11-398K22.12	4.74989e-25	Breast_Mammary_Tissue	-0.0892743	3	3	chr6	73263215	73301401
RP11-465B22.3	4.94991e-25	Breast_Mammary_Tissue	-0.0892301	3	3	chr1	1059734	1069355
ARHGEF38	5.00806e-25	Breast_Mammary_Tissue	-0.0913362	3	3	chr4	105552620	105707918
ANO1	5.02783e-25	Breast_Mammary_Tissue	-0.0891859	3	3	chr11	70078302	70189528
RRP7BP	5.37829e-25	Breast_Mammary_Tissue	-0.0891224	3	3	chr22	42555223	42582038
CYTH2	5.424e-25	Breast_Mammary_Tissue	-0.0891015	3	3	chr19	48469694	48482314
SH3GLB2	5.76163e-25	Breast_Mammary_Tissue	-0.0889702	3	3	chr9	129007097	129028303
FAM110A	5.87347e-25	Breast_Mammary_Tissue	-0.0891428	3	3	chr20	833715	857463
JUP	5.95519e-25	Breast_Mammary_Tissue	-0.0890471	3	3	chr17	41754604	41786931
SOX4	6.0731e-25	Breast_Mammary_Tissue	-0.089057	3	3	chr6	21592768	21598619
TPD52	6.1145e-25	Breast_Mammary_Tissue	-0.0890191	3	3	chr8	80034745	80231232
KRT5	6.1487e-25	Breast_Mammary_Tissue	-0.0890233	3	3	chr12	52514575	52520687
STARD10	6.5426e-25	Breast_Mammary_Tissue	-0.0889791	3	3	chr11	72754729	72794168
GRTP1	6.59957e-25	Breast_Mammary_Tissue	-0.0888929	3	3	chr13	113324164	113364148
RP11-798K3.2	7.56594e-25	Breast_Mammary_Tissue	0.0890587	3	3	chr15	66984108	67065268
TCN1	7.58408e-25	Breast_Mammary_Tissue	-0.0912438	3	3	chr11	59852800	59866575
PEG10	7.747e-25	Breast_Mammary_Tissue	-0.0888597	3	3	chr7	94656325	94669695
RP11-334C17.5	7.88364e-25	Breast_Mammary_Tissue	-0.0888603	3	3	chr17	80200673	80205949
PLEK2	7.90345e-25	Breast_Mammary_Tissue	-0.0892277	3	3	chr14	67386983	67412200
RP11-473M20.5	7.97759e-25	Breast_Mammary_Tissue	-0.090107	3	3	chr16	3034898	3039133
HAP1	7.98107e-25	Breast_Mammary_Tissue	-0.0889251	3	3	chr17	41717742	41734644
C15orf48	8.09074e-25	Breast_Mammary_Tissue	-0.088788	3	3	chr15	45430529	45433449
MARVELD3	8.35006e-25	Breast_Mammary_Tissue	-0.0888994	3	3	chr16	71626161	71642114
RNF128	8.46644e-25	Breast_Mammary_Tissue	-0.0892179	3	3	chrX	106693794	106796993
ROGDI	8.61053e-25	Breast_Mammary_Tissue	-0.0887825	3	3	chr16	4796968	4802950
SLC45A3	8.61445e-25	Breast_Mammary_Tissue	-0.0887597	3	3	chr1	205657851	205680459
ATP6V1B1	8.69611e-25	Breast_Mammary_Tissue	-0.0887512	3	3	chr2	70935882	70965406
FBXL8	8.69964e-25	Breast_Mammary_Tissue	-0.0887578	3	3	chr16	67161120	67164570
C3orf14	8.78667e-25	Breast_Mammary_Tissue	-0.0887549	3	3	chr3	62318973	62336213
ANXA9	8.94402e-25	Breast_Mammary_Tissue	-0.0887428	3	3	chr1	150982017	150995634
TRHDE-AS1	9.07236e-25	Breast_Mammary_Tissue	0.0887469	3	3	chr12	72253513	72274907
PCP2	9.22116e-25	Breast_Mammary_Tissue	-0.09043	3	3	chr19	7632393	7633748
VAV3	9.27873e-25	Breast_Mammary_Tissue	-0.0886876	3	3	chr1	107571160	107965144
GOLGA2P10	9.42922e-25	Breast_Mammary_Tissue	-0.0887119	3	3	chr15	82472993	82513950
SAPCD2	9.5016e-25	Breast_Mammary_Tissue	-0.0886877	3	3	chr9	137062124	137070588
XDH	9.63589e-25	Breast_Mammary_Tissue	-0.0891172	3	3	chr2	31334321	31414715
TSSK6	9.70373e-25	Breast_Mammary_Tissue	-0.0886693	3	3	chr19	19512418	19515685
LRRN2	9.73128e-25	Breast_Mammary_Tissue	-0.0887473	3	3	chr1	204617170	204685733
TPTEP1	1.01629e-24	Breast_Mammary_Tissue	-0.0887234	3	3	chr22	16601887	16698742
TBC1D8	1.02156e-24	Breast_Mammary_Tissue	-0.0886807	3	3	chr2	101007617	101252801
SPDEF	1.02486e-24	Breast_Mammary_Tissue	-0.0888598	3	3	chr6	34537802	34556333
KRT17	1.07719e-24	Breast_Mammary_Tissue	-0.0887858	3	3	chr17	41619437	41624842
RASL10A	1.08963e-24	Breast_Mammary_Tissue	-0.0885727	3	3	chr22	29312933	29319679
TMEM79	1.1057e-24	Breast_Mammary_Tissue	-0.0885702	3	3	chr1	156282935	156292443
MST1R	1.10976e-24	Breast_Mammary_Tissue	-0.0885726	3	3	chr3	49887002	49903844
IMPDH1P5	1.11917e-24	Breast_Mammary_Tissue	-0.0887695	3	3	chr10	77780337	77781876
TESK2	1.12067e-24	Breast_Mammary_Tissue	-0.088554	3	3	chr1	45343976	45491166
RP1-59D14.5	1.12244e-24	Breast_Mammary_Tissue	-0.0885914	3	3	chr17	2375061	2377746
DNAJC12	1.14447e-24	Breast_Mammary_Tissue	-0.0885355	3	3	chr10	67796665	67838166
ASCL2	1.14724e-24	Breast_Mammary_Tissue	-0.0886615	3	3	chr11	2268495	2270952
ESPN	1.15574e-24	Breast_Mammary_Tissue	-0.0885473	3	3	chr1	6424788	6460980
TMC5	1.25533e-24	Breast_Mammary_Tissue	-0.0886147	3	3	chr16	19410496	19499113
FAM46B	1.27568e-24	Breast_Mammary_Tissue	-0.0884779	3	3	chr1	27005020	27012836
CYP2J2	1.28367e-24	Breast_Mammary_Tissue	-0.0893099	3	3	chr1	59893308	59926790
GRIA2	1.30186e-24	Breast_Mammary_Tissue	-0.0891103	3	3	chr4	157204182	157366075
RPARP-AS1	1.30802e-24	Breast_Mammary_Tissue	-0.0884443	3	3	chr10	102449817	102461106
LINC01235	1.31105e-24	Breast_Mammary_Tissue	-0.0886521	3	3	chr9	13406380	13433053
AMIGO2	1.31965e-24	Breast_Mammary_Tissue	-0.0884429	3	3	chr12	47075707	47079951
RP11-400K9.4	1.36215e-24	Breast_Mammary_Tissue	-0.0884271	3	3	chr8	53515607	53523931
DAPP1	1.37709e-24	Breast_Mammary_Tissue	-0.0883922	3	3	chr4	99816833	99870154
GOLGA8A	1.41117e-24	Breast_Mammary_Tissue	-0.0883638	3	3	chr15	34379071	34437466
ALOX12P2	1.47741e-24	Breast_Mammary_Tissue	-0.0887822	3	3	chr17	6853861	6954097
SYNGR1	1.494e-24	Breast_Mammary_Tissue	-0.0883042	3	3	chr22	39349925	39385588
GOLGA2P5	1.49665e-24	Breast_Mammary_Tissue	-0.0883343	3	3	chr12	100156412	100173195
EFNB1	1.56417e-24	Breast_Mammary_Tissue	0.0883231	3	3	chrX	68828997	68842147
CACFD1	1.60664e-24	Breast_Mammary_Tissue	-0.0883145	3	3	chr9	133459965	133470848
DNAH5	1.62578e-24	Breast_Mammary_Tissue	-0.0884562	3	3	chr5	13690331	13944543
PTGFRN	1.64435e-24	Breast_Mammary_Tissue	-0.0883075	3	3	chr1	116910057	116990358
TMEM238	1.66164e-24	Breast_Mammary_Tissue	-0.0882776	3	3	chr19	55379245	55384598
TMEM54	1.71588e-24	Breast_Mammary_Tissue	-0.0883148	3	3	chr1	32894647	32901438
WEE1	1.80576e-24	Breast_Mammary_Tissue	-0.0882214	3	3	chr11	9573681	9593457
RP11-66B24.4	1.82218e-24	Breast_Mammary_Tissue	-0.0881831	3	3	chr15	100892859	100919214
PKIB	1.85072e-24	Breast_Mammary_Tissue	-0.0881995	3	3	chr6	122471917	122726373
GPR39	1.86314e-24	Breast_Mammary_Tissue	-0.0894483	3	3	chr2	132416574	132646559
SIPA1L3	1.94022e-24	Breast_Mammary_Tissue	-0.0880852	3	3	chr19	37907228	38208372
ZG16B	1.98184e-24	Breast_Mammary_Tissue	-0.088345	3	3	chr16	2830169	2839567
TOX3	1.99967e-24	Breast_Mammary_Tissue	-0.0880847	3	3	chr16	52438005	52547802
RP11-486B10.4	2.03623e-24	Breast_Mammary_Tissue	-0.0916002	3	3	chr1	41542069	41544310
TPRN	2.08804e-24	Breast_Mammary_Tissue	-0.0881169	3	3	chr9	137191617	137200798
CAMK1	2.09278e-24	Breast_Mammary_Tissue	0.0880936	3	3	chr3	9757514	9769992
ZNF750	2.11644e-24	Breast_Mammary_Tissue	-0.0880944	3	3	chr17	82829435	82840578
EFNA5	2.11876e-24	Breast_Mammary_Tissue	-0.0880736	3	3	chr5	107376889	107670895
CRABP1	2.12096e-24	Breast_Mammary_Tissue	-0.0889382	3	3	chr15	78343499	78348230
FNDC10	2.2027e-24	Breast_Mammary_Tissue	-0.0880755	3	3	chr1	1598012	1600096
AGRN	2.2028e-24	Breast_Mammary_Tissue	-0.088048	3	3	chr1	1020123	1056118
STRA6	2.23976e-24	Breast_Mammary_Tissue	-0.0886706	3	3	chr15	74179466	74212145
AFMID	2.31526e-24	Breast_Mammary_Tissue	-0.0880504	3	3	chr17	78187317	78207701
RP11-100L22.1	2.37702e-24	Breast_Mammary_Tissue	0.088415	3	3	chr8	92668836	92679594
GGT1	2.38444e-24	Breast_Mammary_Tissue	-0.0880392	3	3	chr22	24594811	24629005
QTRT1	2.41852e-24	Breast_Mammary_Tissue	-0.0879184	3	3	chr19	10701451	10713437
EVL	2.54516e-24	Breast_Mammary_Tissue	-0.0879601	3	3	chr14	99971449	100143956
PICK1	2.57478e-24	Breast_Mammary_Tissue	-0.087971	3	3	chr22	38056311	38075701
MSI2	2.72259e-24	Breast_Mammary_Tissue	-0.0879054	3	3	chr17	57255851	57684685
VPS9D1-AS1	2.80873e-24	Breast_Mammary_Tissue	-0.0878889	3	3	chr16	89711856	89718165
GJB1	2.81482e-24	Breast_Mammary_Tissue	-0.0895891	3	3	chrX	71215194	71225516
OPRPN	2.8485e-24	Breast_Mammary_Tissue	-0.098876	3	3	chr4	70397882	70410194
DSC3	2.88451e-24	Breast_Mammary_Tissue	-0.0878778	3	3	chr18	30990008	31042815
LRRC75B	3.0199e-24	Breast_Mammary_Tissue	-0.0878902	3	3	chr22	24585620	24593208
LCN12	3.0248e-24	Breast_Mammary_Tissue	-0.0880057	3	3	chr9	136949551	136955497
RP11-268J15.5	3.0477e-24	Breast_Mammary_Tissue	-0.0878289	3	3	chr1	36323734	36329221
RBM47	3.05418e-24	Breast_Mammary_Tissue	-0.0878319	3	3	chr4	40423267	40630875
SLC9A3R1	3.2459e-24	Breast_Mammary_Tissue	-0.0878014	3	3	chr17	74748913	74769353
CYP21A1P	3.32706e-24	Breast_Mammary_Tissue	-0.0881655	3	3	chr6	32005689	32008399
RFLNA	3.34278e-24	Breast_Mammary_Tissue	-0.088004	3	3	chr12	124149595	124316024
PABPC1L	3.35935e-24	Breast_Mammary_Tissue	-0.0877489	3	3	chr20	44910062	44959035
LINC00173	3.6076e-24	Breast_Mammary_Tissue	-0.0876807	3	3	chr12	116533422	116536513
KCNMB1	3.68097e-24	Breast_Mammary_Tissue	-0.0876848	3	3	chr5	170374671	170389677
RP11-407P15.2	3.71852e-24	Breast_Mammary_Tissue	0.0888346	3	3	chr2	94588522	94604573
CXCL17	3.79462e-24	Breast_Mammary_Tissue	-0.0892512	3	3	chr19	42428288	42443048
WNT4	3.86696e-24	Breast_Mammary_Tissue	-0.0876412	3	3	chr1	22117305	22143969
PTCHD1	3.89963e-24	Breast_Mammary_Tissue	-0.0876276	3	3	chrX	23334016	23404372
PSD4	4.01619e-24	Breast_Mammary_Tissue	-0.0876184	3	3	chr2	113157325	113209396
MPZL3	4.054e-24	Breast_Mammary_Tissue	-0.0875882	3	3	chr11	118226690	118252350
MLPH	4.11311e-24	Breast_Mammary_Tissue	-0.0876122	3	3	chr2	237485428	237555318
MARCKSL1	4.16903e-24	Breast_Mammary_Tissue	-0.0876017	3	3	chr1	32333832	32336379
CBLN1	4.219e-24	Breast_Mammary_Tissue	0.0875748	3	3	chr16	49277917	49281831
COL8A2	4.3765e-24	Breast_Mammary_Tissue	-0.0874459	3	3	chr1	36095236	36125220
CPHL1P	4.40748e-24	Breast_Mammary_Tissue	-0.089994	3	3	chr3	149229356	149291800
LAMC3	4.42711e-24	Breast_Mammary_Tissue	-0.0875485	3	3	chr9	131009082	131094473
FZD4	4.4366e-24	Breast_Mammary_Tissue	0.0875433	3	3	chr11	86945679	86955391
DKK3	4.46061e-24	Breast_Mammary_Tissue	-0.087549	3	3	chr11	11963106	12009769
TFF3	4.51979e-24	Breast_Mammary_Tissue	-0.0875291	3	3	chr21	42311667	42315651
CAPN13	4.87263e-24	Breast_Mammary_Tissue	-0.0900194	3	3	chr2	30722771	30820542
RHOV	4.92507e-24	Breast_Mammary_Tissue	-0.087454	3	3	chr15	40872214	40874289
SLC16A11	4.96032e-24	Breast_Mammary_Tissue	-0.0874417	3	3	chr17	7041630	7043923
CAMK2N1	4.9951e-24	Breast_Mammary_Tissue	-0.0874037	3	3	chr1	20482391	20486220
CTB-92J24.3	5.03449e-24	Breast_Mammary_Tissue	-0.0927512	3	3	chr19	23919081	23957930
PSTPIP2	5.25208e-24	Breast_Mammary_Tissue	-0.0874108	3	3	chr18	45983536	46072260
FAM46C	5.31409e-24	Breast_Mammary_Tissue	-0.0873941	3	3	chr1	117605934	117628372
CASKIN1	5.34031e-24	Breast_Mammary_Tissue	-0.0873601	3	3	chr16	2178130	2196525
CRACR2B	5.42529e-24	Breast_Mammary_Tissue	-0.0873965	3	3	chr11	826144	831991
RP11-747H7.3	5.53419e-24	Breast_Mammary_Tissue	-0.0873654	3	3	chr14	91752856	91759798
IRF2BP2	5.59901e-24	Breast_Mammary_Tissue	-0.0873254	3	3	chr1	234604269	234609525
RP11-283G6.3	5.65443e-24	Breast_Mammary_Tissue	-0.087543	3	3	chr12	26125155	26126617
AC072052.7	5.70623e-24	Breast_Mammary_Tissue	-0.0905655	3	3	chr7	6490793	6491098
KCNS3	6.11021e-24	Breast_Mammary_Tissue	-0.0873683	3	3	chr2	17877847	18361616
BIK	6.25947e-24	Breast_Mammary_Tissue	-0.08853	3	3	chr22	43110748	43129712
AC097724.3	6.66821e-24	Breast_Mammary_Tissue	-0.0872268	3	3	chr2	28708953	28736205
RP11-236F9.2	6.70309e-24	Breast_Mammary_Tissue	0.0881935	3	3	chr9	63330326	63343660
SFMBT2	6.75374e-24	Breast_Mammary_Tissue	-0.0872023	3	3	chr10	7158624	7411486
GRIK3	6.78509e-24	Breast_Mammary_Tissue	-0.0872189	3	3	chr1	36795527	37034129
IGKJ4	6.93005e-24	Breast_Mammary_Tissue	-0.0875113	3	3	chr2	88860886	88860922
TMEM51	7.15696e-24	Breast_Mammary_Tissue	-0.0871599	3	3	chr1	15152532	15220480
RBM38	7.67717e-24	Breast_Mammary_Tissue	-0.0871593	3	3	chr20	57391407	57409333
SNAI2	7.78925e-24	Breast_Mammary_Tissue	-0.0871403	3	3	chr8	48917768	48921740
TGIF1	8.15066e-24	Breast_Mammary_Tissue	-0.0870845	3	3	chr18	3411608	3459978
STK36	8.18652e-24	Breast_Mammary_Tissue	-0.087056	3	3	chr2	218672741	218702716
KRT6B	8.31099e-24	Breast_Mammary_Tissue	-0.0876861	3	3	chr12	52446651	52452126
FMO5	8.39981e-24	Breast_Mammary_Tissue	-0.0870517	3	3	chr1	147175351	147243050
KLHL13	8.75328e-24	Breast_Mammary_Tissue	-0.0870422	3	3	chrX	117897813	118117340
FOXQ1	9.20748e-24	Breast_Mammary_Tissue	-0.0877329	3	3	chr6	1312440	1314748
LBH	9.23925e-24	Breast_Mammary_Tissue	-0.0869706	3	3	chr2	30231531	30323730
RP11-276H7.2	9.38935e-24	Breast_Mammary_Tissue	-0.0870693	3	3	chr1	16155211	16157329
IGHA1	9.47395e-24	Breast_Mammary_Tissue	-0.0869709	3	3	chr14	105707118	105708665
MAP3K1	9.63295e-24	Breast_Mammary_Tissue	-0.0870126	3	3	chr5	56815574	56896152
PLXDC1	9.66343e-24	Breast_Mammary_Tissue	-0.0869349	3	3	chr17	39063303	39154394
AFF3	9.70989e-24	Breast_Mammary_Tissue	-0.086943	3	3	chr2	99545419	100142739
ST6GALNAC2	9.974e-24	Breast_Mammary_Tissue	-0.0869079	3	3	chr17	76572637	76586956
LINC01977	1.01369e-23	Breast_Mammary_Tissue	-0.0940403	3	3	chr17	79823452	79827704
CA11	1.02138e-23	Breast_Mammary_Tissue	-0.0869056	3	3	chr19	48637942	48646312
SERHL2	1.02875e-23	Breast_Mammary_Tissue	-0.0868839	3	3	chr22	42553617	42572529
CAPN8	1.03381e-23	Breast_Mammary_Tissue	-0.0868848	3	3	chr1	223538007	223665734
TUBBP5	1.07827e-23	Breast_Mammary_Tissue	-0.0890898	3	3	chr9	138150075	138177425
B3GALT5	1.14268e-23	Breast_Mammary_Tissue	-0.0893412	3	3	chr21	39556442	39673137
PTN	1.18002e-23	Breast_Mammary_Tissue	-0.0867938	3	3	chr7	137227341	137343865
EHD3	1.22273e-23	Breast_Mammary_Tissue	-0.0867396	3	3	chr2	31234337	31269447
C19orf71	1.22325e-23	Breast_Mammary_Tissue	-0.0867594	3	3	chr19	3539154	3544030
RAB26	1.22341e-23	Breast_Mammary_Tissue	-0.0869513	3	3	chr16	2140803	2154165
CCDC74A	1.24791e-23	Breast_Mammary_Tissue	-0.0869478	3	3	chr2	131527833	131533666
PRKAR2B	1.25353e-23	Breast_Mammary_Tissue	0.0867459	3	3	chr7	107044649	107161811
PRR15	1.29896e-23	Breast_Mammary_Tissue	-0.0867102	3	3	chr7	29563811	29567295
JCHAIN	1.30116e-23	Breast_Mammary_Tissue	-0.0867168	3	3	chr4	70655541	70681817
EPN3	1.3293e-23	Breast_Mammary_Tissue	-0.0866601	3	3	chr17	50532543	50543750
RP11-6O2.4	1.37087e-23	Breast_Mammary_Tissue	-0.086867	3	3	chr15	99128832	99129366
GYPC	1.37811e-23	Breast_Mammary_Tissue	0.0866561	3	3	chr2	126655933	126696675
METTL3	1.38854e-23	Breast_Mammary_Tissue	-0.0865392	3	3	chr14	21499176	21511375
PDLIM3	1.42974e-23	Breast_Mammary_Tissue	-0.0866293	3	3	chr4	185500660	185535612
NSUN7	1.43986e-23	Breast_Mammary_Tissue	-0.0866515	3	3	chr4	40749897	40809985
RP11-510N19.5	1.5068e-23	Breast_Mammary_Tissue	-0.0933103	3	3	chr1	202014886	202015208
GPM6B	1.56074e-23	Breast_Mammary_Tissue	-0.0866136	3	3	chrX	13771031	13938638
RP11-66N24.3	1.74425e-23	Breast_Mammary_Tissue	-0.0864888	3	3	chr14	23561097	23567110
SYT12	1.83795e-23	Breast_Mammary_Tissue	-0.0864346	3	3	chr11	67006778	67050863
ITPR1	1.85752e-23	Breast_Mammary_Tissue	-0.086438	3	3	chr3	4493348	4847840
RP5-1139B12.4	1.92547e-23	Breast_Mammary_Tissue	-0.0886303	3	3	chr1	228295911	228302998
FABP5	1.97311e-23	Breast_Mammary_Tissue	0.0864105	3	3	chr8	81280377	81284777
BMF	2.01555e-23	Breast_Mammary_Tissue	-0.0863893	3	3	chr15	40087890	40108892
AC005083.1	2.02374e-23	Breast_Mammary_Tissue	-0.0887006	3	3	chr7	20217577	20221692
OXTR	2.10061e-23	Breast_Mammary_Tissue	-0.086352	3	3	chr3	8750408	8769628
RELN	2.11971e-23	Breast_Mammary_Tissue	-0.0863505	3	3	chr7	103471784	103989516
SDC4	2.23341e-23	Breast_Mammary_Tissue	-0.0862674	3	3	chr20	45325288	45348424
RP13-516M14.1	2.24849e-23	Breast_Mammary_Tissue	-0.0862812	3	3	chr17	82293716	82294910
IGKC	2.26848e-23	Breast_Mammary_Tissue	-0.0862927	3	3	chr2	88857161	88857683
DBNDD1	2.33679e-23	Breast_Mammary_Tissue	-0.0862755	3	3	chr16	90004865	90020043
MPV17L	2.34126e-23	Breast_Mammary_Tissue	-0.0862487	3	3	chr16	15395754	15413268
MAPK15	2.36362e-23	Breast_Mammary_Tissue	-0.0862246	3	3	chr8	143716259	143722458
SDC1	2.46523e-23	Breast_Mammary_Tissue	-0.0862278	3	3	chr2	20200797	20225433
FAM83F	2.53857e-23	Breast_Mammary_Tissue	-0.0862018	3	3	chr22	39994949	40043067
SLC25A37	2.54602e-23	Breast_Mammary_Tissue	-0.086199	3	3	chr8	23528805	23575463
POTEKP	2.60184e-23	Breast_Mammary_Tissue	-0.0876379	3	3	chr2	131591752	131627266
SYNM	2.64284e-23	Breast_Mammary_Tissue	-0.0862123	3	3	chr15	99098217	99135593
APCDD1L	2.79762e-23	Breast_Mammary_Tissue	-0.0868399	3	3	chr20	58459101	58515131
SLC38A3	2.85078e-23	Breast_Mammary_Tissue	-0.086293	3	3	chr3	50205246	50221486
CSRP1	2.88044e-23	Breast_Mammary_Tissue	-0.0860768	3	3	chr1	201483530	201509456
PROSER2-AS1	2.92921e-23	Breast_Mammary_Tissue	-0.0862025	3	3	chr10	11849608	11894700
RASEF	2.97138e-23	Breast_Mammary_Tissue	-0.086273	3	3	chr9	82979585	83063177
ART5	2.98266e-23	Breast_Mammary_Tissue	-0.0863061	3	3	chr11	3638503	3642316
NMNAT2	3.04483e-23	Breast_Mammary_Tissue	0.0860591	3	3	chr1	183248237	183418602
RGCC	3.06416e-23	Breast_Mammary_Tissue	0.0860626	3	3	chr13	41457559	41470882
MEX3A	3.1153e-23	Breast_Mammary_Tissue	-0.0862374	3	3	chr1	156072013	156081998
MDK	3.28657e-23	Breast_Mammary_Tissue	-0.0859947	3	3	chr11	46380756	46383837
LY6E	3.35555e-23	Breast_Mammary_Tissue	-0.0860298	3	3	chr8	143017982	143023832
GPX2	3.35809e-23	Breast_Mammary_Tissue	-0.0859875	3	3	chr14	64939152	64942905
POU2AF1	3.38332e-23	Breast_Mammary_Tissue	-0.0859477	3	3	chr11	111352252	111455630
NECTIN1	3.41007e-23	Breast_Mammary_Tissue	-0.0860043	3	3	chr11	119623408	119729084
CTXN1	3.41423e-23	Breast_Mammary_Tissue	-0.0859572	3	3	chr19	7924485	7926166
TIGD2	3.48673e-23	Breast_Mammary_Tissue	-0.0858721	3	3	chr4	89111500	89114899
C4A	3.49397e-23	Breast_Mammary_Tissue	-0.0859507	3	3	chr6	31982024	32002681
RP11-800A3.4	3.59038e-23	Breast_Mammary_Tissue	-0.0859331	3	3	chr11	73238975	73242335
NEIL1	3.63308e-23	Breast_Mammary_Tissue	-0.08597	3	3	chr15	75347162	75357114
CIDEC	3.65425e-23	Breast_Mammary_Tissue	0.085903	3	3	chr3	9866711	9880254
RP11-315O6.1	3.70846e-23	Breast_Mammary_Tissue	-0.0864366	3	3	chr11	102453045	102462008
CTD-3214H19.6	3.72833e-23	Breast_Mammary_Tissue	-0.0880078	3	3	chr19	7633766	7636880
TBX1	3.75548e-23	Breast_Mammary_Tissue	-0.0859029	3	3	chr22	19756703	19783032
RP11-66B24.1	3.76358e-23	Breast_Mammary_Tissue	-0.0859821	3	3	chr15	100861843	100874369
PRSS45	3.80219e-23	Breast_Mammary_Tissue	-0.086068	3	3	chr3	46742092	46744755
CIDEA	3.84472e-23	Breast_Mammary_Tissue	0.0858861	3	3	chr18	12254319	12277595
RP1-151F17.2	4.02283e-23	Breast_Mammary_Tissue	-0.0858363	3	3	chr6	16764346	16766883
ZSWIM4	4.27167e-23	Breast_Mammary_Tissue	-0.0859784	3	3	chr19	13795460	13832230
ESRP2	4.33202e-23	Breast_Mammary_Tissue	-0.0857924	3	3	chr16	68229260	68238102
RHPN1	4.43024e-23	Breast_Mammary_Tissue	-0.0857543	3	3	chr8	143368887	143384220
VSNL1	4.45034e-23	Breast_Mammary_Tissue	-0.086196	3	3	chr2	17539126	17657018
RP11-700H6.4	4.49634e-23	Breast_Mammary_Tissue	-0.0878489	3	3	chr17	50909738	50910232
ALDH1A3	4.62129e-23	Breast_Mammary_Tissue	-0.0857357	3	3	chr15	100877714	100916626
PALLD	4.71854e-23	Breast_Mammary_Tissue	-0.085724	3	3	chr4	168497066	168928457
CASP16P	4.81831e-23	Breast_Mammary_Tissue	-0.0876902	3	3	chr16	3144243	3149963
SYT8	5.10333e-23	Breast_Mammary_Tissue	-0.0873189	3	3	chr11	1828307	1837521
CMYA5	5.12837e-23	Breast_Mammary_Tissue	-0.0856415	3	3	chr5	79689877	79800222
SLC22A18	5.35012e-23	Breast_Mammary_Tissue	-0.0856059	3	3	chr11	2899791	2925246
CH17-469D17.1	5.35781e-23	Breast_Mammary_Tissue	0.0860394	3	3	chr9	43109866	43125905
IGKJ5	5.38915e-23	Breast_Mammary_Tissue	-0.0869547	3	3	chr2	88860568	88860605
MLXIPL	5.6531e-23	Breast_Mammary_Tissue	0.0856189	3	3	chr7	73593194	73624543
SUSD3	5.75419e-23	Breast_Mammary_Tissue	-0.0855575	3	3	chr9	93058688	93085138
FRMD1	5.86028e-23	Breast_Mammary_Tissue	0.0855661	3	3	chr6	168055745	168081557
C6	6.20521e-23	Breast_Mammary_Tissue	0.0855094	3	3	chr5	41142234	41261438
GMPR	6.22947e-23	Breast_Mammary_Tissue	-0.0855151	3	3	chr6	16238580	16295549
LCN2	6.25494e-23	Breast_Mammary_Tissue	-0.0855053	3	3	chr9	128149071	128153455
NPM2	6.30951e-23	Breast_Mammary_Tissue	-0.0854941	3	3	chr8	22024125	22036897
IL17RB	6.4412e-23	Breast_Mammary_Tissue	-0.0854547	3	3	chr3	53846580	53865800
PDE3B	6.91503e-23	Breast_Mammary_Tissue	0.0854442	3	3	chr11	14643723	14872044
CA12	6.9693e-23	Breast_Mammary_Tissue	-0.0853964	3	3	chr15	63321378	63382161
AGR2	7.10933e-23	Breast_Mammary_Tissue	-0.0868457	3	3	chr7	16791811	16833433
DCAKD	7.27948e-23	Breast_Mammary_Tissue	-0.085412	3	3	chr17	45023340	45061109
SORL1	7.62843e-23	Breast_Mammary_Tissue	-0.0853444	3	3	chr11	121452203	121633693
EPB41L4A-AS1	7.72254e-23	Breast_Mammary_Tissue	-0.0852922	3	3	chr5	112160526	112162617
IGHV4-39	7.89184e-23	Breast_Mammary_Tissue	-0.087072	3	3	chr14	106421711	106422218
FOLH1	8.22598e-23	Breast_Mammary_Tissue	-0.0854401	3	3	chr11	49146635	49208670
ARL4A	8.60545e-23	Breast_Mammary_Tissue	-0.0852488	3	3	chr7	12686856	12690934
RDH5	8.80248e-23	Breast_Mammary_Tissue	0.0851653	3	3	chr12	55720367	55724705
RP11-326C3.2	9.1308e-23	Breast_Mammary_Tissue	-0.0852055	3	3	chr11	287305	288987
PARD6B	9.44614e-23	Breast_Mammary_Tissue	-0.0851762	3	3	chr20	50731544	50756795
CATSPERB	9.57445e-23	Breast_Mammary_Tissue	-0.0851794	3	3	chr14	91580696	91779070
LRRC26	9.67586e-23	Breast_Mammary_Tissue	-0.0900875	3	3	chr9	137168763	137170051
SPTSSA	9.86166e-23	Breast_Mammary_Tissue	-0.0850916	3	3	chr14	34432789	34462356
WDR6	9.91661e-23	Breast_Mammary_Tissue	-0.0851457	3	3	chr3	49007155	49015803
ACVR1C	1.00725e-22	Breast_Mammary_Tissue	0.0851289	3	3	chr2	157526767	157629005
C1QL1	1.00976e-22	Breast_Mammary_Tissue	-0.0857239	3	3	chr17	44959693	44968071
GK5	1.01712e-22	Breast_Mammary_Tissue	-0.0851386	3	3	chr3	142157527	142225607
KLHDC9	1.03033e-22	Breast_Mammary_Tissue	-0.0850969	3	3	chr1	161098361	161100346
ZNF587	1.12386e-22	Breast_Mammary_Tissue	-0.0850118	3	3	chr19	57853776	57865112
IGLC2	1.13633e-22	Breast_Mammary_Tissue	-0.0850274	3	3	chr22	22900976	22901437
MST1P2	1.14888e-22	Breast_Mammary_Tissue	-0.0850086	3	3	chr1	16645622	16650289
AGR3	1.16021e-22	Breast_Mammary_Tissue	-0.0912174	3	3	chr7	16859405	16881987
IGKJ2	1.16377e-22	Breast_Mammary_Tissue	-0.084971	3	3	chr2	88861525	88861563
ATP2A3	1.23637e-22	Breast_Mammary_Tissue	-0.084963	3	3	chr17	3923870	3964464
FAM213A	1.2907e-22	Breast_Mammary_Tissue	0.0849256	3	3	chr10	80407829	80437115
RP11-774O3.3	1.29371e-22	Breast_Mammary_Tissue	-0.0849116	3	3	chr4	8355090	8358338
BBC3	1.30763e-22	Breast_Mammary_Tissue	-0.0848355	3	3	chr19	47220824	47232766
MAPK13	1.35455e-22	Breast_Mammary_Tissue	-0.0849159	3	3	chr6	36127809	36144524
PPM1J	1.38487e-22	Breast_Mammary_Tissue	-0.0848939	3	3	chr1	112709994	112715477
HPN	1.41933e-22	Breast_Mammary_Tissue	-0.0848594	3	3	chr19	35040506	35066571
CACNA1D	1.43002e-22	Breast_Mammary_Tissue	-0.0848696	3	3	chr3	53328963	53812334
ADGRD2	1.52796e-22	Breast_Mammary_Tissue	-0.0916082	3	3	chr9	124451425	124478589
PI15	1.53136e-22	Breast_Mammary_Tissue	-0.0847776	3	3	chr8	74824537	74855029
PKDCC	1.58934e-22	Breast_Mammary_Tissue	0.0848087	3	3	chr2	42048020	42058528
GALNT6	1.61741e-22	Breast_Mammary_Tissue	-0.0847833	3	3	chr12	51351247	51392867
D2HGDH	1.6298e-22	Breast_Mammary_Tissue	-0.0847715	3	3	chr2	241734579	241768811
RP5-1159O4.1	1.67976e-22	Breast_Mammary_Tissue	-0.0847264	3	3	chr7	7552462	7566871
HRASLS2	1.68305e-22	Breast_Mammary_Tissue	-0.0848999	3	3	chr11	63552770	63563383
MSI1	1.70334e-22	Breast_Mammary_Tissue	-0.0847313	3	3	chr12	120341330	120369180
SEPT3	1.75584e-22	Breast_Mammary_Tissue	-0.084614	3	3	chr22	41976272	41998221
IGHV3-21	1.78833e-22	Breast_Mammary_Tissue	-0.0870638	3	3	chr14	106235064	106235594
ALDH7A1	1.82307e-22	Breast_Mammary_Tissue	-0.08465	3	3	chr5	126531200	126595418
HPS5	1.83814e-22	Breast_Mammary_Tissue	-0.0845546	3	3	chr11	18278668	18322198
LAMA3	1.93148e-22	Breast_Mammary_Tissue	-0.0846228	3	3	chr18	23689443	23955066
RP11-112J3.16	1.95181e-22	Breast_Mammary_Tissue	-0.0853184	3	3	chr9	35772163	35790432
KCNK17	1.95188e-22	Breast_Mammary_Tissue	-0.0872899	3	3	chr6	39299001	39314553
ARHGAP32	1.99542e-22	Breast_Mammary_Tissue	-0.0845844	3	3	chr11	128965060	129279324
RP1-28O10.1	2.01638e-22	Breast_Mammary_Tissue	0.0845252	3	3	chr1	209661364	209724125
FHL3	2.04545e-22	Breast_Mammary_Tissue	-0.0845188	3	3	chr1	37996770	38005606
AC005077.14	2.05815e-22	Breast_Mammary_Tissue	-0.0857845	3	3	chr7	76071469	76074963
AP000438.2	2.1272e-22	Breast_Mammary_Tissue	-0.0870142	3	3	chr11	62917926	62918361
MST1	2.23414e-22	Breast_Mammary_Tissue	-0.0844704	3	3	chr3	49683964	49689498
KB-1440D3.13	2.25629e-22	Breast_Mammary_Tissue	-0.0887127	3	3	chr22	21661934	21662363
CERS4	2.28226e-22	Breast_Mammary_Tissue	-0.0845091	3	3	chr19	8206736	8262421
C4B	2.35751e-22	Breast_Mammary_Tissue	-0.0844583	3	3	chr6	32014762	32035418
HOXD10	2.38551e-22	Breast_Mammary_Tissue	-0.0846849	3	3	chr2	176108790	176119942
S100A2	2.47431e-22	Breast_Mammary_Tissue	-0.0843725	3	3	chr1	153561108	153567890
PDE1B	2.53757e-22	Breast_Mammary_Tissue	0.0843923	3	3	chr12	54549350	54579239
PNMAL1	2.56673e-22	Breast_Mammary_Tissue	-0.0843896	3	3	chr19	46466491	46471563
SLC39A6	2.60081e-22	Breast_Mammary_Tissue	-0.0844001	3	3	chr18	36108532	36129385
MYB	2.63418e-22	Breast_Mammary_Tissue	-0.0845592	3	3	chr6	135181315	135219173
RAB27B	2.64016e-22	Breast_Mammary_Tissue	-0.0843733	3	3	chr18	54717860	54895516
GALNT7	2.71194e-22	Breast_Mammary_Tissue	-0.0843433	3	3	chr4	173168753	173323967
NICN1	2.71594e-22	Breast_Mammary_Tissue	-0.084337	3	3	chr3	49422946	49429326
RP11-598F7.6	2.7375e-22	Breast_Mammary_Tissue	0.0844293	3	3	chr12	166856	182399
NPAS1	2.74506e-22	Breast_Mammary_Tissue	-0.0845318	3	3	chr19	47019820	47045775
RAB11FIP1	2.75218e-22	Breast_Mammary_Tissue	-0.0843205	3	3	chr8	37858618	37899467
ITGB1BP1	2.8265e-22	Breast_Mammary_Tissue	0.0843	3	3	chr2	9405684	9423547
FFAR2	2.90244e-22	Breast_Mammary_Tissue	0.0844717	3	3	chr19	35443907	35451767
KLK11	2.93515e-22	Breast_Mammary_Tissue	-0.0850038	3	3	chr19	51022216	51028039
MMP25-AS1	3.08085e-22	Breast_Mammary_Tissue	-0.084215	3	3	chr16	3051096	3058702
NXNL2	3.10259e-22	Breast_Mammary_Tissue	-0.0849387	3	3	chr9	88535101	88584274
CYP4F11	3.10472e-22	Breast_Mammary_Tissue	-0.08484	3	3	chr19	15912367	15934867
MBOAT1	3.11606e-22	Breast_Mammary_Tissue	-0.0842375	3	3	chr6	20102145	20212399
IL20RA	3.14962e-22	Breast_Mammary_Tissue	-0.0841892	3	3	chr6	136999971	137045180
RNF207	3.15869e-22	Breast_Mammary_Tissue	-0.0841958	3	3	chr1	6206176	6221192
HSBP1L1	3.24298e-22	Breast_Mammary_Tissue	-0.0841934	3	3	chr18	79964561	79970810
LAMC2	3.34151e-22	Breast_Mammary_Tissue	-0.0841671	3	3	chr1	183186238	183244900
COL23A1	3.45535e-22	Breast_Mammary_Tissue	-0.0841423	3	3	chr5	178237618	178590555
TFAP2B	3.47068e-22	Breast_Mammary_Tissue	-0.084655	3	3	chr6	50818723	50847613
IRF2BPL	3.62221e-22	Breast_Mammary_Tissue	-0.0841445	3	3	chr14	77024543	77028085
CXCL16	3.63724e-22	Breast_Mammary_Tissue	-0.0841114	3	3	chr17	4733611	4739922
PCSK4	3.76912e-22	Breast_Mammary_Tissue	-0.0840746	3	3	chr19	1481428	1490746
RHOBTB2	3.85592e-22	Breast_Mammary_Tissue	-0.0840461	3	3	chr8	22987417	23020132
RAB24	3.99323e-22	Breast_Mammary_Tissue	-0.0840025	3	3	chr5	177301451	177303744
RBP1	3.99683e-22	Breast_Mammary_Tissue	-0.0839477	3	3	chr3	139517434	139539829
PROX1	4.01821e-22	Breast_Mammary_Tissue	-0.0840391	3	3	chr1	213983181	214041502
NAPSB	4.09146e-22	Breast_Mammary_Tissue	-0.0840686	3	3	chr19	50333800	50344761
EFNB3	4.32808e-22	Breast_Mammary_Tissue	-0.0839666	3	3	chr17	7705202	7711378
CALML5	4.39082e-22	Breast_Mammary_Tissue	-0.0842371	3	3	chr10	5498697	5499555
SLC19A3	4.63632e-22	Breast_Mammary_Tissue	0.0839086	3	3	chr2	227685210	227718012
CREB3L4	4.82988e-22	Breast_Mammary_Tissue	-0.0838733	3	3	chr1	153967713	153974268
CLDN1	4.83084e-22	Breast_Mammary_Tissue	-0.083877	3	3	chr3	190305701	190322475
NPR1	4.84224e-22	Breast_Mammary_Tissue	0.083852	3	3	chr1	153678637	153693992
TTC9	4.8543e-22	Breast_Mammary_Tissue	-0.0838831	3	3	chr14	70641787	70675360
IGKJ3	5.00676e-22	Breast_Mammary_Tissue	-0.0850561	3	3	chr2	88861221	88861258
HEPACAM2	5.32612e-22	Breast_Mammary_Tissue	-0.0873268	3	3	chr7	93188586	93226524
MMRN1	5.34958e-22	Breast_Mammary_Tissue	-0.083721	3	3	chr4	89879532	89954629
RP11-91K11.2	5.37072e-22	Breast_Mammary_Tissue	0.0884441	3	3	chr1	19819243	19819502
GOLGA8B	5.39065e-22	Breast_Mammary_Tissue	-0.0837686	3	3	chr15	34525207	34583651
SOX8	5.4826e-22	Breast_Mammary_Tissue	-0.0837614	3	3	chr16	981808	986979
KRT14	5.81789e-22	Breast_Mammary_Tissue	-0.0837139	3	3	chr17	41582279	41586921
CYP21A2	5.89001e-22	Breast_Mammary_Tissue	-0.083885	3	3	chr6	32038265	32041670
RGS2	6.26474e-22	Breast_Mammary_Tissue	-0.0836871	3	3	chr1	192809039	192812283
ARRDC1	6.34691e-22	Breast_Mammary_Tissue	-0.0836995	3	3	chr9	137605654	137615331
CT62	6.4464e-22	Breast_Mammary_Tissue	-0.0898813	3	3	chr15	71110244	71115494
CCDC183	6.52003e-22	Breast_Mammary_Tissue	-0.0836527	3	3	chr9	136796350	136807741
XBP1	6.53282e-22	Breast_Mammary_Tissue	-0.0838242	3	3	chr22	28794555	28800597
EDARADD	6.60839e-22	Breast_Mammary_Tissue	-0.0846338	3	3	chr1	236348257	236484914
HOXD9	6.76148e-22	Breast_Mammary_Tissue	-0.0836434	3	3	chr2	176122720	176124937
GLP2R	6.78585e-22	Breast_Mammary_Tissue	0.0837817	3	3	chr17	9822206	9892102
COL4A1	7.34668e-22	Breast_Mammary_Tissue	0.0835412	3	3	chr13	110148963	110307149
GPD1	7.43446e-22	Breast_Mammary_Tissue	0.0835445	3	3	chr12	50103819	50111319
SCGB2A2	7.60833e-22	Breast_Mammary_Tissue	-0.0844039	3	3	chr11	62270155	62273156
RBBP8	7.74585e-22	Breast_Mammary_Tissue	-0.0834805	3	3	chr18	22798261	23026488
CHD3	7.84959e-22	Breast_Mammary_Tissue	-0.0834827	3	3	chr17	7884806	7912760
OSR1	7.96158e-22	Breast_Mammary_Tissue	-0.0834469	3	3	chr2	19351485	19358653
BNIPL	7.96891e-22	Breast_Mammary_Tissue	-0.0834884	3	3	chr1	151036570	151047600
PGAP2	8.08991e-22	Breast_Mammary_Tissue	-0.083452	3	3	chr11	3797819	3826371
MAGED1	8.09913e-22	Breast_Mammary_Tissue	-0.0834247	3	3	chrX	51803007	51902357
NAT8L	8.14712e-22	Breast_Mammary_Tissue	0.0834479	3	3	chr4	2059512	2069089
SCG5	8.26447e-22	Breast_Mammary_Tissue	-0.0835363	3	3	chr15	32641676	32697098
HGD	8.5063e-22	Breast_Mammary_Tissue	-0.0834324	3	3	chr3	120628173	120682571
SLC27A6	8.79085e-22	Breast_Mammary_Tissue	-0.0835906	3	3	chr5	128845580	129033642
PCOLCE2	9.12725e-22	Breast_Mammary_Tissue	0.0833888	3	3	chr3	142815922	142889203
PAWR	9.12955e-22	Breast_Mammary_Tissue	-0.0833363	3	3	chr12	79574979	79691097
GSTA1	9.154e-22	Breast_Mammary_Tissue	-0.0841544	3	3	chr6	52791664	52803910
EFS	9.28816e-22	Breast_Mammary_Tissue	-0.083349	3	3	chr14	23356402	23365752
LINC00472	9.77184e-22	Breast_Mammary_Tissue	-0.0833074	3	3	chr6	71344344	71420769
RNF186	9.79738e-22	Breast_Mammary_Tissue	-0.0903893	3	3	chr1	19814029	19815278
CPNE7	9.98888e-22	Breast_Mammary_Tissue	-0.0834748	3	3	chr16	89575768	89597246
MSX2	1.00085e-21	Breast_Mammary_Tissue	-0.0833115	3	3	chr5	174724533	174730893
SERPINA3	1.00435e-21	Breast_Mammary_Tissue	-0.0832816	3	3	chr14	94612377	94624055
TUSC5	1.01352e-21	Breast_Mammary_Tissue	0.0832724	3	3	chr17	1279663	1300987
EGOT	1.0151e-21	Breast_Mammary_Tissue	-0.0850991	3	3	chr3	4749192	4751590
CYP27A1	1.02647e-21	Breast_Mammary_Tissue	-0.0832401	3	3	chr2	218781756	218815293
CTA-398F10.2	1.06855e-21	Breast_Mammary_Tissue	-0.0925745	3	3	chr8	8456909	8461337
EFHD1	1.10137e-21	Breast_Mammary_Tissue	-0.0832066	3	3	chr2	232606057	232682781
LIPE	1.13836e-21	Breast_Mammary_Tissue	0.0831902	3	3	chr19	42401507	42427426
CHTF18	1.14454e-21	Breast_Mammary_Tissue	-0.0832362	3	3	chr16	788046	800737
FTLP14	1.16033e-21	Breast_Mammary_Tissue	-0.0921396	3	3	chr16	68822587	68823070
IRX1	1.20864e-21	Breast_Mammary_Tissue	-0.0831074	3	3	chr5	3596054	3601403
ZNF652	1.21333e-21	Breast_Mammary_Tissue	-0.0831489	3	3	chr17	49289206	49362116
BNIP3P11	1.23094e-21	Breast_Mammary_Tissue	-0.0832255	3	3	chr7	64678954	64687393
LTF	1.24771e-21	Breast_Mammary_Tissue	-0.0831215	3	3	chr3	46435645	46485234
LINC01836	1.28185e-21	Breast_Mammary_Tissue	-0.0834845	3	3	chr19	782755	785080
ABHD17C	1.28705e-21	Breast_Mammary_Tissue	-0.0831038	3	3	chr15	80679684	80755621
RP11-379F4.7	1.30296e-21	Breast_Mammary_Tissue	-0.0830802	3	3	chr3	158693120	158693768
IGKJ1	1.30701e-21	Breast_Mammary_Tissue	-0.0830436	3	3	chr2	88861886	88861923
RP4-568C11.4	1.31688e-21	Breast_Mammary_Tissue	-0.0832345	3	3	chr20	24931840	24932983
CFB	1.32339e-21	Breast_Mammary_Tissue	-0.0830858	3	3	chr6	31945673	31952084
RALGPS2	1.34592e-21	Breast_Mammary_Tissue	-0.0830777	3	3	chr1	178776682	178921841
TMEM25	1.37879e-21	Breast_Mammary_Tissue	-0.0830405	3	3	chr11	118531198	118547280
GATA3-AS1	1.42368e-21	Breast_Mammary_Tissue	-0.0848215	3	3	chr10	8050450	8053484
SERTAD4	1.46255e-21	Breast_Mammary_Tissue	-0.082984	3	3	chr1	210232973	210246631
TCF7	1.49961e-21	Breast_Mammary_Tissue	-0.082936	3	3	chr5	134114711	134148229
CSPG4	1.52368e-21	Breast_Mammary_Tissue	0.0829332	3	3	chr15	75674322	75712848
AHCY	1.54383e-21	Breast_Mammary_Tissue	-0.0828895	3	3	chr20	34280268	34311802
TM4SF1-AS1	1.63764e-21	Breast_Mammary_Tissue	-0.0832913	3	3	chr3	149377866	149386583
DDR1	1.65491e-21	Breast_Mammary_Tissue	-0.0829062	3	3	chr6	30876421	30900156
RP11-495P10.10	1.66921e-21	Breast_Mammary_Tissue	-0.0832824	3	3	chr1	148435355	148436926
NLRP2	1.67857e-21	Breast_Mammary_Tissue	-0.0830863	3	3	chr19	54953130	55001142
ZNF107	1.73781e-21	Breast_Mammary_Tissue	-0.0828531	3	3	chr7	64666083	64711582
SULT2B1	1.76464e-21	Breast_Mammary_Tissue	-0.0831272	3	3	chr19	48552075	48599425
CPM	1.78237e-21	Breast_Mammary_Tissue	0.0828124	3	3	chr12	68851175	68971570
PECR	1.81508e-21	Breast_Mammary_Tissue	0.082794	3	3	chr2	216038409	216082955
MAL2	1.87544e-21	Breast_Mammary_Tissue	-0.0827782	3	3	chr8	119165034	119245673
AC006262.6	1.90012e-21	Breast_Mammary_Tissue	-0.0844666	3	3	chr19	46203426	46214837
AC009133.21	1.92489e-21	Breast_Mammary_Tissue	-0.082738	3	3	chr16	29804430	29804575
NOXRED1	1.99627e-21	Breast_Mammary_Tissue	-0.0827358	3	3	chr14	77394021	77423517
GLI3	1.99707e-21	Breast_Mammary_Tissue	-0.0827552	3	3	chr7	41960950	42237059
IGKV3D-20	2.04822e-21	Breast_Mammary_Tissue	-0.0892595	3	3	chr2	90038848	90039479
RUNX3	2.09454e-21	Breast_Mammary_Tissue	-0.0826776	3	3	chr1	24899511	24965121
FAAH	2.11629e-21	Breast_Mammary_Tissue	-0.0826797	3	3	chr1	46394265	46413848
ZNF204P	2.19541e-21	Breast_Mammary_Tissue	-0.0826387	3	3	chr6	27357825	27360221
IGKV1D-39	2.21202e-21	Breast_Mammary_Tissue	-0.0905427	3	3	chr2	89862482	89862981
PYCR1	2.23304e-21	Breast_Mammary_Tissue	-0.0826288	3	3	chr17	81932384	81942412
FOXA1	2.23929e-21	Breast_Mammary_Tissue	-0.0837317	3	3	chr14	37589984	37596059
EWSAT1	2.26473e-21	Breast_Mammary_Tissue	-0.0825992	3	3	chr15	69072926	69095820
IGLV2-14	2.29226e-21	Breast_Mammary_Tissue	-0.0832157	3	3	chr22	22758700	22759218
IDUA	2.31376e-21	Breast_Mammary_Tissue	-0.0826221	3	3	chr4	986997	1004506
EFNA1	2.33521e-21	Breast_Mammary_Tissue	-0.0826457	3	3	chr1	155127460	155134857
C1orf64	2.34999e-21	Breast_Mammary_Tissue	-0.0858458	3	3	chr1	16004236	16008807
RP11-467J12.4	2.37914e-21	Breast_Mammary_Tissue	-0.082511	3	3	chr16	53035690	53052873
SYN2	2.39888e-21	Breast_Mammary_Tissue	0.0826075	3	3	chr3	12004402	12191400
ALOX5	2.42171e-21	Breast_Mammary_Tissue	-0.0825668	3	3	chr10	45374176	45446119
SCGB1D2	2.46401e-21	Breast_Mammary_Tissue	-0.0843536	3	3	chr11	62242210	62244808
AOC3	2.50061e-21	Breast_Mammary_Tissue	0.082722	3	3	chr17	42851184	42858130
PLIN1	2.5146e-21	Breast_Mammary_Tissue	0.082527	3	3	chr15	89664365	89679427
IGLV3-1	2.59188e-21	Breast_Mammary_Tissue	-0.0843171	3	3	chr22	22880706	22881396
CYP4F23P	2.59932e-21	Breast_Mammary_Tissue	-0.087534	3	3	chr19	15564074	15584709
AQP7P2	2.82359e-21	Breast_Mammary_Tissue	0.0828318	3	3	chr9	64621560	64637586
MYO6	2.82639e-21	Breast_Mammary_Tissue	-0.0824424	3	3	chr6	75749192	75919537
PRSS12	2.92594e-21	Breast_Mammary_Tissue	-0.0823292	3	3	chr4	118280038	118353003
NPAS2	3.10627e-21	Breast_Mammary_Tissue	-0.0825891	3	3	chr2	100820152	100996829
HMGCS2	3.14274e-21	Breast_Mammary_Tissue	-0.0835365	3	3	chr1	119747996	119768905
SPATA13	3.24156e-21	Breast_Mammary_Tissue	-0.0823275	3	3	chr13	23979805	24307074
ZC3H12A	3.27483e-21	Breast_Mammary_Tissue	-0.0823295	3	3	chr1	37474552	37484379
SERHL	3.35189e-21	Breast_Mammary_Tissue	-0.0839015	3	3	chr22	42500590	42509110
RP11-203J24.8	3.36134e-21	Breast_Mammary_Tissue	-0.0833926	3	3	chr9	127934503	127940561
ATP2C2	3.45403e-21	Breast_Mammary_Tissue	-0.0824711	3	3	chr16	84368527	84464187
RASSF6	3.46684e-21	Breast_Mammary_Tissue	-0.08365	3	3	chr4	73571550	73620631
RP6-65G23.3	3.46735e-21	Breast_Mammary_Tissue	-0.0873831	3	3	chr14	70810205	70815403
RP1-151F17.1	3.50482e-21	Breast_Mammary_Tissue	-0.0822859	3	3	chr6	16761138	16762652
SIDT1	3.52237e-21	Breast_Mammary_Tissue	-0.0823185	3	3	chr3	113532296	113629578
FAM3B	3.55361e-21	Breast_Mammary_Tissue	-0.0824028	3	3	chr21	41304212	41357431
CDRT4	3.5987e-21	Breast_Mammary_Tissue	-0.0822679	3	3	chr17	15436015	15475728
IGKV3-20	3.70824e-21	Breast_Mammary_Tissue	-0.082614	3	3	chr2	89142574	89143160
SLC4A4	3.87916e-21	Breast_Mammary_Tissue	0.0822634	3	3	chr4	71186757	71572087
RP5-1159O4.2	4.12592e-21	Breast_Mammary_Tissue	-0.0821192	3	3	chr7	7550104	7552440
RP1-302G2.5	4.30935e-21	Breast_Mammary_Tissue	0.0820906	3	3	chr6	44216939	44218236
IGKV1-39	4.52141e-21	Breast_Mammary_Tissue	-0.0832384	3	3	chr2	89319625	89320146
SLC4A7	4.60126e-21	Breast_Mammary_Tissue	-0.0820188	3	3	chr3	27372721	27484420
TRIM45	4.63117e-21	Breast_Mammary_Tissue	-0.0820288	3	3	chr1	117111060	117122587
PLIN4	4.67014e-21	Breast_Mammary_Tissue	0.0820651	3	3	chr19	4502212	4518465
CEBPA	4.6943e-21	Breast_Mammary_Tissue	0.0820412	3	3	chr19	33300475	33302564
RP11-806O11.1	4.70797e-21	Breast_Mammary_Tissue	-0.0823994	3	3	chr8	17808941	17820868
G0S2	4.8936e-21	Breast_Mammary_Tissue	0.0819923	3	3	chr1	209675420	209676388
SEMA3G	5.05102e-21	Breast_Mammary_Tissue	0.0819345	3	3	chr3	52433053	52445085
IGLC1	5.05304e-21	Breast_Mammary_Tissue	-0.0821451	3	3	chr22	22895375	22895834
ADIPOQ	5.17859e-21	Breast_Mammary_Tissue	0.0819234	3	3	chr3	186842690	186858463
GREM2	5.20911e-21	Breast_Mammary_Tissue	-0.0820832	3	3	chr1	240489573	240612149
MARC1	5.21287e-21	Breast_Mammary_Tissue	0.0818869	3	3	chr1	220786759	220819657
IGHV3-23	5.90024e-21	Breast_Mammary_Tissue	-0.0822117	3	3	chr14	106268606	106269140
RP1-152L7.5	5.9556e-21	Breast_Mammary_Tissue	-0.0822105	3	3	chr6	52665274	52666878
PRR4	6.05879e-21	Breast_Mammary_Tissue	-0.0818359	3	3	chr12	10845849	11121180
CLCA4	6.13251e-21	Breast_Mammary_Tissue	-0.0826816	3	3	chr1	86547078	86580754
LINC00893	6.23347e-21	Breast_Mammary_Tissue	-0.0817752	3	3	chrX	149527591	149539752
C20orf96	6.24125e-21	Breast_Mammary_Tissue	-0.0817857	3	3	chr20	270863	290778
IGHA2	6.24651e-21	Breast_Mammary_Tissue	-0.0819587	3	3	chr14	105586889	105588395
RP11-196G18.22	6.34945e-21	Breast_Mammary_Tissue	-0.0817697	3	3	chr1	149844498	149849024
CST6	6.36335e-21	Breast_Mammary_Tissue	-0.0819432	3	3	chr11	66011841	66013505
GJC3	6.42029e-21	Breast_Mammary_Tissue	-0.08176	3	3	chr7	99923269	99929391
IGKV3D-15	6.4946e-21	Breast_Mammary_Tissue	-0.0911869	3	3	chr2	90114838	90115402
PAQR6	6.59939e-21	Breast_Mammary_Tissue	-0.0817135	3	3	chr1	156243322	156248117
ACSS1	6.7157e-21	Breast_Mammary_Tissue	-0.0817157	3	3	chr20	25006230	25058980
ATL2	6.92012e-21	Breast_Mammary_Tissue	-0.0817046	3	3	chr2	38294880	38377285
AC108142.1	7.02741e-21	Breast_Mammary_Tissue	0.081643	3	3	chr4	181874438	182145249
CTD-2566J3.1	7.08215e-21	Breast_Mammary_Tissue	-0.0907973	3	3	chr14	68125004	68130196
NFKBIZ	7.27834e-21	Breast_Mammary_Tissue	-0.08169	3	3	chr3	101827991	101861022
NCCRP1	7.36403e-21	Breast_Mammary_Tissue	-0.0820341	3	3	chr19	39196961	39201884
CPZ	7.39749e-21	Breast_Mammary_Tissue	-0.0823184	3	3	chr4	8592660	8619759
ARFGEF3	7.56257e-21	Breast_Mammary_Tissue	-0.0816179	3	3	chr6	138161921	138344663
HSF4	7.56317e-21	Breast_Mammary_Tissue	-0.0816095	3	3	chr16	67164743	67169945
AQP3	7.6561e-21	Breast_Mammary_Tissue	-0.0816352	3	3	chr9	33441154	33447611
KLK4	7.72162e-21	Breast_Mammary_Tissue	-0.0844054	3	3	chr19	50906352	50910738
UBE2CP2	7.74338e-21	Breast_Mammary_Tissue	-0.0830846	3	3	chr18	22900486	22900995
CACNA1G	7.83034e-21	Breast_Mammary_Tissue	-0.0815641	3	3	chr17	50561068	50627474
TNRC18P1	7.93864e-21	Breast_Mammary_Tissue	-0.0816064	3	3	chr4	140641840	140645489
RP11-666A8.13	8.13365e-21	Breast_Mammary_Tissue	-0.081561	3	3	chr17	76565349	76569791
EXTL1	8.52029e-21	Breast_Mammary_Tissue	-0.0816205	3	3	chr1	26019884	26036464
SLC4A8	8.95228e-21	Breast_Mammary_Tissue	-0.0814798	3	3	chr12	51403073	51515763
SPINK8	8.9591e-21	Breast_Mammary_Tissue	-0.0908468	3	3	chr3	48306842	48328341
ERBB4	9.0551e-21	Breast_Mammary_Tissue	-0.0816448	3	3	chr2	211375717	212538841
PLA2G4F	9.13124e-21	Breast_Mammary_Tissue	-0.0820372	3	3	chr15	42139034	42156636
IGKV1-6	9.18307e-21	Breast_Mammary_Tissue	-0.085969	3	3	chr2	88966262	88966767
CETP	9.18314e-21	Breast_Mammary_Tissue	0.0814699	3	3	chr16	56961850	56983845
VEGFB	9.24645e-21	Breast_Mammary_Tissue	0.0814675	3	3	chr11	64234538	64238793
TTC6	9.64921e-21	Breast_Mammary_Tissue	-0.0842218	3	3	chr14	37595847	38041442
RN7SKP80	9.88815e-21	Breast_Mammary_Tissue	-0.0815927	3	3	chr22	42565048	42565330
SLC7A10	1.02019e-20	Breast_Mammary_Tissue	0.081381	3	3	chr19	33208868	33225850
RP11-598F7.5	1.02326e-20	Breast_Mammary_Tissue	0.0815503	3	3	chr12	164664	166321
ADRB2	1.04065e-20	Breast_Mammary_Tissue	0.081298	3	3	chr5	148825245	148828687
TCEAL7	1.06998e-20	Breast_Mammary_Tissue	-0.0813509	3	3	chrX	103330196	103332326
SNHG8	1.08661e-20	Breast_Mammary_Tissue	-0.0813188	3	3	chr4	118278709	118279823
FRMD6	1.08751e-20	Breast_Mammary_Tissue	-0.0813347	3	3	chr14	51489100	51730727
ST8SIA6	1.08908e-20	Breast_Mammary_Tissue	-0.0813227	3	3	chr10	17318383	17454330
PEG3	1.10523e-20	Breast_Mammary_Tissue	-0.0813267	3	3	chr19	56810083	56833763
RUNX1	1.11056e-20	Breast_Mammary_Tissue	-0.0812777	3	3	chr21	34787801	36004667
FCN3	1.19271e-20	Breast_Mammary_Tissue	0.0812388	3	3	chr1	27369112	27374824
PNPLA2	1.22146e-20	Breast_Mammary_Tissue	0.0812419	3	3	chr11	818902	825573
IGHV4-31	1.23594e-20	Breast_Mammary_Tissue	-0.0858065	3	3	chr14	106349283	106349792
CD27-AS1	1.24607e-20	Breast_Mammary_Tissue	-0.0811994	3	3	chr12	6439161	6450894
P3H3	1.35223e-20	Breast_Mammary_Tissue	-0.0811199	3	3	chr12	6828410	6839851
LINC01087	1.3653e-20	Breast_Mammary_Tissue	-0.0875454	3	3	chr2	131637025	131649615
CCDC18-AS1	1.45729e-20	Breast_Mammary_Tissue	-0.081084	3	3	chr1	93262186	93345887
ALDH2	1.5182e-20	Breast_Mammary_Tissue	0.081026	3	3	chr12	111766887	111817529
CCDC69	1.56869e-20	Breast_Mammary_Tissue	0.081004	3	3	chr5	151181052	151224145
CXorf40B	1.59071e-20	Breast_Mammary_Tissue	-0.0809235	3	3	chrX	149929527	149938811
PCAT18	1.69085e-20	Breast_Mammary_Tissue	-0.0867875	3	3	chr18	26687621	26689971
CTD-3032H12.1	1.71129e-20	Breast_Mammary_Tissue	-0.0856642	3	3	chr16	54937786	54938671
IGKV3-15	1.72433e-20	Breast_Mammary_Tissue	-0.0817048	3	3	chr2	89085177	89085787
TOB1	1.73615e-20	Breast_Mammary_Tissue	-0.0809345	3	3	chr17	50862223	50867495
SBSPON	1.74272e-20	Breast_Mammary_Tissue	-0.0809236	3	3	chr8	73064540	73124088
ANPEP	1.77095e-20	Breast_Mammary_Tissue	-0.0808936	3	3	chr15	89784889	89815401
SGCG	1.80871e-20	Breast_Mammary_Tissue	0.0809767	3	3	chr13	23180952	23325165
IGHV4-4	1.95353e-20	Breast_Mammary_Tissue	-0.0840257	3	3	chr14	106011922	106012420
LINC01578	1.96409e-20	Breast_Mammary_Tissue	-0.0808497	3	3	chr15	92882707	92899701
WNT6	1.96516e-20	Breast_Mammary_Tissue	-0.0808509	3	3	chr2	218859821	218874233
TESMIN	1.97602e-20	Breast_Mammary_Tissue	-0.080801	3	3	chr11	68707440	68751564
C6orf15	2.06217e-20	Breast_Mammary_Tissue	-0.0874041	3	3	chr6	31111223	31112559
RP11-757F18.5	2.13554e-20	Breast_Mammary_Tissue	-0.0808361	3	3	chr3	112133423	112135359
IGLC6	2.32428e-20	Breast_Mammary_Tissue	-0.085124	3	3	chr22	22919535	22919851
NR1H3	2.50979e-20	Breast_Mammary_Tissue	0.0806536	3	3	chr11	47248300	47269032
SCGB3A1	2.51918e-20	Breast_Mammary_Tissue	-0.0806006	3	3	chr5	180590103	180591540
IGLV1-40	2.55584e-20	Breast_Mammary_Tissue	-0.0823694	3	3	chr22	22409766	22410282
IGKV1-5	2.61343e-20	Breast_Mammary_Tissue	-0.0809668	3	3	chr2	88947301	88947957
NUPR2	2.72364e-20	Breast_Mammary_Tissue	-0.0828961	3	3	chr7	56114681	56116400
CTD-2561J22.5	2.75762e-20	Breast_Mammary_Tissue	-0.0807069	3	3	chr19	21444241	21463908
LINC00342	3.05478e-20	Breast_Mammary_Tissue	-0.0804481	3	3	chr2	95807118	95816215
RP11-884K10.6	3.07996e-20	Breast_Mammary_Tissue	-0.0883505	3	3	chr3	53797764	53798019
PRSS21	3.10879e-20	Breast_Mammary_Tissue	-0.0822932	3	3	chr16	2817180	2826304
IGHV1-46	3.13948e-20	Breast_Mammary_Tissue	-0.083693	3	3	chr14	106511117	106511856
PI3	3.18513e-20	Breast_Mammary_Tissue	-0.0817737	3	3	chr20	45174876	45176544
PCK1	3.20501e-20	Breast_Mammary_Tissue	0.0805988	3	3	chr20	57561080	57568112
IGSF8	3.22076e-20	Breast_Mammary_Tissue	-0.0805583	3	3	chr1	160091340	160098943
KIF12	3.43226e-20	Breast_Mammary_Tissue	-0.0811183	3	3	chr9	114086126	114099291
TMEM97	3.48849e-20	Breast_Mammary_Tissue	-0.0804918	3	3	chr17	28319095	28328324
EBF4	3.50015e-20	Breast_Mammary_Tissue	-0.0803305	3	3	chr20	2692878	2760108
PRLR	3.51097e-20	Breast_Mammary_Tissue	-0.0803559	3	3	chr5	35048756	35230589
HAS3	3.60905e-20	Breast_Mammary_Tissue	-0.0802967	3	3	chr16	69105564	69117668
HSD17B7	3.76287e-20	Breast_Mammary_Tissue	-0.0802897	3	3	chr1	162790702	162812817
IGHV4-55	3.79857e-20	Breast_Mammary_Tissue	-0.0876833	3	3	chr14	106606101	106606551
SPX	3.96822e-20	Breast_Mammary_Tissue	0.0802563	3	3	chr12	21526307	21537377
CEACAM6	4.03946e-20	Breast_Mammary_Tissue	-0.0809828	3	3	chr19	41750977	41772208
IGLV1-47	4.0905e-20	Breast_Mammary_Tissue	-0.0832456	3	3	chr22	22357739	22358260
ITGA7	4.18766e-20	Breast_Mammary_Tissue	0.0801904	3	3	chr12	55684612	55716036
GLDN	4.20141e-20	Breast_Mammary_Tissue	0.0801369	3	3	chr15	51341629	51408013
CRABP2	4.28805e-20	Breast_Mammary_Tissue	-0.0801605	3	3	chr1	156699606	156705816
SNHG12	4.30568e-20	Breast_Mammary_Tissue	-0.0801565	3	3	chr1	28578546	28582983
IGKV1-12	4.33839e-20	Breast_Mammary_Tissue	-0.0837235	3	3	chr2	89040224	89040745
CRHBP	4.37978e-20	Breast_Mammary_Tissue	0.0802955	3	3	chr5	76952713	76981158
ANXA8	4.51794e-20	Breast_Mammary_Tissue	-0.0806772	3	3	chr10	47460162	47484158
RP1-261G23.5	4.53558e-20	Breast_Mammary_Tissue	0.0865797	3	3	chr6	43722786	43737834
IGHV1-24	4.54246e-20	Breast_Mammary_Tissue	-0.0869164	3	3	chr14	106276548	106277043
SERPINA11	4.70165e-20	Breast_Mammary_Tissue	-0.0865058	3	3	chr14	94442464	94452790
ALDH3B2	4.73152e-20	Breast_Mammary_Tissue	-0.0808414	3	3	chr11	67662162	67681200
CTD-2517M22.14	4.86596e-20	Breast_Mammary_Tissue	-0.0800504	3	3	chr8	144497977	144504997
GBE1	5.00007e-20	Breast_Mammary_Tissue	0.0801979	3	3	chr3	81489699	81762161
TTC39A-AS1	5.10671e-20	Breast_Mammary_Tissue	-0.0891475	3	3	chr1	51329654	51335324
IGLV1-51	5.10712e-20	Breast_Mammary_Tissue	-0.0801886	3	3	chr22	22322472	22322969
TIA1	5.19646e-20	Breast_Mammary_Tissue	-0.0799813	3	3	chr2	70209444	70248660
IGKV3-11	5.21408e-20	Breast_Mammary_Tissue	-0.080164	3	3	chr2	89027171	89027731
BATF	5.24096e-20	Breast_Mammary_Tissue	-0.0800023	3	3	chr14	75522425	75547015
SPHK1	5.26734e-20	Breast_Mammary_Tissue	-0.0800514	3	3	chr17	76376584	76387860
PDE4B	5.32346e-20	Breast_Mammary_Tissue	-0.0799742	3	3	chr1	65792514	66374579
RP11-34A14.3	5.32991e-20	Breast_Mammary_Tissue	-0.0801569	3	3	chr10	98252023	98256575
AVPR1A	5.3531e-20	Breast_Mammary_Tissue	0.0799659	3	3	chr12	63142759	63150942
TENM2	5.82483e-20	Breast_Mammary_Tissue	-0.0799565	3	3	chr5	167284799	168264157
RBP4	5.97763e-20	Breast_Mammary_Tissue	0.0798576	3	3	chr10	93591687	93601744
MCM10	6.01113e-20	Breast_Mammary_Tissue	0.079837	3	3	chr10	13161554	13211104
IFITM10	6.03821e-20	Breast_Mammary_Tissue	-0.0798293	3	3	chr11	1732410	1750591
SLC26A5	6.06615e-20	Breast_Mammary_Tissue	-0.0798482	3	3	chr7	103352730	103443211
RP11-244F12.3	6.2466e-20	Breast_Mammary_Tissue	-0.0798432	3	3	chr15	63047727	63049387
EDN3	6.36643e-20	Breast_Mammary_Tissue	-0.0810598	3	3	chr20	59300427	59325992
LINC01480	6.97516e-20	Breast_Mammary_Tissue	-0.0799143	3	3	chr19	41535183	41536904
CACNG4	7.05565e-20	Breast_Mammary_Tissue	-0.0818596	3	3	chr17	66964910	67033398
TTC39A	8.04366e-20	Breast_Mammary_Tissue	-0.0795344	3	3	chr1	51287258	51345116
IGKV1-33	8.07393e-20	Breast_Mammary_Tissue	-0.0831703	3	3	chr2	89266494	89268506
HID1	8.25462e-20	Breast_Mammary_Tissue	-0.0796035	3	3	chr17	74950744	74973166
IGHV3-7	8.33052e-20	Breast_Mammary_Tissue	-0.0807281	3	3	chr14	106062151	106062683
IGHV3-48	8.63435e-20	Breast_Mammary_Tissue	-0.0813079	3	3	chr14	106537810	106538344
ACADSB	8.85038e-20	Breast_Mammary_Tissue	-0.0795216	3	3	chr10	123008979	123058311
SEZ6L2	9.03423e-20	Breast_Mammary_Tissue	-0.0795218	3	3	chr16	29871159	29899547
STX11	9.0354e-20	Breast_Mammary_Tissue	0.0794958	3	3	chr6	144150526	144188370
AC008268.1	9.08042e-20	Breast_Mammary_Tissue	-0.0859348	3	3	chr2	95666084	95668715
AKR7A3	9.11976e-20	Breast_Mammary_Tissue	-0.0795116	3	3	chr1	19282558	19289250
PIP	9.35742e-20	Breast_Mammary_Tissue	-0.0816067	3	3	chr7	143132077	143139746
STC2	9.59567e-20	Breast_Mammary_Tissue	-0.079476	3	3	chr5	173314713	173329503
NDRG2	9.6969e-20	Breast_Mammary_Tissue	-0.0794299	3	3	chr14	21016763	21070872
IGKV6-21	9.75511e-20	Breast_Mammary_Tissue	-0.0905959	3	3	chr2	89159751	89160366
CPA4	9.76129e-20	Breast_Mammary_Tissue	-0.079519	3	3	chr7	130293134	130324180
AKAP2	9.84492e-20	Breast_Mammary_Tissue	0.0794186	3	3	chr9	110048598	110172512
IGHV3-33	9.88715e-20	Breast_Mammary_Tissue	-0.0825694	3	3	chr14	106359793	106360324
IGKV2D-29	9.95052e-20	Breast_Mammary_Tissue	-0.0896454	3	3	chr2	89947512	89948279
CENPW	1.00801e-19	Breast_Mammary_Tissue	-0.0794006	3	3	chr6	126340174	126348875
ETV5	1.04112e-19	Breast_Mammary_Tissue	-0.0793614	3	3	chr3	186046308	186110318
WNT11	1.04572e-19	Breast_Mammary_Tissue	0.0793848	3	3	chr11	76186325	76210736
KIF5C	1.0461e-19	Breast_Mammary_Tissue	-0.0794053	3	3	chr2	148875250	149026759
RP11-635L1.2	1.0757e-19	Breast_Mammary_Tissue	-0.0797408	3	3	chr4	168843988	168844735
PLA2G4B	1.07651e-19	Breast_Mammary_Tissue	-0.0793404	3	3	chr15	41837775	41848143
KIAA1683	1.08271e-19	Breast_Mammary_Tissue	-0.0793631	3	3	chr19	18257097	18274509
RP11-663N22.1	1.09104e-19	Breast_Mammary_Tissue	-0.0894225	3	3	chr17	27237859	27241661
TBC1D9	1.11e-19	Breast_Mammary_Tissue	-0.0792368	3	3	chr4	140620765	140756120
DUSP16	1.13946e-19	Breast_Mammary_Tissue	-0.0792294	3	3	chr12	12474210	12562383
TMEM213	1.15765e-19	Breast_Mammary_Tissue	-0.0849796	3	3	chr7	138797952	138806759
TDRD5	1.15914e-19	Breast_Mammary_Tissue	-0.0796838	3	3	chr1	179591613	179691272
IGKV1-17	1.17637e-19	Breast_Mammary_Tissue	-0.0836531	3	3	chr2	89117342	89117844
PRRT4	1.17951e-19	Breast_Mammary_Tissue	0.0792485	3	3	chr7	128350325	128361685
CHPT1	1.18923e-19	Breast_Mammary_Tissue	-0.079332	3	3	chr12	101696947	101744140
NWD2	1.19559e-19	Breast_Mammary_Tissue	0.0798283	3	3	chr4	37244220	37449465
TMEM63C	1.23745e-19	Breast_Mammary_Tissue	-0.0793703	3	3	chr14	77175850	77259495
DEFB1	1.28098e-19	Breast_Mammary_Tissue	-0.0793872	3	3	chr8	6870575	6878022
AC007009.1	1.28433e-19	Breast_Mammary_Tissue	-0.0796957	3	3	chr7	8262282	8262821
RARG	1.29521e-19	Breast_Mammary_Tissue	-0.079183	3	3	chr12	53210567	53232980
GREB1	1.3687e-19	Breast_Mammary_Tissue	-0.0793369	3	3	chr2	11482341	11642788
RP11-617F23.1	1.41061e-19	Breast_Mammary_Tissue	-0.0791262	3	3	chr15	90074537	90082207
AIM1	1.4215e-19	Breast_Mammary_Tissue	-0.0791188	3	3	chr6	106360808	106571970
MGAM2	1.42195e-19	Breast_Mammary_Tissue	-0.0795896	3	3	chr7	142111749	142222324
IGKV2D-40	1.45154e-19	Breast_Mammary_Tissue	-0.0893384	3	3	chr2	89851791	89852497
IGKV2-28	1.45206e-19	Breast_Mammary_Tissue	-0.0812123	3	3	chr2	89221698	89222461
IGHV4-59	1.46143e-19	Breast_Mammary_Tissue	-0.0813137	3	3	chr14	106627249	106627825
KIAA1755	1.46954e-19	Breast_Mammary_Tissue	-0.0790864	3	3	chr20	38210488	38260772
FAM174B	1.51181e-19	Breast_Mammary_Tissue	-0.0790538	3	3	chr15	92617443	92809884
COL4A2	1.5216e-19	Breast_Mammary_Tissue	0.0790615	3	3	chr13	110305812	110513027
IRS1	1.56788e-19	Breast_Mammary_Tissue	-0.0790673	3	3	chr2	226731317	226799759
CTA-228A9.3	1.69623e-19	Breast_Mammary_Tissue	-0.0789673	3	3	chr22	38090127	38091559
MEIS1	1.73503e-19	Breast_Mammary_Tissue	-0.0789297	3	3	chr2	66433471	66573869
RP11-449J21.3	1.79345e-19	Breast_Mammary_Tissue	-0.0789209	3	3	chr17	76090308	76091669
RP11-597D13.9	1.83998e-19	Breast_Mammary_Tissue	-0.0788879	3	3	chr4	158172252	158202877
NRIP3	1.88596e-19	Breast_Mammary_Tissue	-0.0788687	3	3	chr11	8980576	9004049
LRIG1	1.90585e-19	Breast_Mammary_Tissue	-0.0788876	3	3	chr3	66378928	66501263
PGGHG	1.91075e-19	Breast_Mammary_Tissue	-0.0788904	3	3	chr11	289138	296107
SPTSSB	1.91347e-19	Breast_Mammary_Tissue	-0.0796161	3	3	chr3	161344792	161372880
RP11-284F21.10	1.94791e-19	Breast_Mammary_Tissue	-0.0788291	3	3	chr1	156641666	156644887
TMEM100	1.95693e-19	Breast_Mammary_Tissue	0.0788662	3	3	chr17	55719627	55732121
SIX1	1.97046e-19	Breast_Mammary_Tissue	0.0788255	3	3	chr14	60643415	60658259
IGHV4-28	1.98775e-19	Breast_Mammary_Tissue	-0.0851612	3	3	chr14	106324254	106324760
CHAD	1.99034e-19	Breast_Mammary_Tissue	-0.078794	3	3	chr17	50464496	50468966
RP11-626H12.1	1.9996e-19	Breast_Mammary_Tissue	-0.0813298	3	3	chr11	69985876	70015815
NPIPB14P	2.12797e-19	Breast_Mammary_Tissue	-0.0788003	3	3	chr16	69976388	69996188
QPRT	2.25814e-19	Breast_Mammary_Tissue	-0.0787226	3	3	chr16	29679008	29698699
COL16A1	2.30244e-19	Breast_Mammary_Tissue	-0.0786937	3	3	chr1	31652247	31704319
IGLV3-21	2.44308e-19	Breast_Mammary_Tissue	-0.0803647	3	3	chr22	22711689	22713203
SPRED3	2.45453e-19	Breast_Mammary_Tissue	-0.0786598	3	3	chr19	38388421	38399587
PLEKHH1	2.54203e-19	Breast_Mammary_Tissue	-0.0786318	3	3	chr14	67533301	67589310
RAD51-AS1	2.54261e-19	Breast_Mammary_Tissue	-0.0785932	3	3	chr15	40686724	40695098
RND3	2.58311e-19	Breast_Mammary_Tissue	-0.0785658	3	3	chr2	150468195	150539011
AC007743.1	2.65586e-19	Breast_Mammary_Tissue	0.0785858	3	3	chr2	56173534	56185770
ADGRB1	2.67024e-19	Breast_Mammary_Tissue	-0.0785687	3	3	chr8	142449430	142545009
ZNF692	2.69685e-19	Breast_Mammary_Tissue	-0.0785634	3	3	chr1	248850006	248859085
IGLJ1	2.7024e-19	Breast_Mammary_Tissue	-0.084772	3	3	chr22	22893692	22893818
IGHV6-1	2.86528e-19	Breast_Mammary_Tissue	-0.085146	3	3	chr14	105939756	105940253
CCDC85A	3.01632e-19	Breast_Mammary_Tissue	0.0784693	3	3	chr2	56184123	56386173
NGFR	3.04316e-19	Breast_Mammary_Tissue	-0.078449	3	3	chr17	49502063	49515017
INPP5J	3.06695e-19	Breast_Mammary_Tissue	-0.0784461	3	3	chr22	31122731	31134696
GOT2	3.08993e-19	Breast_Mammary_Tissue	-0.0784534	3	3	chr16	58707131	58734357
IGHV4-61	3.16461e-19	Breast_Mammary_Tissue	-0.0842679	3	3	chr14	106639119	106639657
AIFM2	3.19536e-19	Breast_Mammary_Tissue	0.0783634	3	3	chr10	70098223	70132934
BOC	3.24009e-19	Breast_Mammary_Tissue	-0.0784299	3	3	chr3	113211003	113286946
PER2	3.31974e-19	Breast_Mammary_Tissue	-0.0783586	3	3	chr2	238244038	238290102
ALPK3	3.37825e-19	Breast_Mammary_Tissue	0.0785206	3	3	chr15	84816680	84873482
NNAT	3.39295e-19	Breast_Mammary_Tissue	0.0783637	3	3	chr20	37521215	37523693
AC016735.1	3.48433e-19	Breast_Mammary_Tissue	-0.0859486	3	3	chr2	43001355	43006060
GSTM3	3.49073e-19	Breast_Mammary_Tissue	-0.0783265	3	3	chr1	109733932	109741038
ANKRD30B	3.56871e-19	Breast_Mammary_Tissue	-0.0813055	3	3	chr18	14728272	14852480
FAM19A5	3.6056e-19	Breast_Mammary_Tissue	-0.0784459	3	3	chr22	48489460	48850912
CCDC88B	3.74994e-19	Breast_Mammary_Tissue	-0.0782613	3	3	chr11	64340223	64357534
RTP4	3.79178e-19	Breast_Mammary_Tissue	-0.0782496	3	3	chr3	187368332	187372076
PTPN6	3.83295e-19	Breast_Mammary_Tissue	-0.0782427	3	3	chr12	6946468	6961316
IGKV1D-16	3.85112e-19	Breast_Mammary_Tissue	-0.089694	3	3	chr2	90100236	90100738
TRNP1	3.8778e-19	Breast_Mammary_Tissue	-0.0782196	3	3	chr1	26993707	27000898
RP5-965G21.6	4.23616e-19	Breast_Mammary_Tissue	-0.078154	3	3	chr20	25284915	25285588
GATA3	4.31938e-19	Breast_Mammary_Tissue	-0.0781316	3	3	chr10	8053604	8075198
STAG3L5P	4.34392e-19	Breast_Mammary_Tissue	-0.0781223	3	3	chr7	100336412	100350158
SLC4A11	4.39218e-19	Breast_Mammary_Tissue	-0.0781282	3	3	chr20	3227417	3239190
LOXL4	4.47539e-19	Breast_Mammary_Tissue	-0.0781301	3	3	chr10	98247690	98268250
KMT2E-AS1	4.48891e-19	Breast_Mammary_Tissue	-0.0781096	3	3	chr7	105013425	105014178
NSUN5P2	4.5177e-19	Breast_Mammary_Tissue	-0.0780175	3	3	chr7	72948304	72954790
IGKV1-8	4.5732e-19	Breast_Mammary_Tissue	-0.0864972	3	3	chr2	88992409	88992931
GNG7	4.57864e-19	Breast_Mammary_Tissue	-0.078077	3	3	chr19	2511219	2702709
IGKV1D-12	4.59916e-19	Breast_Mammary_Tissue	-0.0911185	3	3	chr2	90159840	90160335
TGFB2	4.67332e-19	Breast_Mammary_Tissue	-0.0780667	3	3	chr1	218346235	218444619
HSD17B14	4.6885e-19	Breast_Mammary_Tissue	-0.0781064	3	3	chr19	48813017	48836678
ARHGAP40	4.78822e-19	Breast_Mammary_Tissue	-0.0805269	3	3	chr20	38601934	38651035
RP4-734G22.3	4.82094e-19	Breast_Mammary_Tissue	-0.0780465	3	3	chr1	10640060	10654333
PLA2G16	4.92886e-19	Breast_Mammary_Tissue	0.0780265	3	3	chr11	63573195	63616883
ERP27	5.09641e-19	Breast_Mammary_Tissue	-0.0779985	3	3	chr12	14914035	14939082
EDA2R	5.27688e-19	Breast_Mammary_Tissue	-0.0781505	3	3	chrX	66595637	66639298
EEF1A2	5.31799e-19	Breast_Mammary_Tissue	-0.0778856	3	3	chr20	63488013	63499315
USP6	5.34413e-19	Breast_Mammary_Tissue	-0.0779943	3	3	chr17	5116438	5175034
STMN3	5.62122e-19	Breast_Mammary_Tissue	-0.0779017	3	3	chr20	63639705	63657682
RP11-206M11.7	5.64428e-19	Breast_Mammary_Tissue	-0.0868104	3	3	chr3	149284782	149333512
TMEM45B	5.65954e-19	Breast_Mammary_Tissue	-0.0778944	3	3	chr11	129815819	129860003
MPP7	5.82584e-19	Breast_Mammary_Tissue	-0.0778533	3	3	chr10	28050993	28334486
SDR16C5	5.84559e-19	Breast_Mammary_Tissue	-0.0778771	3	3	chr8	56300010	56320776
PDZD4	5.91481e-19	Breast_Mammary_Tissue	-0.0778515	3	3	chrX	153802166	153830565
ZP1	5.96892e-19	Breast_Mammary_Tissue	0.0778536	3	3	chr11	60867562	60875693
RP11-486O12.2	5.97018e-19	Breast_Mammary_Tissue	-0.0778483	3	3	chr12	123575891	123585115
EVA1A	6.02751e-19	Breast_Mammary_Tissue	-0.0778532	3	3	chr2	75469302	75569722
MGST1	6.13984e-19	Breast_Mammary_Tissue	0.0778492	3	3	chr12	16347142	16609259
NEDD4L	6.18737e-19	Breast_Mammary_Tissue	-0.0778195	3	3	chr18	58044367	58401540
RGS1	6.21045e-19	Breast_Mammary_Tissue	-0.0778123	3	3	chr1	192575727	192580031
C19orf12	6.21948e-19	Breast_Mammary_Tissue	0.0778334	3	3	chr19	29698886	29715789
HSD17B2	6.38654e-19	Breast_Mammary_Tissue	-0.0796803	3	3	chr16	82035004	82098534
SPEG	6.61095e-19	Breast_Mammary_Tissue	-0.0777557	3	3	chr2	219434846	219498287
FAM60A	6.65335e-19	Breast_Mammary_Tissue	-0.0777213	3	3	chr12	31280896	31327058
SYT7	6.79447e-19	Breast_Mammary_Tissue	-0.0777359	3	3	chr11	61515313	61581148
LONRF2	6.79761e-19	Breast_Mammary_Tissue	-0.0777491	3	3	chr2	100273291	100322733
PLPPR3	6.97183e-19	Breast_Mammary_Tissue	-0.0784631	3	3	chr19	812488	821977
IGHJ4	6.97874e-19	Breast_Mammary_Tissue	-0.0786488	3	3	chr14	105864215	105864260
HPSE2	7.202e-19	Breast_Mammary_Tissue	-0.0777055	3	3	chr10	98457077	99235862
SHISA2	7.203e-19	Breast_Mammary_Tissue	-0.0776734	3	3	chr13	26044597	26051031
RP3-453C12.14	7.26429e-19	Breast_Mammary_Tissue	-0.0780434	3	3	chr20	45345115	45345823
TPT1-AS1	7.55253e-19	Breast_Mammary_Tissue	-0.0776252	3	3	chr13	45341371	45393315
C1QTNF3	7.73666e-19	Breast_Mammary_Tissue	-0.07762	3	3	chr5	34019448	34043832
RP11-845C23.2	7.75678e-19	Breast_Mammary_Tissue	-0.0804855	3	3	chr18	58371566	58372666
SLC2A4	7.76416e-19	Breast_Mammary_Tissue	0.0776946	3	3	chr17	7281667	7288251
IGLV3-25	7.99721e-19	Breast_Mammary_Tissue	-0.0805625	3	3	chr22	22686726	22687271
CLEC11A	8.16955e-19	Breast_Mammary_Tissue	-0.0775827	3	3	chr19	50723329	50725718
FGFR2	8.19023e-19	Breast_Mammary_Tissue	-0.0775618	3	3	chr10	121478334	121598458
CTD-3094K11.1	8.21885e-19	Breast_Mammary_Tissue	-0.0814472	3	3	chr15	90839724	90841378
AZGP1	8.32632e-19	Breast_Mammary_Tissue	-0.0775699	3	3	chr7	99966720	99976157
IGLV6-57	8.32944e-19	Breast_Mammary_Tissue	-0.0813291	3	3	chr22	22195799	22196276
ACO1	8.43444e-19	Breast_Mammary_Tissue	0.0775158	3	3	chr9	32384603	32454769
SMPD3	8.43899e-19	Breast_Mammary_Tissue	-0.0775532	3	3	chr16	68358554	68448688
MUCL1	8.45174e-19	Breast_Mammary_Tissue	-0.079046	3	3	chr12	54830519	54858393
MYLK	8.47865e-19	Breast_Mammary_Tissue	-0.0775178	3	3	chr3	123610049	123884331
RP11-517C16.2	9.00062e-19	Breast_Mammary_Tissue	-0.0776574	3	3	chr16	84459259	84467361
NPM1P25	9.16708e-19	Breast_Mammary_Tissue	-0.0776443	3	3	chr10	96189366	96190219
ARHGAP33	9.18248e-19	Breast_Mammary_Tissue	-0.0775031	3	3	chr19	35774532	35788822
SLC1A2	9.65935e-19	Breast_Mammary_Tissue	-0.0774314	3	3	chr11	35251206	35420063
GMNN	9.7639e-19	Breast_Mammary_Tissue	-0.0774069	3	3	chr6	24774931	24786099
PLK5	9.86134e-19	Breast_Mammary_Tissue	-0.0777692	3	3	chr19	1524074	1535456
CLDN19	9.95026e-19	Breast_Mammary_Tissue	-0.0786177	3	3	chr1	42733093	42740254
ZKSCAN1	1.04364e-18	Breast_Mammary_Tissue	-0.0773395	3	3	chr7	100015572	100041689
TMEM176B	1.06705e-18	Breast_Mammary_Tissue	-0.0773047	3	3	chr7	150791285	150801360
MEGF6	1.07133e-18	Breast_Mammary_Tissue	-0.07731	3	3	chr1	3489920	3611495
FHOD3	1.18378e-18	Breast_Mammary_Tissue	-0.0772501	3	3	chr18	36297714	36769426
IGLJ2	1.22099e-18	Breast_Mammary_Tissue	-0.0841309	3	3	chr22	22899481	22899655
ZNF101	1.24975e-18	Breast_Mammary_Tissue	-0.0772002	3	3	chr19	19668796	19683509
ISM1	1.30524e-18	Breast_Mammary_Tissue	-0.0771494	3	3	chr20	13221771	13300651
IGLV2-11	1.30801e-18	Breast_Mammary_Tissue	-0.0793996	3	3	chr22	22792491	22793007
RP11-521B24.5	1.34838e-18	Breast_Mammary_Tissue	-0.0771227	3	3	chr14	105467793	105467934
CDH5	1.51592e-18	Breast_Mammary_Tissue	0.0770211	3	3	chr16	66366622	66404786
RARRES1	1.53632e-18	Breast_Mammary_Tissue	-0.0770414	3	3	chr3	158696892	158732696
LAMB3	1.54286e-18	Breast_Mammary_Tissue	-0.076997	3	3	chr1	209614870	209652466
IGKV1D-13	1.59028e-18	Breast_Mammary_Tissue	-0.0880657	3	3	chr2	90154073	90154574
BOK	1.64166e-18	Breast_Mammary_Tissue	0.0769317	3	3	chr2	241558721	241574138
GDAP1	1.69815e-18	Breast_Mammary_Tissue	-0.0769169	3	3	chr8	74321514	74488872
TMEM101	1.71863e-18	Breast_Mammary_Tissue	-0.0769267	3	3	chr17	44011188	44023946
SLC2A1	1.76959e-18	Breast_Mammary_Tissue	-0.0768954	3	3	chr1	42925375	42959048
IGHV1-69D	1.7766e-18	Breast_Mammary_Tissue	-0.0813144	3	3	chr14	106762092	106762588
GS1-358P8.4	1.83676e-18	Breast_Mammary_Tissue	-0.0768346	3	3	chrX	24545516	24550466
IGKV3D-11	1.95583e-18	Breast_Mammary_Tissue	-0.0858117	3	3	chr2	90172802	90173414
AGPAT2	2.01533e-18	Breast_Mammary_Tissue	0.0767993	3	3	chr9	136673143	136687423
ZNF703	2.13682e-18	Breast_Mammary_Tissue	-0.076713	3	3	chr8	37695751	37700021
AC007255.8	2.23531e-18	Breast_Mammary_Tissue	-0.076659	3	3	chr7	29514329	29563670
RP11-66B24.9	2.24205e-18	Breast_Mammary_Tissue	-0.0778495	3	3	chr15	100888472	100889106
RP11-286N22.16	2.25008e-18	Breast_Mammary_Tissue	-0.076655	3	3	chr11	61525708	61526602
ENO2	2.27358e-18	Breast_Mammary_Tissue	-0.0766899	3	3	chr12	6913745	6923698
DEFB132	2.29875e-18	Breast_Mammary_Tissue	0.0783136	3	3	chr20	257736	261096
AMT	2.31186e-18	Breast_Mammary_Tissue	-0.0766427	3	3	chr3	49416775	49422753
IGLV1-44	2.33356e-18	Breast_Mammary_Tissue	-0.0790679	3	3	chr22	22380766	22381347
COL9A3	2.36609e-18	Breast_Mammary_Tissue	-0.0765946	3	3	chr20	62816244	62841114
CXorf40A	2.37184e-18	Breast_Mammary_Tissue	-0.0766301	3	3	chrX	149540355	149550510
ADAMTSL5	2.3744e-18	Breast_Mammary_Tissue	-0.0765132	3	3	chr19	1505018	1513604
PDGFD	2.41866e-18	Breast_Mammary_Tissue	-0.0765943	3	3	chr11	103907186	104164379
NCMAP	2.5037e-18	Breast_Mammary_Tissue	-0.0769105	3	3	chr1	24556111	24609328
ME1	2.50433e-18	Breast_Mammary_Tissue	0.0764971	3	3	chr6	83210389	83431071
SLC26A3	2.57613e-18	Breast_Mammary_Tissue	-0.0789738	3	3	chr7	107765467	107803225
KDM4B	2.64156e-18	Breast_Mammary_Tissue	-0.0765097	3	3	chr19	4969113	5153595
IGLV2-23	2.68753e-18	Breast_Mammary_Tissue	-0.0787306	3	3	chr22	22697789	22698407
IGHV3-19	2.79342e-18	Breast_Mammary_Tissue	-0.0901065	3	3	chr14	106196700	106196990
VWF	2.87264e-18	Breast_Mammary_Tissue	0.076457	3	3	chr12	5948874	6124770
SHANK3	2.89827e-18	Breast_Mammary_Tissue	0.0764285	3	3	chr22	50674415	50733298
RP11-517I3.1	2.94883e-18	Breast_Mammary_Tissue	-0.0766096	3	3	chr5	126433505	126490371
ACACB	2.995e-18	Breast_Mammary_Tissue	0.0763909	3	3	chr12	109116595	109268226
RP11-29H23.5	3.02763e-18	Breast_Mammary_Tissue	-0.0763784	3	3	chr1	155615572	155650270
YIPF1	3.09698e-18	Breast_Mammary_Tissue	-0.0764291	3	3	chr1	53851719	53889834
RP11-326C3.7	3.12662e-18	Breast_Mammary_Tissue	-0.0763578	3	3	chr11	310139	311141
TUBB2B	3.19369e-18	Breast_Mammary_Tissue	-0.0762621	3	3	chr6	3224261	3227735
TMEM37	3.23218e-18	Breast_Mammary_Tissue	0.0763291	3	3	chr2	119429901	119438520
C10orf90	3.25664e-18	Breast_Mammary_Tissue	-0.0763266	3	3	chr10	126424997	126670446
S100B	3.41091e-18	Breast_Mammary_Tissue	0.0763011	3	3	chr21	46598962	46605208
ANKRD65	3.58999e-18	Breast_Mammary_Tissue	-0.0762446	3	3	chr1	1418420	1421769
CCDC148	3.59465e-18	Breast_Mammary_Tissue	-0.0762347	3	3	chr2	158171081	158456753
SOX12	3.5987e-18	Breast_Mammary_Tissue	-0.0762231	3	3	chr20	325595	330224
NSUN5P1	3.88998e-18	Breast_Mammary_Tissue	-0.0761619	3	3	chr7	75410322	75416787
MARVELD1	3.94301e-18	Breast_Mammary_Tissue	-0.0761437	3	3	chr10	97713173	97718152
TAC1	4.04173e-18	Breast_Mammary_Tissue	-0.0760907	3	3	chr7	97731908	97740472
SLC2A10	4.24734e-18	Breast_Mammary_Tissue	-0.0760842	3	3	chr20	46709487	46736347
TEK	4.2834e-18	Breast_Mammary_Tissue	0.0760612	3	3	chr9	27109141	27230175
CLDN11	4.29782e-18	Breast_Mammary_Tissue	-0.0760735	3	3	chr3	170418865	170860380
FRZB	4.30731e-18	Breast_Mammary_Tissue	-0.0760743	3	3	chr2	182833275	182867162
CLPSL1	4.42123e-18	Breast_Mammary_Tissue	-0.0844049	3	3	chr6	35781017	35793675
NBEAL2	4.4371e-18	Breast_Mammary_Tissue	-0.0760409	3	3	chr3	46979683	47009703
RP5-839B4.8	4.46669e-18	Breast_Mammary_Tissue	0.0773621	3	3	chr20	9986088	10007116
ANKRD36C	4.61753e-18	Breast_Mammary_Tissue	-0.0760015	3	3	chr2	95836919	95991831
SLC52A3	4.64373e-18	Breast_Mammary_Tissue	-0.0759743	3	3	chr20	760080	776015
IGKV3D-7	4.79563e-18	Breast_Mammary_Tissue	-0.0897991	3	3	chr2	90234812	90235370
IGHV3-15	4.8457e-18	Breast_Mammary_Tissue	-0.0779663	3	3	chr14	106153624	106154163
IGHV2-5	5.03771e-18	Breast_Mammary_Tissue	-0.0795196	3	3	chr14	106037902	106038365
PDCL3P4	5.06749e-18	Breast_Mammary_Tissue	-0.075901	3	3	chr3	101712472	101713191
IGHV1-67	5.09781e-18	Breast_Mammary_Tissue	-0.0885641	3	3	chr14	106680603	106681042
C2CD2	5.29588e-18	Breast_Mammary_Tissue	0.0758857	3	3	chr21	41885112	41953890
IGHV3-11	5.35545e-18	Breast_Mammary_Tissue	-0.0792466	3	3	chr14	106116635	106117204
SH3BGR	5.49972e-18	Breast_Mammary_Tissue	-0.0758323	3	3	chr21	39445855	39515506
GNMT	5.87922e-18	Breast_Mammary_Tissue	-0.0757698	3	3	chr6	42960758	42963869
HAND2	6.03806e-18	Breast_Mammary_Tissue	-0.0757502	3	3	chr4	173524969	173530229
IGHJ5	6.04018e-18	Breast_Mammary_Tissue	-0.0789252	3	3	chr14	105863814	105863862
IGLV3-19	6.22494e-18	Breast_Mammary_Tissue	-0.0792048	3	3	chr22	22720623	22721145
SLC35E2B	6.23581e-18	Breast_Mammary_Tissue	-0.0757298	3	3	chr1	1659529	1692728
IGLC3	6.28437e-18	Breast_Mammary_Tissue	-0.0760765	3	3	chr22	22906342	22906803
RUNDC3A	6.32708e-18	Breast_Mammary_Tissue	-0.0758601	3	3	chr17	44308559	44318671
FAT1	6.40903e-18	Breast_Mammary_Tissue	-0.0756895	3	3	chr4	186587783	186726722
CARD9	6.64318e-18	Breast_Mammary_Tissue	-0.0756646	3	3	chr9	136363956	136373681
PCSK1N	6.64963e-18	Breast_Mammary_Tissue	-0.0758112	3	3	chrX	48831094	48835633
KLB	7.06378e-18	Breast_Mammary_Tissue	0.0755146	3	3	chr4	39406853	39451536
CCNG2	7.26515e-18	Breast_Mammary_Tissue	-0.0755752	3	3	chr4	77157151	77433388
ANKRD30A	7.35844e-18	Breast_Mammary_Tissue	-0.0766524	3	3	chr10	37125788	37384111
IGKV1-9	7.38065e-18	Breast_Mammary_Tissue	-0.078746	3	3	chr2	89009982	89010515
AC090044.2	7.41813e-18	Breast_Mammary_Tissue	-0.0771164	3	3	chr3	857124	858091
TRPM4	7.71726e-18	Breast_Mammary_Tissue	-0.0755041	3	3	chr19	49157741	49211836
MYB-AS1	7.83083e-18	Breast_Mammary_Tissue	-0.0848254	3	3	chr6	135195083	135195428
MAGED2	7.86847e-18	Breast_Mammary_Tissue	-0.0755288	3	3	chrX	54807599	54816012
IGKV1-27	8.78362e-18	Breast_Mammary_Tissue	-0.079366	3	3	chr2	89213423	89213928
CD79A	9.10429e-18	Breast_Mammary_Tissue	-0.0753771	3	3	chr19	41877120	41881372
NINJ1	9.11899e-18	Breast_Mammary_Tissue	-0.0753213	3	3	chr9	93121489	93134288
CNN1	9.27193e-18	Breast_Mammary_Tissue	-0.0753658	3	3	chr19	11538717	11550323
RP11-347I19.8	9.59889e-18	Breast_Mammary_Tissue	-0.0753098	3	3	chr12	121797511	121797872
PKHD1L1	9.69252e-18	Breast_Mammary_Tissue	-0.0752715	3	3	chr8	109362477	109530330
FAM71E1	1.01974e-17	Breast_Mammary_Tissue	-0.0752551	3	3	chr19	50466785	50476753
ACTA2-AS1	1.04496e-17	Breast_Mammary_Tissue	-0.0754061	3	3	chr10	88932390	88940820
CTNND2	1.07333e-17	Breast_Mammary_Tissue	-0.0752212	3	3	chr5	10971840	11904043
IGKV4-1	1.09483e-17	Breast_Mammary_Tissue	-0.0757403	3	3	chr2	88885397	88886153
TYRO3	1.10693e-17	Breast_Mammary_Tissue	0.0751873	3	3	chr15	41557675	41583586
PDE8B	1.15885e-17	Breast_Mammary_Tissue	0.075157	3	3	chr5	77210449	77429807
CYP4Z2P	1.15935e-17	Breast_Mammary_Tissue	-0.0752915	3	3	chr1	46843095	46900437
SGK3	1.16755e-17	Breast_Mammary_Tissue	-0.0751318	3	3	chr8	66712418	66862022
PDXDC2P	1.1678e-17	Breast_Mammary_Tissue	-0.0751126	3	3	chr16	70010751	70065945
MIR145	1.17631e-17	Breast_Mammary_Tissue	-0.0776204	3	3	chr5	149430646	149430733
ZNF232	1.17891e-17	Breast_Mammary_Tissue	-0.0751224	3	3	chr17	5105541	5123116
TCEA3	1.18522e-17	Breast_Mammary_Tissue	-0.0751289	3	3	chr1	23381061	23424740
C4orf32	1.24397e-17	Breast_Mammary_Tissue	0.07508	3	3	chr4	112145397	112195256
PGR	1.26047e-17	Breast_Mammary_Tissue	-0.0750587	3	3	chr11	101029624	101130524
NKD2	1.28427e-17	Breast_Mammary_Tissue	-0.0750123	3	3	chr5	1008829	1038943
MUC20	1.28486e-17	Breast_Mammary_Tissue	-0.0750659	3	3	chr3	195720882	195741123
SMAD6	1.28545e-17	Breast_Mammary_Tissue	0.075029	3	3	chr15	66702228	66782848
PDZK1	1.2905e-17	Breast_Mammary_Tissue	-0.0750382	3	3	chr1	145670852	145708148
PLEKHA4	1.31294e-17	Breast_Mammary_Tissue	-0.0750458	3	3	chr19	48837097	48868632
CDC42EP2	1.37442e-17	Breast_Mammary_Tissue	0.074975	3	3	chr11	65314818	65322429
IGLJ3	1.43584e-17	Breast_Mammary_Tissue	-0.0801318	3	3	chr22	22904850	22905025
FADS3	1.44048e-17	Breast_Mammary_Tissue	0.0749531	3	3	chr11	61873519	61892051
GRIK1	1.4841e-17	Breast_Mammary_Tissue	-0.075081	3	3	chr21	29536933	29940033
IGHV3-13	1.5044e-17	Breast_Mammary_Tissue	-0.0837518	3	3	chr14	106129540	106130072
IGLV2-8	1.51594e-17	Breast_Mammary_Tissue	-0.0764927	3	3	chr22	22822658	22823289
NLRP13	1.5612e-17	Breast_Mammary_Tissue	-0.0818226	3	3	chr19	55891699	55932336
SESN3	1.59847e-17	Breast_Mammary_Tissue	-0.0748429	3	3	chr11	95165513	95232541
ITM2C	1.63488e-17	Breast_Mammary_Tissue	-0.0748203	3	3	chr2	230864639	230879248
RP1-124C6.1	1.64139e-17	Breast_Mammary_Tissue	-0.0792593	3	3	chr6	113428540	113433421
THBS4	1.68871e-17	Breast_Mammary_Tissue	0.0748271	3	3	chr5	79991311	80083287
MELTF	1.70885e-17	Breast_Mammary_Tissue	-0.0747625	3	3	chr3	197001740	197029816
ZMYND15	1.73606e-17	Breast_Mammary_Tissue	-0.0747614	3	3	chr17	4740015	4746119
RN7SL176P	1.74307e-17	Breast_Mammary_Tissue	-0.0768539	3	3	chr12	100158502	100158765
FAM198A	1.7508e-17	Breast_Mammary_Tissue	-0.0747595	3	3	chr3	42979267	43060211
PLEKHD1	1.76633e-17	Breast_Mammary_Tissue	-0.0747178	3	3	chr14	69484754	69531551
SLIT2	1.78464e-17	Breast_Mammary_Tissue	-0.0747409	3	3	chr4	20253260	20620561
MPHOSPH6	1.78813e-17	Breast_Mammary_Tissue	-0.0749038	3	3	chr16	82147798	82170226
AC006128.2	1.81553e-17	Breast_Mammary_Tissue	-0.0746985	3	3	chr19	15398767	15400294
CD3D	1.84637e-17	Breast_Mammary_Tissue	-0.0747101	3	3	chr11	118338954	118342744
IGHV5-51	1.90469e-17	Breast_Mammary_Tissue	-0.0772508	3	3	chr14	106578744	106579236
TARBP1	1.90831e-17	Breast_Mammary_Tissue	-0.0746787	3	3	chr1	234391313	234479103
IGHV5-10-1	1.99004e-17	Breast_Mammary_Tissue	-0.0833376	3	3	chr14	106107972	106108464
GLT8D2	2.04194e-17	Breast_Mammary_Tissue	-0.0746192	3	3	chr12	103988984	104064183
WDR86	2.05415e-17	Breast_Mammary_Tissue	-0.0746112	3	3	chr7	151375944	151410727
CCL21	2.0645e-17	Breast_Mammary_Tissue	-0.0745752	3	3	chr9	34709005	34710124
CACNG1	2.07841e-17	Breast_Mammary_Tissue	-0.0797475	3	3	chr17	67044590	67056797
IGHJ2	2.12326e-17	Breast_Mammary_Tissue	-0.0824206	3	3	chr14	105865199	105865250
EMILIN3	2.19946e-17	Breast_Mammary_Tissue	-0.0746911	3	3	chr20	41360583	41366827
GSTM2	2.26526e-17	Breast_Mammary_Tissue	-0.0745099	3	3	chr1	109668022	109709551
ACP5	2.29803e-17	Breast_Mammary_Tissue	-0.0745176	3	3	chr19	11574660	11579008
WNK4	2.47673e-17	Breast_Mammary_Tissue	-0.0745849	3	3	chr17	42780678	42796936
ITSN1	2.52589e-17	Breast_Mammary_Tissue	0.0743922	3	3	chr21	33642400	33899861
SLC26A10	2.52726e-17	Breast_Mammary_Tissue	-0.0744152	3	3	chr12	57619527	57625894
PON3	2.58136e-17	Breast_Mammary_Tissue	-0.0743998	3	3	chr7	95359944	95396363
LINC01485	2.63826e-17	Breast_Mammary_Tissue	0.074914	3	3	chr5	173786790	173809039
MOGAT2	2.67277e-17	Breast_Mammary_Tissue	-0.0750254	3	3	chr11	75717819	75732958
PMEL	2.82038e-17	Breast_Mammary_Tissue	-0.0742975	3	3	chr12	55954105	55973317
RSRP1	2.89613e-17	Breast_Mammary_Tissue	-0.0742785	3	3	chr1	25242237	25337916
TMEM132A	2.90775e-17	Breast_Mammary_Tissue	-0.0742688	3	3	chr11	60924463	60937083
DUOX2	3.03251e-17	Breast_Mammary_Tissue	-0.0742403	3	3	chr15	45092650	45114320
RP11-20F24.2	3.11145e-17	Breast_Mammary_Tissue	-0.0763879	3	3	chr10	37240887	37242049
IGKV2-24	3.13225e-17	Breast_Mammary_Tissue	-0.0786851	3	3	chr2	89176328	89177160
RP11-627G23.1	3.19073e-17	Breast_Mammary_Tissue	-0.079716	3	3	chr11	134436473	134505040
OR51E1	3.28239e-17	Breast_Mammary_Tissue	0.074123	3	3	chr11	4643420	4655488
SMOC2	3.31205e-17	Breast_Mammary_Tissue	-0.0741498	3	3	chr6	168441151	168673445
IGKV2-29	3.44043e-17	Breast_Mammary_Tissue	-0.084738	3	3	chr2	89234174	89234912
SFRP2	3.44669e-17	Breast_Mammary_Tissue	-0.0740528	3	3	chr4	153780592	153789120
LINC01089	3.45163e-17	Breast_Mammary_Tissue	-0.0741285	3	3	chr12	121795267	121803906
LAT	3.561e-17	Breast_Mammary_Tissue	-0.0740745	3	3	chr16	28984826	28990783
GLYAT	3.57278e-17	Breast_Mammary_Tissue	0.0746927	3	3	chr11	58640426	58731974
ASS1	3.57347e-17	Breast_Mammary_Tissue	0.0740781	3	3	chr9	130444929	130501274
C16orf89	3.61144e-17	Breast_Mammary_Tissue	-0.0740684	3	3	chr16	5044122	5066110
LY6G6C	3.71833e-17	Breast_Mammary_Tissue	-0.0740282	3	3	chr6	31718648	31721845
IGHV3-49	3.77081e-17	Breast_Mammary_Tissue	-0.0783533	3	3	chr14	106556936	106557477
ZNF266	3.80214e-17	Breast_Mammary_Tissue	-0.0741886	3	3	chr19	9412598	9435578
CORIN	3.90715e-17	Breast_Mammary_Tissue	-0.0740064	3	3	chr4	47593998	47838106
OLFML3	3.95035e-17	Breast_Mammary_Tissue	-0.073987	3	3	chr1	113979391	114035572
MUC6	3.99946e-17	Breast_Mammary_Tissue	-0.0739681	3	3	chr11	1012821	1036706
RP11-797H7.1	4.11262e-17	Breast_Mammary_Tissue	-0.0739038	3	3	chr7	64835280	64836882
FER1L5	4.44062e-17	Breast_Mammary_Tissue	-0.0742302	3	3	chr2	96642837	96704885
SCARA3	4.44754e-17	Breast_Mammary_Tissue	-0.0738901	3	3	chr8	27633868	27676776
CEMIP	4.49775e-17	Breast_Mammary_Tissue	-0.0738669	3	3	chr15	80779343	80951776
IGHJ3	4.67423e-17	Breast_Mammary_Tissue	-0.0765471	3	3	chr14	105864587	105864635
IGLV5-52	4.8556e-17	Breast_Mammary_Tissue	-0.0738052	3	3	chr22	22318727	22319226
JPH1	5.04288e-17	Breast_Mammary_Tissue	-0.0737503	3	3	chr8	74234700	74321328
GRP	5.05409e-17	Breast_Mammary_Tissue	-0.0860599	3	3	chr18	59220168	59230774
FAR2P1	5.21617e-17	Breast_Mammary_Tissue	-0.0773067	3	3	chr2	129990456	130051131
AC005301.9	5.2322e-17	Breast_Mammary_Tissue	-0.0736991	3	3	chr22	16612582	16615111
ASNS	5.35145e-17	Breast_Mammary_Tissue	-0.0738441	3	3	chr7	97852118	97872542
CCDC74B	5.44953e-17	Breast_Mammary_Tissue	-0.0737192	3	3	chr2	130139418	130145134
IGLV3-16	5.48944e-17	Breast_Mammary_Tissue	-0.0891443	3	3	chr22	22747383	22747911
AC144450.2	5.99541e-17	Breast_Mammary_Tissue	-0.0786645	3	3	chr2	1620510	1625419
CD2	6.0835e-17	Breast_Mammary_Tissue	-0.073558	3	3	chr1	116754385	116769228
BMP7	6.08749e-17	Breast_Mammary_Tissue	-0.0736533	3	3	chr20	57168748	57266629
ENC1	6.16231e-17	Breast_Mammary_Tissue	-0.0735807	3	3	chr5	74627406	74641424
TNFRSF17	6.46931e-17	Breast_Mammary_Tissue	-0.0766128	3	3	chr16	11965107	11968068
LINC00993	6.54427e-17	Breast_Mammary_Tissue	-0.0747442	3	3	chr10	37309185	37347031
BHLHE41	6.55129e-17	Breast_Mammary_Tissue	-0.0735113	3	3	chr12	26120026	26125127
ANXA8L1	6.58658e-17	Breast_Mammary_Tissue	-0.0735013	3	3	chr10	46375627	46537864
CDK18	6.89602e-17	Breast_Mammary_Tissue	-0.0734604	3	3	chr1	205504595	205532793
RP11-526I2.5	7.21868e-17	Breast_Mammary_Tissue	-0.0733869	3	3	chr15	100547765	100550153
COLCA1	7.25642e-17	Breast_Mammary_Tissue	-0.0733991	3	3	chr11	111290787	111305045
RP11-736K20.4	7.30112e-17	Breast_Mammary_Tissue	0.0733948	3	3	chr11	86908990	86912238
DTX1	7.73059e-17	Breast_Mammary_Tissue	0.0733423	3	3	chr12	113056709	113098028
EBF2	7.7759e-17	Breast_Mammary_Tissue	0.0733443	3	3	chr8	25841730	26045397
SLC29A4	7.83856e-17	Breast_Mammary_Tissue	0.073247	3	3	chr7	5274369	5306789
HPX	7.94894e-17	Breast_Mammary_Tissue	-0.0733136	3	3	chr11	6431049	6442617
PLA2G2A	8.22349e-17	Breast_Mammary_Tissue	0.0732813	3	3	chr1	19975431	19980416
IGKV1D-8	8.26639e-17	Breast_Mammary_Tissue	-0.0834443	3	3	chr2	90220727	90221384
RERG-IT1	8.27885e-17	Breast_Mammary_Tissue	-0.07398	3	3	chr12	15112363	15114698
CTB-33O18.1	8.2836e-17	Breast_Mammary_Tissue	-0.0789649	3	3	chr5	173562478	173573199
KLK14	8.44196e-17	Breast_Mammary_Tissue	-0.0731837	3	3	chr19	51077495	51084245
C1orf21	8.44437e-17	Breast_Mammary_Tissue	-0.0731923	3	3	chr1	184387058	184629020
LAMA4	8.6537e-17	Breast_Mammary_Tissue	0.0732476	3	3	chr6	112108760	112254939
FAM234B	8.6773e-17	Breast_Mammary_Tissue	-0.0732478	3	3	chr12	13044284	13142521
TMEM176A	8.81165e-17	Breast_Mammary_Tissue	-0.0732291	3	3	chr7	150800534	150805120
ADGRL4	8.81802e-17	Breast_Mammary_Tissue	0.0732281	3	3	chr1	78889764	79006718
MGARP	8.94645e-17	Breast_Mammary_Tissue	-0.0731918	3	3	chr4	139266163	139280338
RN7SL314P	9.01806e-17	Breast_Mammary_Tissue	-0.0801638	3	3	chr10	37297398	37297689
RP11-363E7.4	9.66491e-17	Breast_Mammary_Tissue	0.0731286	3	3	chr9	19453209	19455173
ALOX15	9.74241e-17	Breast_Mammary_Tissue	-0.0757321	3	3	chr17	4630902	4642294
IGLV1-36	9.77064e-17	Breast_Mammary_Tissue	-0.081071	3	3	chr22	22431958	22432465
NEFH	9.78229e-17	Breast_Mammary_Tissue	-0.0731289	3	3	chr22	29480243	29491390
ASPHD1	9.81623e-17	Breast_Mammary_Tissue	-0.0731292	3	3	chr16	29900375	29906127
RP11-63M22.2	1.00846e-16	Breast_Mammary_Tissue	-0.0730621	3	3	chr16	66731090	66731785
IGSF10	1.02353e-16	Breast_Mammary_Tissue	-0.0730806	3	3	chr3	151425384	151458709
MTMR11	1.02863e-16	Breast_Mammary_Tissue	-0.0730624	3	3	chr1	149928651	149936867
ZNF92	1.04268e-16	Breast_Mammary_Tissue	-0.0730448	3	3	chr7	65373799	65401135
ZNF334	1.06596e-16	Breast_Mammary_Tissue	-0.0730344	3	3	chr20	46499630	46513559
C12orf75	1.09061e-16	Breast_Mammary_Tissue	-0.0729892	3	3	chr12	105235290	105396097
UNC5A	1.11528e-16	Breast_Mammary_Tissue	-0.0731579	3	3	chr5	176810477	176880870
NMB	1.12836e-16	Breast_Mammary_Tissue	0.0729722	3	3	chr15	84655129	84658563
TPCN1	1.17272e-16	Breast_Mammary_Tissue	-0.0729464	3	3	chr12	113221095	113298585
IL7R	1.17345e-16	Breast_Mammary_Tissue	-0.0729561	3	3	chr5	35852695	35879603
CDKN2A	1.20164e-16	Breast_Mammary_Tissue	-0.072915	3	3	chr9	21967753	21995301
SIK2	1.20405e-16	Breast_Mammary_Tissue	0.0729153	3	3	chr11	111602391	111730853
APOL6	1.20991e-16	Breast_Mammary_Tissue	0.0729063	3	3	chr22	35648395	35668409
RASL11B	1.23106e-16	Breast_Mammary_Tissue	-0.0728876	3	3	chr4	52862290	52866835
ATP8A2P1	1.24898e-16	Breast_Mammary_Tissue	-0.0739285	3	3	chr10	37248118	37309180
IGHV1-3	1.27387e-16	Breast_Mammary_Tissue	-0.0772888	3	3	chr14	106005095	106005574
ABCB11	1.2967e-16	Breast_Mammary_Tissue	0.073366	3	3	chr2	168922938	169031322
TNFRSF13C	1.31676e-16	Breast_Mammary_Tissue	-0.0729041	3	3	chr22	41922023	41926818
IGHV3-43	1.33754e-16	Breast_Mammary_Tissue	-0.0775216	3	3	chr14	106470264	106470800
CTGF	1.34895e-16	Breast_Mammary_Tissue	-0.0728016	3	3	chr6	131948176	131951373
TNNI2	1.39081e-16	Breast_Mammary_Tissue	-0.0728205	3	3	chr11	1838989	1841680
CITED1	1.42968e-16	Breast_Mammary_Tissue	-0.0727574	3	3	chrX	72301653	72307187
IGHV3-69-1	1.4352e-16	Breast_Mammary_Tissue	-0.0809901	3	3	chr14	106728163	106728615
AC022007.5	1.47081e-16	Breast_Mammary_Tissue	0.07271	3	3	chr3	10006418	10011209
CYP2E1	1.53623e-16	Breast_Mammary_Tissue	-0.0726744	3	3	chr10	133520406	133539122
RERG	1.55571e-16	Breast_Mammary_Tissue	-0.0726415	3	3	chr12	15107783	15348675
ABCC11	1.60723e-16	Breast_Mammary_Tissue	-0.0728828	3	3	chr16	48166910	48247568
TINCR	1.61273e-16	Breast_Mammary_Tissue	-0.0726266	3	3	chr19	5558167	5568034
TSTD1	1.66769e-16	Breast_Mammary_Tissue	-0.0726092	3	3	chr1	161037631	161038990
PTCH2	1.68899e-16	Breast_Mammary_Tissue	-0.0725703	3	3	chr1	44819844	44843063
MREG	1.71173e-16	Breast_Mammary_Tissue	-0.0725811	3	3	chr2	215942805	216034096
RNASE7	1.72705e-16	Breast_Mammary_Tissue	-0.0732679	3	3	chr14	21042226	21044234
IGHJ6	1.74323e-16	Breast_Mammary_Tissue	-0.0735892	3	3	chr14	105863198	105863258
CD8A	1.79132e-16	Breast_Mammary_Tissue	-0.0725328	3	3	chr2	86784610	86808396
IDH2	1.87632e-16	Breast_Mammary_Tissue	-0.072505	3	3	chr15	90083045	90102504
GYG2	1.96388e-16	Breast_Mammary_Tissue	0.0724453	3	3	chrX	2828788	2882820
STEAP3	2.0184e-16	Breast_Mammary_Tissue	-0.0724019	3	3	chr2	119223831	119265652
IGHV3-30	2.02983e-16	Breast_Mammary_Tissue	-0.0741511	3	3	chr14	106335082	106335613
SYNE3	2.03744e-16	Breast_Mammary_Tissue	0.0723963	3	3	chr14	95407266	95475836
CYP26B1	2.04965e-16	Breast_Mammary_Tissue	0.0723967	3	3	chr2	72129238	72148038
CITED2	2.06803e-16	Breast_Mammary_Tissue	-0.0723847	3	3	chr6	139371807	139374620
RNY1P16	2.08611e-16	Breast_Mammary_Tissue	-0.0736884	3	3	chr12	101719808	101719918
RFLNB	2.13732e-16	Breast_Mammary_Tissue	0.0723606	3	3	chr17	439978	445939
IGKV2-40	2.14635e-16	Breast_Mammary_Tissue	-0.0829868	3	3	chr2	89330110	89330429
RP11-458F8.4	2.15676e-16	Breast_Mammary_Tissue	-0.072343	3	3	chr7	66902857	66906297
IGKV2-26	2.15724e-16	Breast_Mammary_Tissue	-0.0861285	3	3	chr2	89196096	89196829
RBPMS2	2.21471e-16	Breast_Mammary_Tissue	0.0722978	3	3	chr15	64739892	64775587
CBLN4	2.36931e-16	Breast_Mammary_Tissue	-0.0739172	3	3	chr20	55997440	56005472
ACTG2	2.38743e-16	Breast_Mammary_Tissue	-0.0722555	3	3	chr2	73892314	73919865
IGKV1-16	2.40572e-16	Breast_Mammary_Tissue	-0.0760195	3	3	chr2	89099859	89100361
RP11-946P6.6	2.4194e-16	Breast_Mammary_Tissue	-0.0722396	3	3	chr12	110032245	110032803
NMT2	2.42904e-16	Breast_Mammary_Tissue	0.0722359	3	3	chr10	15102584	15168693
COL28A1	2.44685e-16	Breast_Mammary_Tissue	-0.0722406	3	3	chr7	7356203	7535853
IGKV1-13	2.47138e-16	Breast_Mammary_Tissue	-0.081756	3	3	chr2	89045995	89046466
CCNJL	2.50003e-16	Breast_Mammary_Tissue	-0.0721962	3	3	chr5	160251652	160345396
VN1R53P	2.51752e-16	Breast_Mammary_Tissue	-0.0771739	3	3	chr10	37348616	37349572
DOC2A	2.52427e-16	Breast_Mammary_Tissue	-0.0721815	3	3	chr16	30005794	30023270
FGD3	2.5388e-16	Breast_Mammary_Tissue	-0.0721576	3	3	chr9	92947451	93036236
AZGP1P1	2.54535e-16	Breast_Mammary_Tissue	-0.0735734	3	3	chr7	99980762	99987535
GPAM	2.60502e-16	Breast_Mammary_Tissue	0.0721336	3	3	chr10	112149864	112215377
AFAP1L2	2.60513e-16	Breast_Mammary_Tissue	-0.0721698	3	3	chr10	114294824	114404756
PLK2	2.61331e-16	Breast_Mammary_Tissue	-0.0721702	3	3	chr5	58453982	58460260
C4BPB	2.73653e-16	Breast_Mammary_Tissue	-0.0728107	3	3	chr1	207088842	207099993
RP4-635E18.8	2.75689e-16	Breast_Mammary_Tissue	-0.0721071	3	3	chr1	11029659	11030528
EYA2	2.75822e-16	Breast_Mammary_Tissue	-0.0720963	3	3	chr20	46894624	47188844
IGHV1-58	2.90361e-16	Breast_Mammary_Tissue	-0.0846008	3	3	chr14	106622357	106622855
GLRA3	3.09339e-16	Breast_Mammary_Tissue	-0.0762589	3	3	chr4	174636914	174829314
COLEC11	3.14528e-16	Breast_Mammary_Tissue	0.0719425	3	3	chr2	3594832	3644644
IGHV3-72	3.15705e-16	Breast_Mammary_Tissue	-0.0752788	3	3	chr14	106790691	106791233
CHI3L1	3.21053e-16	Breast_Mammary_Tissue	-0.0719321	3	3	chr1	203178931	203186749
FHL1	3.21515e-16	Breast_Mammary_Tissue	0.0719042	3	3	chrX	136146702	136211359
IGKV2-30	3.27128e-16	Breast_Mammary_Tissue	-0.0746821	3	3	chr2	89244781	89245596
IL22RA1	3.27721e-16	Breast_Mammary_Tissue	-0.0720919	3	3	chr1	24119771	24143121
CXCL13	3.30336e-16	Breast_Mammary_Tissue	-0.074979	3	3	chr4	77511753	77611834
CD3E	3.33035e-16	Breast_Mammary_Tissue	-0.0719132	3	3	chr11	118304545	118316175
RIDA	3.3465e-16	Breast_Mammary_Tissue	0.0718955	3	3	chr8	98102344	98117241
MRAP	3.49553e-16	Breast_Mammary_Tissue	0.0724783	3	3	chr21	32291813	32299077
IGKV1D-33	3.53248e-16	Breast_Mammary_Tissue	-0.0823644	3	3	chr2	89913982	89916052
GABBR1	3.60886e-16	Breast_Mammary_Tissue	-0.0718346	3	3	chr6	29602228	29633976
CARMN	3.64018e-16	Breast_Mammary_Tissue	-0.0718243	3	3	chr5	149406689	149432835
IGLV4-69	3.7682e-16	Breast_Mammary_Tissue	-0.0769254	3	3	chr22	22030934	22031472
IGHV1-2	3.81596e-16	Breast_Mammary_Tissue	-0.0738824	3	3	chr14	105986582	105987083
NKX3-1	3.82453e-16	Breast_Mammary_Tissue	-0.071769	3	3	chr8	23678693	23682927
SMYD1	3.94554e-16	Breast_Mammary_Tissue	-0.0726864	3	3	chr2	88067780	88113387
BMP4	4.0161e-16	Breast_Mammary_Tissue	-0.0717603	3	3	chr14	53949736	53958761
AGTR1	4.01923e-16	Breast_Mammary_Tissue	0.0717413	3	3	chr3	148697784	148743008
MACC1	4.32351e-16	Breast_Mammary_Tissue	-0.0716548	3	3	chr7	20134655	20217404
MFSD2A	4.41258e-16	Breast_Mammary_Tissue	-0.0715957	3	3	chr1	39955112	39969968
PLXNA4	4.53828e-16	Breast_Mammary_Tissue	0.0716385	3	3	chr7	132123332	132648688
MYBPC1	4.58402e-16	Breast_Mammary_Tissue	-0.0715306	3	3	chr12	101568353	101686018
CTD-2583A14.11	4.63833e-16	Breast_Mammary_Tissue	-0.0715825	3	3	chr19	57868173	57868834
RP1-193H18.2	4.66537e-16	Breast_Mammary_Tissue	-0.0715754	3	3	chr17	69551358	69553861
IGHV4-34	4.75337e-16	Breast_Mammary_Tissue	-0.0742014	3	3	chr14	106373663	106374145
IGLV3-27	4.78744e-16	Breast_Mammary_Tissue	-0.0822261	3	3	chr22	22668288	22668806
IGHV3-20	4.83173e-16	Breast_Mammary_Tissue	-0.0756902	3	3	chr14	106210936	106211453
IGHG4	4.99696e-16	Breast_Mammary_Tissue	-0.0718492	3	3	chr14	105624341	105626066
ALOX15B	5.07998e-16	Breast_Mammary_Tissue	-0.0714959	3	3	chr17	8039017	8049134
GNG2	5.13e-16	Breast_Mammary_Tissue	0.0714836	3	3	chr14	51826195	51979342
ABCC8	5.16007e-16	Breast_Mammary_Tissue	-0.0714947	3	3	chr11	17392885	17476845
ARHGEF16	5.25152e-16	Breast_Mammary_Tissue	-0.0714399	3	3	chr1	3454426	3481113
FAS	5.33299e-16	Breast_Mammary_Tissue	-0.0714635	3	3	chr10	88990582	89015785
DEPTOR	5.41124e-16	Breast_Mammary_Tissue	-0.0714345	3	3	chr8	119928400	120050913
TMEM161BP1	5.73998e-16	Breast_Mammary_Tissue	-0.0791394	3	3	chr10	37337415	37338871
RBP7	5.76333e-16	Breast_Mammary_Tissue	0.0713845	3	3	chr1	9997206	10016020
REEP6	5.78533e-16	Breast_Mammary_Tissue	-0.0713571	3	3	chr19	1490753	1497927
GM2A	6.04341e-16	Breast_Mammary_Tissue	-0.0713102	3	3	chr5	151212150	151270440
ARID5A	6.27872e-16	Breast_Mammary_Tissue	-0.0713778	3	3	chr2	96536749	96552638
ELOCP21	6.41675e-16	Breast_Mammary_Tissue	-0.0753945	3	3	chr2	70955899	70956234
FGFR4	6.44963e-16	Breast_Mammary_Tissue	-0.0712196	3	3	chr5	177086886	177098144
GYS2	6.53713e-16	Breast_Mammary_Tissue	0.0712805	3	3	chr12	21536189	21604847
AKR1C2	6.55779e-16	Breast_Mammary_Tissue	0.0712623	3	3	chr10	4987400	5018031
GPR182	6.58768e-16	Breast_Mammary_Tissue	-0.0712378	3	3	chr12	56994446	56998441
HIST1H2BH	6.86393e-16	Breast_Mammary_Tissue	-0.0736401	3	3	chr6	26251651	26253710
IGLV3-10	6.92077e-16	Breast_Mammary_Tissue	-0.0764869	3	3	chr22	22811747	22812285
RP11-884K10.7	7.14395e-16	Breast_Mammary_Tissue	-0.0711498	3	3	chr3	53858994	53861576
ADA	7.19e-16	Breast_Mammary_Tissue	0.0711457	3	3	chr20	44619522	44652233
AC073850.6	7.28764e-16	Breast_Mammary_Tissue	0.0712233	3	3	chr7	80662331	80662585
ZBED3-AS1	7.52308e-16	Breast_Mammary_Tissue	0.0710637	3	3	chr5	77086740	77166909
RP11-228M15.1	7.52364e-16	Breast_Mammary_Tissue	-0.0711751	3	3	chr15	23309607	23313276
SRPX2	8.02379e-16	Breast_Mammary_Tissue	0.0710352	3	3	chrX	100644166	100674490
APOC2	8.45476e-16	Breast_Mammary_Tissue	-0.0711344	3	3	chr19	44945982	44949565
JPH2	9.17709e-16	Breast_Mammary_Tissue	-0.0709016	3	3	chr20	44111695	44187578
GRIK1-AS1	9.29664e-16	Breast_Mammary_Tissue	-0.0713887	3	3	chr21	29748175	29764002
PAPLN	1.00597e-15	Breast_Mammary_Tissue	-0.0708122	3	3	chr14	73237497	73274640
CHKA	1.05296e-15	Breast_Mammary_Tissue	-0.0707611	3	3	chr11	68053086	68121444
CCL22	1.08856e-15	Breast_Mammary_Tissue	-0.0712316	3	3	chr16	57358772	57366190
TMEM255A	1.11285e-15	Breast_Mammary_Tissue	-0.0707341	3	3	chrX	120258650	120311556
IGLC7	1.12865e-15	Breast_Mammary_Tissue	-0.0782362	3	3	chr22	22922594	22923034
IGLV7-46	1.13753e-15	Breast_Mammary_Tissue	-0.0767741	3	3	chr22	22369614	22370087
GPRASP1	1.17177e-15	Breast_Mammary_Tissue	-0.0706368	3	3	chrX	102651366	102659083
LINC00930	1.18889e-15	Breast_Mammary_Tissue	-0.0710559	3	3	chr15	92567818	92572042
BICC1	1.20297e-15	Breast_Mammary_Tissue	-0.0706368	3	3	chr10	58513140	58831437
IGHV3-53	1.20935e-15	Breast_Mammary_Tissue	-0.0752964	3	3	chr14	106592676	106593347
IGHV3-64D	1.2131e-15	Breast_Mammary_Tissue	-0.0774357	3	3	chr14	106088122	106088573
NRP1	1.23914e-15	Breast_Mammary_Tissue	0.0705759	3	3	chr10	33177492	33336262
ACSL1	1.25191e-15	Breast_Mammary_Tissue	0.070491	3	3	chr4	184755595	184826818
NAB2	1.26753e-15	Breast_Mammary_Tissue	-0.0704769	3	3	chr12	57088894	57095407
RP11-115D7.3	1.27551e-15	Breast_Mammary_Tissue	-0.0798993	3	3	chr1	40132764	40133448
EVA1B	1.28666e-15	Breast_Mammary_Tissue	-0.0705709	3	3	chr1	36322031	36323615
RP11-356O9.1	1.3352e-15	Breast_Mammary_Tissue	-0.0723341	3	3	chr14	37564047	37579125
GNAZ	1.33954e-15	Breast_Mammary_Tissue	0.0705314	3	3	chr22	23070361	23125037
H19	1.35091e-15	Breast_Mammary_Tissue	0.0705099	3	3	chr11	1995163	2001470
MAOA	1.35852e-15	Breast_Mammary_Tissue	0.0705115	3	3	chrX	43654907	43746824
C1QTNF1	1.36674e-15	Breast_Mammary_Tissue	0.07051	3	3	chr17	79022814	79049788
PDE2A	1.36722e-15	Breast_Mammary_Tissue	0.0705015	3	3	chr11	72576141	72674591
SMIM3	1.4046e-15	Breast_Mammary_Tissue	0.0705182	3	3	chr5	150777946	150796734
C20orf27	1.41772e-15	Breast_Mammary_Tissue	0.0704638	3	3	chr20	3753508	3768387
EBP	1.47238e-15	Breast_Mammary_Tissue	-0.070551	3	3	chrX	48521158	48528716
IGHV3-66	1.47513e-15	Breast_Mammary_Tissue	-0.0774054	3	3	chr14	106675017	106675544
RP4-539M6.20	1.52864e-15	Breast_Mammary_Tissue	-0.0717557	3	3	chr22	30420512	30420912
RP11-506H21.5	1.54233e-15	Breast_Mammary_Tissue	-0.0708808	3	3	chr17	58202352	58203003
C2orf72	1.54453e-15	Breast_Mammary_Tissue	-0.0705154	3	3	chr2	231037490	231049714
SNORA44	1.63929e-15	Breast_Mammary_Tissue	-0.0704667	3	3	chr1	28580381	28580512
SLC16A7	1.69621e-15	Breast_Mammary_Tissue	0.0702456	3	3	chr12	59596067	59789855
IL17B	1.76918e-15	Breast_Mammary_Tissue	-0.0702307	3	3	chr5	149371324	149404202
SIGLEC10	1.81406e-15	Breast_Mammary_Tissue	-0.0701586	3	3	chr19	51410021	51417803
FGFBP1	1.87084e-15	Breast_Mammary_Tissue	-0.0710302	3	3	chr4	15935569	15938740
PYGL	1.95067e-15	Breast_Mammary_Tissue	0.0701581	3	3	chr14	50857891	50944736
HSPB7	1.96439e-15	Breast_Mammary_Tissue	0.0701214	3	3	chr1	16014028	16019594
PHLDA3	2.09078e-15	Breast_Mammary_Tissue	0.0700874	3	3	chr1	201464895	201469237
SLC12A2	2.1146e-15	Breast_Mammary_Tissue	-0.0700639	3	3	chr5	128083766	128189688
RP3-331H24.7	2.22976e-15	Breast_Mammary_Tissue	-0.0700052	3	3	chr6	71373253	71375387
OGFRL1	2.2717e-15	Breast_Mammary_Tissue	-0.0699707	3	3	chr6	71288803	71308950
TMEM63A	2.2945e-15	Breast_Mammary_Tissue	-0.0699661	3	3	chr1	225845564	225882369
TSPAN33	2.3416e-15	Breast_Mammary_Tissue	-0.0699479	3	3	chr7	129144892	129169697
CD5	2.36599e-15	Breast_Mammary_Tissue	-0.06994	3	3	chr11	61102395	61127852
IGKV2D-28	2.38738e-15	Breast_Mammary_Tissue	-0.0812473	3	3	chr2	89959979	89960754
CTC-558O2.1	2.48566e-15	Breast_Mammary_Tissue	-0.0704781	3	3	chr5	168706567	168720884
ADH4	2.4985e-15	Breast_Mammary_Tissue	-0.0698727	3	3	chr4	99123657	99157792
DOCK11	2.74383e-15	Breast_Mammary_Tissue	0.0697894	3	3	chrX	118495898	118686163
IGHV2-70	2.81927e-15	Breast_Mammary_Tissue	-0.0791927	3	3	chr14	106770577	106771020
SYCP2	2.82124e-15	Breast_Mammary_Tissue	-0.0697559	3	3	chr20	59863563	59933655
IGHV1-18	2.88385e-15	Breast_Mammary_Tissue	-0.0720404	3	3	chr14	106184901	106185394
SELENOM	3.00379e-15	Breast_Mammary_Tissue	-0.0698327	3	3	chr22	31104772	31120069
HIST1H2AE	3.01468e-15	Breast_Mammary_Tissue	-0.0703513	3	3	chr6	26216975	26217483
TFF1	3.11557e-15	Breast_Mammary_Tissue	-0.0744537	3	3	chr21	42362282	42366594
HAPLN3	3.14402e-15	Breast_Mammary_Tissue	-0.0696735	3	3	chr15	88877288	88895626
IGKV3-7	3.25784e-15	Breast_Mammary_Tissue	-0.078811	3	3	chr2	88978468	88979081
MB	3.31674e-15	Breast_Mammary_Tissue	-0.0697448	3	3	chr22	35606764	35637951
VKORC1L1	3.37182e-15	Breast_Mammary_Tissue	0.0695522	3	3	chr7	65873267	65959563
MSX1	3.37255e-15	Breast_Mammary_Tissue	0.0695406	3	3	chr4	4859666	4863936
PTHLH	3.38139e-15	Breast_Mammary_Tissue	-0.0695717	3	3	chr12	27958084	27972705
LRRC17	3.40158e-15	Breast_Mammary_Tissue	-0.0695847	3	3	chr7	102912991	102944949
MAFB	3.44672e-15	Breast_Mammary_Tissue	-0.069578	3	3	chr20	40685848	40689240
SH3PXD2B	3.4969e-15	Breast_Mammary_Tissue	-0.0695594	3	3	chr5	172325000	172454523
TGM5	3.54602e-15	Breast_Mammary_Tissue	-0.0695186	3	3	chr15	43232595	43266857
ADAMTS7	3.60571e-15	Breast_Mammary_Tissue	0.0694971	3	3	chr15	78759203	78811431
TNFRSF12A	3.62434e-15	Breast_Mammary_Tissue	-0.0695472	3	3	chr16	3018485	3022383
RP11-159F24.3	3.67013e-15	Breast_Mammary_Tissue	-0.0696446	3	3	chr5	43484072	43488142
TSC22D1-AS1	3.82655e-15	Breast_Mammary_Tissue	-0.0694536	3	3	chr13	44577042	44580432
SUCNR1	4.03684e-15	Breast_Mammary_Tissue	0.0694156	3	3	chr3	151873643	151884619
GBP2	4.03981e-15	Breast_Mammary_Tissue	-0.0694145	3	3	chr1	89106132	89126114
RP1-193H18.3	4.13832e-15	Breast_Mammary_Tissue	0.069347	3	3	chr17	69477139	69501755
DGAT1	4.14313e-15	Breast_Mammary_Tissue	0.0693626	3	3	chr8	144314821	144326910
PHGR1	4.24879e-15	Breast_Mammary_Tissue	-0.0737261	3	3	chr15	40351033	40356434
SERPINA5	4.2767e-15	Breast_Mammary_Tissue	-0.0693127	3	3	chr14	94578706	94593120
SP6	4.55911e-15	Breast_Mammary_Tissue	-0.0692646	3	3	chr17	47844908	47855874
ERICH3	4.64852e-15	Breast_Mammary_Tissue	-0.0706717	3	3	chr1	74568111	74673738
IGHV2-26	4.97031e-15	Breast_Mammary_Tissue	-0.077828	3	3	chr14	106301396	106301862
THNSL2	4.97049e-15	Breast_Mammary_Tissue	-0.0691926	3	3	chr2	88170295	88186636
FGFBP2	5.04407e-15	Breast_Mammary_Tissue	0.0691418	3	3	chr4	15960243	15963236
HAMP	5.04893e-15	Breast_Mammary_Tissue	-0.071174	3	3	chr19	35280716	35285143
KCNJ16	5.05253e-15	Breast_Mammary_Tissue	-0.0692106	3	3	chr17	70053481	70135608
CDKN2B	5.22838e-15	Breast_Mammary_Tissue	0.0690909	3	3	chr9	22002903	22009363
GPIHBP1	5.27065e-15	Breast_Mammary_Tissue	0.0690927	3	3	chr8	143213193	143217170
SORD2P	5.37612e-15	Breast_Mammary_Tissue	-0.0693371	3	3	chr15	44825747	44881605
IGHM	5.45868e-15	Breast_Mammary_Tissue	-0.0690668	3	3	chr14	105851708	105856218
SNN	5.46146e-15	Breast_Mammary_Tissue	0.0690765	3	3	chr16	11668414	11679079
DGAT2	5.66008e-15	Breast_Mammary_Tissue	0.0691835	3	3	chr11	75759512	75801535
IGLV2-5	5.8165e-15	Breast_Mammary_Tissue	-0.0810498	3	3	chr22	22856762	22857038
FAM129A	5.93809e-15	Breast_Mammary_Tissue	-0.0690083	3	3	chr1	184790724	184974550
DHRS2	6.14394e-15	Breast_Mammary_Tissue	-0.0701972	3	3	chr14	23630115	23645639
TBX3	6.2251e-15	Breast_Mammary_Tissue	-0.0689448	3	3	chr12	114670254	114684164
PDPN	6.24873e-15	Breast_Mammary_Tissue	-0.0689197	3	3	chr1	13583465	13617957
ASB13	6.61898e-15	Breast_Mammary_Tissue	-0.0688596	3	3	chr10	5638867	5666595
ABC7-42389800N19.1	6.61899e-15	Breast_Mammary_Tissue	-0.0690689	3	3	chr12	14522	32015
HRASLS5	6.64837e-15	Breast_Mammary_Tissue	0.0688729	3	3	chr11	63461404	63491194
CAPN6	7.02533e-15	Breast_Mammary_Tissue	-0.0688085	3	3	chrX	111245103	111270523
PAQR5	7.21656e-15	Breast_Mammary_Tissue	-0.0687761	3	3	chr15	69298947	69407780
PLIN5	7.2471e-15	Breast_Mammary_Tissue	0.0687861	3	3	chr19	4522531	4535224
TAT	7.82091e-15	Breast_Mammary_Tissue	-0.0688356	3	3	chr16	71565660	71577130
RP11-338N10.3	7.85315e-15	Breast_Mammary_Tissue	-0.0693526	3	3	chr1	7700704	7700970
CCRL2	8.09358e-15	Breast_Mammary_Tissue	0.0686714	3	3	chr3	46407163	46412997
RP11-34P13.16	8.20639e-15	Breast_Mammary_Tissue	-0.0686485	3	3	chr1	137682	137965
GPR4	8.21725e-15	Breast_Mammary_Tissue	0.0686534	3	3	chr19	45589764	45599753
OLR1	8.38959e-15	Breast_Mammary_Tissue	-0.0694472	3	3	chr12	10158301	10172138
IGLV3-9	8.67535e-15	Breast_Mammary_Tissue	-0.0753712	3	3	chr22	22819010	22819756
SPRY4	9.48185e-15	Breast_Mammary_Tissue	0.0684959	3	3	chr5	142310427	142326455
PFKFB3	9.48246e-15	Breast_Mammary_Tissue	0.0684978	3	3	chr10	6144934	6254644
AC004160.4	9.57479e-15	Breast_Mammary_Tissue	0.0701609	3	3	chr7	11407056	11414078
MT1L	9.64239e-15	Breast_Mammary_Tissue	0.0684885	3	3	chr16	56617476	56618818
IGLV3-12	9.69159e-15	Breast_Mammary_Tissue	-0.0794854	3	3	chr22	22771824	22772586
PLAT	9.77845e-15	Breast_Mammary_Tissue	-0.0684722	3	3	chr8	42175233	42207724
IGKV1D-17	1.01865e-14	Breast_Mammary_Tissue	-0.0826846	3	3	chr2	90082635	90083291
MEST	1.14863e-14	Breast_Mammary_Tissue	0.0682891	3	3	chr7	130491329	130506237
KIFC2	1.1569e-14	Breast_Mammary_Tissue	-0.068282	3	3	chr8	144466043	144473411
CALML3	1.1783e-14	Breast_Mammary_Tissue	-0.0688429	3	3	chr10	5524009	5526771
TMEM178A	1.20701e-14	Breast_Mammary_Tissue	-0.0682054	3	3	chr2	39664982	39717963
HLA-K	1.33346e-14	Breast_Mammary_Tissue	-0.0681437	3	3	chr6	29927178	29929232
HIST2H2BE	1.33883e-14	Breast_Mammary_Tissue	-0.0681532	3	3	chr1	149884459	149886652
F8	1.34022e-14	Breast_Mammary_Tissue	0.0681398	3	3	chrX	154835788	155022753
RP11-285F7.2	1.35338e-14	Breast_Mammary_Tissue	-0.0681452	3	3	chr1	225840883	225841187
CDO1	1.40063e-14	Breast_Mammary_Tissue	0.06825	3	3	chr5	115804733	115816954
RP11-53O19.1	1.45086e-14	Breast_Mammary_Tissue	-0.0680216	3	3	chr5	44744900	44808777
PCP4	1.485e-14	Breast_Mammary_Tissue	-0.0690081	3	3	chr21	39867317	39929397
IGHV1-45	1.49664e-14	Breast_Mammary_Tissue	-0.0793012	3	3	chr14	106506996	106507491
VMP1	1.5088e-14	Breast_Mammary_Tissue	-0.0679221	3	3	chr17	59707192	59841092
ANKRD53	1.51142e-14	Breast_Mammary_Tissue	0.0680099	3	3	chr2	70978380	70985499
PXDN	1.5196e-14	Breast_Mammary_Tissue	0.0679823	3	3	chr2	1631887	1744852
CXCL1	1.56768e-14	Breast_Mammary_Tissue	-0.0680847	3	3	chr4	73869393	73871242
IGLV7-43	1.56935e-14	Breast_Mammary_Tissue	-0.0744932	3	3	chr22	22395018	22395489
PYGB	1.60727e-14	Breast_Mammary_Tissue	-0.0678884	3	3	chr20	25248069	25298014
ADH1B	1.62402e-14	Breast_Mammary_Tissue	0.0679262	3	3	chr4	99304964	99321401
ITIH5	1.63744e-14	Breast_Mammary_Tissue	0.067898	3	3	chr10	7559270	7666998
RNU1-106P	1.63761e-14	Breast_Mammary_Tissue	-0.0722291	3	3	chr8	127999131	127999294
IGLV8-61	1.64541e-14	Breast_Mammary_Tissue	-0.073651	3	3	chr22	22098700	22099212
IGHJ1	1.7323e-14	Breast_Mammary_Tissue	-0.0772677	3	3	chr14	105865407	105865458
GMFG	1.76877e-14	Breast_Mammary_Tissue	0.0678477	3	3	chr19	39328353	39342372
SLC1A4	1.79831e-14	Breast_Mammary_Tissue	-0.0677567	3	3	chr2	64988477	65023865
LINC01415	1.82945e-14	Breast_Mammary_Tissue	0.0678047	3	3	chr18	55776727	55781721
SLC1A3	1.86216e-14	Breast_Mammary_Tissue	0.067807	3	3	chr5	36606355	36688334
ABCD2	1.99391e-14	Breast_Mammary_Tissue	0.0676444	3	3	chr12	39550033	39619751
SCGB1B2P	2.00158e-14	Breast_Mammary_Tissue	-0.0677025	3	3	chr19	34576733	34577701
PYCARD	2.01334e-14	Breast_Mammary_Tissue	-0.0677264	3	3	chr16	31201485	31202459
ARRDC3	2.04262e-14	Breast_Mammary_Tissue	-0.0676744	3	3	chr5	91368724	91383359
TCEAL2	2.08381e-14	Breast_Mammary_Tissue	-0.0676793	3	3	chrX	102125688	102127711
RP11-736N17.10	2.10477e-14	Breast_Mammary_Tissue	-0.0677103	3	3	chr14	103208100	103208876
TVP23A	2.11032e-14	Breast_Mammary_Tissue	-0.0676471	3	3	chr16	10760919	10818794
C10orf82	2.1143e-14	Breast_Mammary_Tissue	-0.0680587	3	3	chr10	116663696	116669970
ZNF83	2.19972e-14	Breast_Mammary_Tissue	-0.0676194	3	3	chr19	52594060	52690496
KLHL21	2.2579e-14	Breast_Mammary_Tissue	-0.0675669	3	3	chr1	6590724	6614607
IGLV10-54	2.31365e-14	Breast_Mammary_Tissue	-0.0759771	3	3	chr22	22214794	22215270
RP5-965G21.4	2.3458e-14	Breast_Mammary_Tissue	-0.0675273	3	3	chr20	25239007	25245229
PRDX6	2.35398e-14	Breast_Mammary_Tissue	0.0675237	3	3	chr1	173477266	173488807
SEPT5	2.36355e-14	Breast_Mammary_Tissue	-0.0675318	3	3	chr22	19714464	19724772
CYP4F8	2.47987e-14	Breast_Mammary_Tissue	-0.0735159	3	3	chr19	15615218	15629635
MELTF-AS1	2.51707e-14	Breast_Mammary_Tissue	-0.0674481	3	3	chr3	196999460	197004744
FKBP4	2.59765e-14	Breast_Mammary_Tissue	-0.0674008	3	3	chr12	2794953	2805423
SNORA11	2.6053e-14	Breast_Mammary_Tissue	-0.0695675	3	3	chr10	73126080	73126207
ZNF689	2.65916e-14	Breast_Mammary_Tissue	-0.0674045	3	3	chr16	30602558	30624012
SNORD22	2.67341e-14	Breast_Mammary_Tissue	-0.0674219	3	3	chr11	62852910	62853035
TRPM2-AS	2.69482e-14	Breast_Mammary_Tissue	-0.0675389	3	3	chr21	44414588	44425272
LL21NC02-1C16.1	2.74847e-14	Breast_Mammary_Tissue	-0.0685837	3	3	chr21	44929679	44930112
CAV2	2.85064e-14	Breast_Mammary_Tissue	0.0673122	3	3	chr7	116287380	116508541
IGLV2-18	2.9462e-14	Breast_Mammary_Tissue	-0.0743853	3	3	chr22	22734607	22735096
IGHV3OR16-13	3.01084e-14	Breast_Mammary_Tissue	-0.0793695	3	3	chr16	33827214	33827661
ABHD5	3.03966e-14	Breast_Mammary_Tissue	0.0672605	3	3	chr3	43690113	43734371
FAIM2	3.0541e-14	Breast_Mammary_Tissue	-0.0672574	3	3	chr12	49866896	49904217
HIST1H2BG	3.06512e-14	Breast_Mammary_Tissue	-0.0677352	3	3	chr6	26215159	26216692
RABEP1	3.07794e-14	Breast_Mammary_Tissue	-0.0672351	3	3	chr17	5282265	5385812
BCAM	3.33805e-14	Breast_Mammary_Tissue	-0.0671442	3	3	chr19	44809059	44821420
PDIA4	3.41961e-14	Breast_Mammary_Tissue	-0.0671768	3	3	chr7	149003062	149028641
AC145676.2	3.50418e-14	Breast_Mammary_Tissue	-0.0673388	3	3	chr7	227554	229557
RAI14	3.61334e-14	Breast_Mammary_Tissue	-0.0670401	3	3	chr5	34656237	34832627
AC131097.4	3.62065e-14	Breast_Mammary_Tissue	0.0673808	3	3	chr2	241893985	241902551
CCDC136	3.74643e-14	Breast_Mammary_Tissue	-0.0670265	3	3	chr7	128790757	128822132
LL22NC03-2H8.5	3.8328e-14	Breast_Mammary_Tissue	-0.0670131	3	3	chr22	22283928	22287220
HSH2D	3.87015e-14	Breast_Mammary_Tissue	-0.0670045	3	3	chr19	16134235	16158575
RP11-359E10.1	3.91618e-14	Breast_Mammary_Tissue	-0.0669111	3	3	chr11	19710934	19712619
TMEM26	4.1024e-14	Breast_Mammary_Tissue	-0.0670143	3	3	chr10	61406643	61453450
IGKV2D-24	4.15522e-14	Breast_Mammary_Tissue	-0.0794304	3	3	chr2	90004797	90005629
GLYCTK	4.29645e-14	Breast_Mammary_Tissue	0.0668858	3	3	chr3	52287089	52293476
MTURN	4.31045e-14	Breast_Mammary_Tissue	0.066889	3	3	chr7	30134810	30162762
KRT79	4.3155e-14	Breast_Mammary_Tissue	0.0674376	3	3	chr12	52821447	52834295
OLFM4	4.32447e-14	Breast_Mammary_Tissue	-0.0669438	3	3	chr13	53028759	53052057
RP11-345P4.6	4.38842e-14	Breast_Mammary_Tissue	-0.0668669	3	3	chr1	1671990	1674397
PAMR1	4.46162e-14	Breast_Mammary_Tissue	-0.0668382	3	3	chr11	35431823	35530300
HLF	4.58698e-14	Breast_Mammary_Tissue	-0.0668096	3	3	chr17	55265012	55325065
IGHG1	4.66455e-14	Breast_Mammary_Tissue	-0.0667974	3	3	chr14	105736343	105743071
ADAMTS8	4.71763e-14	Breast_Mammary_Tissue	-0.0667881	3	3	chr11	130404925	130428993
MBP	4.74231e-14	Breast_Mammary_Tissue	-0.0667919	3	3	chr18	76979198	77133683
ACPP	4.76701e-14	Breast_Mammary_Tissue	-0.0667945	3	3	chr3	132317367	132368298
SNORD87	5.32324e-14	Breast_Mammary_Tissue	-0.066627	3	3	chr8	66922467	66922555
AC083843.1	5.33451e-14	Breast_Mammary_Tissue	-0.0666432	3	3	chr8	134792020	134798272
TMPRSS5	5.35065e-14	Breast_Mammary_Tissue	-0.0666536	3	3	chr11	113687550	113706373
CTD-3234P18.6	5.43013e-14	Breast_Mammary_Tissue	-0.0666333	3	3	chr19	36668102	36669404
IGKV6D-21	5.46625e-14	Breast_Mammary_Tissue	-0.0808434	3	3	chr2	90021567	90022185
IGHV1-69-2	5.51724e-14	Breast_Mammary_Tissue	-0.0781569	3	3	chr14	106737110	106737547
IGLV5-37	5.57086e-14	Breast_Mammary_Tissue	-0.0814256	3	3	chr22	22427540	22428035
RP11-350N15.4	5.72637e-14	Breast_Mammary_Tissue	-0.0665621	3	3	chr8	38421942	38426096
PRX	5.7394e-14	Breast_Mammary_Tissue	-0.0665664	3	3	chr19	40393768	40413366
IGKV5-2	5.863e-14	Breast_Mammary_Tissue	-0.0795579	3	3	chr2	88897232	88897784
RP11-363E6.3	6.0002e-14	Breast_Mammary_Tissue	0.0666707	3	3	chr8	81279871	81281446
PTH1R	6.15552e-14	Breast_Mammary_Tissue	0.066487	3	3	chr3	46877746	46903799
STEAP2	6.20849e-14	Breast_Mammary_Tissue	-0.0664647	3	3	chr7	90167590	90238137
USP31	6.28559e-14	Breast_Mammary_Tissue	-0.0664755	3	3	chr16	23064174	23149270
PENK	6.30198e-14	Breast_Mammary_Tissue	-0.066461	3	3	chr8	56436674	56446734
LINC01139	6.40688e-14	Breast_Mammary_Tissue	-0.0674093	3	3	chr1	238480384	238486023
IGHV3-64	6.57661e-14	Breast_Mammary_Tissue	-0.0755486	3	3	chr14	106657725	106658258
TRIL	6.76363e-14	Breast_Mammary_Tissue	-0.0663994	3	3	chr7	28953358	28958292
GPATCH11	7.03192e-14	Breast_Mammary_Tissue	0.0663518	3	3	chr2	37084451	37099209
AC020571.3	7.26727e-14	Breast_Mammary_Tissue	-0.0675205	3	3	chr2	196260024	196264204
MTND2P28	7.482e-14	Breast_Mammary_Tissue	0.0662806	3	3	chr1	629640	630683
IGHV1-69	7.69844e-14	Breast_Mammary_Tissue	-0.0720031	3	3	chr14	106714684	106715181
COL27A1	7.89124e-14	Breast_Mammary_Tissue	-0.0662144	3	3	chr9	114155560	114312511
RP1-68D18.4	9.06061e-14	Breast_Mammary_Tissue	-0.0660401	3	3	chr11	35210343	35214985
GUCY1A3	9.14279e-14	Breast_Mammary_Tissue	-0.0660502	3	3	chr4	155666711	155732349
C16orf74	9.15258e-14	Breast_Mammary_Tissue	-0.0660552	3	3	chr16	85690084	85751129
DUSP15	1.02309e-13	Breast_Mammary_Tissue	-0.0659467	3	3	chr20	31847637	31870701
HLX	1.05872e-13	Breast_Mammary_Tissue	0.065892	3	3	chr1	220879400	220885059
ENG	1.10532e-13	Breast_Mammary_Tissue	0.0658574	3	3	chr9	127815012	127854756
SORD	1.16001e-13	Breast_Mammary_Tissue	-0.065756	3	3	chr15	45023104	45077185
IGSF21	1.18821e-13	Breast_Mammary_Tissue	-0.0657685	3	3	chr1	18107746	18378482
MFSD3	1.26433e-13	Breast_Mammary_Tissue	-0.0657029	3	3	chr8	144509074	144511213
AL161668.5	1.26583e-13	Breast_Mammary_Tissue	-0.0666453	3	3	chr14	21028446	21029271
CALCRL	1.28734e-13	Breast_Mammary_Tissue	0.0656827	3	3	chr2	187343129	187448460
PDGFRA	1.31544e-13	Breast_Mammary_Tissue	-0.0656614	3	3	chr4	54229097	54298247
MIR210HG	1.32173e-13	Breast_Mammary_Tissue	-0.065669	3	3	chr11	565660	568457
IGLV4-3	1.42073e-13	Breast_Mammary_Tissue	-0.0806449	3	3	chr22	22871507	22872035
CSN3	1.44494e-13	Breast_Mammary_Tissue	-0.0800808	3	3	chr4	70242588	70251428
IGLV9-49	1.45091e-13	Breast_Mammary_Tissue	-0.0760823	3	3	chr22	22343187	22343732
MXRA5	1.51367e-13	Breast_Mammary_Tissue	-0.0655058	3	3	chrX	3308565	3346641
RP11-664I21.6	1.51841e-13	Breast_Mammary_Tissue	0.0655054	3	3	chr11	124891563	124892126
TNMD	1.52734e-13	Breast_Mammary_Tissue	0.0655088	3	3	chrX	100584802	100599885
PRAM1	1.53764e-13	Breast_Mammary_Tissue	-0.0654895	3	3	chr19	8490056	8503112
AC144450.1	1.5894e-13	Breast_Mammary_Tissue	-0.0663912	3	3	chr2	1546665	1620113
MERTK	1.60084e-13	Breast_Mammary_Tissue	-0.0654332	3	3	chr2	111898479	112029561
UGT2B11	1.60995e-13	Breast_Mammary_Tissue	-0.0789673	3	3	chr4	69199951	69214472
ESR1	1.66032e-13	Breast_Mammary_Tissue	-0.0653956	3	3	chr6	151656691	152129619
MUC3A	1.69905e-13	Breast_Mammary_Tissue	0.0653776	3	3	chr7	100949555	100968346
PIK3R1	1.71582e-13	Breast_Mammary_Tissue	-0.0653576	3	3	chr5	68215720	68301821
ZWINT	1.78207e-13	Breast_Mammary_Tissue	-0.0653342	3	3	chr10	56357228	56361275
CPT1B	1.799e-13	Breast_Mammary_Tissue	-0.0653042	3	3	chr22	50568861	50578455
FLNB	1.84218e-13	Breast_Mammary_Tissue	-0.0653134	3	3	chr3	58008400	58172251
CLIC5	1.91167e-13	Breast_Mammary_Tissue	0.0652414	3	3	chr6	45898451	46080395
CTB-33O18.2	1.92202e-13	Breast_Mammary_Tissue	-0.0697411	3	3	chr5	173574938	173576275
RASD1	1.92983e-13	Breast_Mammary_Tissue	0.0652829	3	3	chr17	17494437	17496395
RP11-54A4.2	2.0417e-13	Breast_Mammary_Tissue	-0.0651637	3	3	chr1	150548562	150557724
ALDH1L1-AS2	2.08995e-13	Breast_Mammary_Tissue	0.0652113	3	3	chr3	126180065	126210169
ECHS1	2.12206e-13	Breast_Mammary_Tissue	0.065095	3	3	chr10	133362480	133373689
CXCR4	2.13465e-13	Breast_Mammary_Tissue	-0.0650924	3	3	chr2	136114349	136118165
FAM20A	2.20007e-13	Breast_Mammary_Tissue	-0.0651081	3	3	chr17	68535113	68601389
RPL3P7	2.23328e-13	Breast_Mammary_Tissue	-0.0649975	3	3	chr6	108004357	108005568
SORBS1	2.31683e-13	Breast_Mammary_Tissue	0.0650309	3	3	chr10	95311771	95561414
MAST2	2.31703e-13	Breast_Mammary_Tissue	-0.0649436	3	3	chr1	45786987	46036124
TCP10L	2.32152e-13	Breast_Mammary_Tissue	-0.0650372	3	3	chr21	32575882	32587373
NPNT	2.36091e-13	Breast_Mammary_Tissue	-0.0650166	3	3	chr4	105894775	106004027
DLC1	2.3917e-13	Breast_Mammary_Tissue	0.0649948	3	3	chr8	13083361	13604610
APLN	2.3996e-13	Breast_Mammary_Tissue	-0.0649608	3	3	chrX	129645259	129654937
ADPRHL1	2.43316e-13	Breast_Mammary_Tissue	-0.0649836	3	3	chr13	113399610	113453524
HSPA12A	2.58907e-13	Breast_Mammary_Tissue	0.0649239	3	3	chr10	116671192	116849741
PEX6	2.62973e-13	Breast_Mammary_Tissue	-0.0648764	3	3	chr6	42963881	42979220
SORCS1	2.67108e-13	Breast_Mammary_Tissue	-0.0648603	3	3	chr10	106573663	107164534
IGHV3-74	2.68976e-13	Breast_Mammary_Tissue	-0.0656504	3	3	chr14	106810442	106811131
IGHG3	2.69343e-13	Breast_Mammary_Tissue	-0.0648624	3	3	chr14	105769102	105771405
CTD-2227E11.1	2.7589e-13	Breast_Mammary_Tissue	-0.0649071	3	3	chr7	25948657	25949403
SHISA3	2.83941e-13	Breast_Mammary_Tissue	0.0647973	3	3	chr4	42397839	42402487
GALNT15	2.88207e-13	Breast_Mammary_Tissue	0.0647767	3	3	chr3	16174649	16231992
GRPR	2.88793e-13	Breast_Mammary_Tissue	-0.0647428	3	3	chrX	16123556	16152940
EGR2	2.89365e-13	Breast_Mammary_Tissue	-0.0649226	3	3	chr10	62811996	62919900
KLHDC7A	2.98945e-13	Breast_Mammary_Tissue	-0.0658316	3	3	chr1	18480982	18486126
ADGRG2	3.05089e-13	Breast_Mammary_Tissue	0.0647267	3	3	chrX	18989309	19122637
FJX1	3.09036e-13	Breast_Mammary_Tissue	-0.0646818	3	3	chr11	35618419	35620868
[truncated: 855 more rows]

## Sheet: Sheet3
gene_name	p_value	tissue	beta	snp_id	cluster_i	gene_chr	gene_start	gene_end
SMIM22	2.58998e-47	Breast_Mammary_Tissue	0.135604	4	4	chr16	4788522	4796336
PSD	7.7755e-47	Breast_Mammary_Tissue	0.129249	4	4	chr10	102402617	102421539
CRB3	2.03806e-46	Breast_Mammary_Tissue	0.130947	4	4	chr19	6463777	6467206
TJP3	4.75998e-46	Breast_Mammary_Tissue	0.128334	4	4	chr19	3708109	3750813
ILDR1	6.27551e-46	Breast_Mammary_Tissue	0.134248	4	4	chr3	121987323	122022204
RAB25	1.14985e-45	Breast_Mammary_Tissue	0.128518	4	4	chr1	156061160	156070514
CGN	2.81127e-45	Breast_Mammary_Tissue	0.127551	4	4	chr1	151510510	151538692
RASSF7	3.09735e-45	Breast_Mammary_Tissue	0.127401	4	4	chr11	560404	564021
OVOL2	4.04288e-45	Breast_Mammary_Tissue	0.13441	4	4	chr20	17996561	18059188
RP11-532F12.5	1.41479e-44	Breast_Mammary_Tissue	0.128147	4	4	chr15	40835808	40844387
CTD-2396E7.11	5.11641e-44	Breast_Mammary_Tissue	0.129809	4	4	chr19	6469465	6470152
LLGL2	6.76822e-44	Breast_Mammary_Tissue	0.125816	4	4	chr17	75525080	75575208
FXYD3	7.41123e-44	Breast_Mammary_Tissue	0.125764	4	4	chr19	35115879	35124324
GRB7	9.99775e-44	Breast_Mammary_Tissue	0.125584	4	4	chr17	39737927	39747291
AP1M2	1.31829e-43	Breast_Mammary_Tissue	0.126045	4	4	chr19	10572671	10587315
SPINT1	1.53285e-43	Breast_Mammary_Tissue	0.125334	4	4	chr15	40844018	40858207
MYO5B	2.42055e-43	Breast_Mammary_Tissue	0.12518	4	4	chr18	49822813	50195093
BSPRY	2.48032e-43	Breast_Mammary_Tissue	0.125403	4	4	chr9	113349541	113371233
CAMSAP3	2.7636e-43	Breast_Mammary_Tissue	0.125021	4	4	chr19	7595902	7618304
TMEM125	2.86626e-43	Breast_Mammary_Tissue	0.126263	4	4	chr1	43269994	43274002
ENPP5	3.01846e-43	Breast_Mammary_Tissue	0.125061	4	4	chr6	46159187	46170971
STAP2	4.89594e-43	Breast_Mammary_Tissue	0.124781	4	4	chr19	4324043	4342786
TMC4	4.98827e-43	Breast_Mammary_Tissue	0.124681	4	4	chr19	54160108	54173250
BEX2	5.1238e-43	Breast_Mammary_Tissue	0.124598	4	4	chrX	103309346	103311046
ELMO3	5.19991e-43	Breast_Mammary_Tissue	0.124768	4	4	chr16	67199111	67204029
CD24	6.3292e-43	Breast_Mammary_Tissue	0.124557	4	4	chr6	106969831	106975627
C1orf210	9.05712e-43	Breast_Mammary_Tissue	0.125902	4	4	chr1	43281883	43285617
EPCAM	1.09228e-42	Breast_Mammary_Tissue	0.124923	4	4	chr2	47345158	47387601
PCOLCE2	1.17159e-42	Breast_Mammary_Tissue	-0.124335	4	4	chr3	142815922	142889203
TMEM30B	1.42632e-42	Breast_Mammary_Tissue	0.124207	4	4	chr14	61277370	61281840
KDF1	1.54882e-42	Breast_Mammary_Tissue	0.129668	4	4	chr1	26949562	26960406
PHLDB3	2.02929e-42	Breast_Mammary_Tissue	0.124012	4	4	chr19	43475103	43504935
SPINT2	2.69007e-42	Breast_Mammary_Tissue	0.123879	4	4	chr19	38244035	38292614
CLDN3	3.37848e-42	Breast_Mammary_Tissue	0.126602	4	4	chr7	73768997	73770270
SERINC2	3.8367e-42	Breast_Mammary_Tissue	0.123668	4	4	chr1	31409565	31434680
CYB561D2	3.83818e-42	Breast_Mammary_Tissue	0.123637	4	4	chr3	50351092	50358212
CBLC	4.55023e-42	Breast_Mammary_Tissue	0.125973	4	4	chr19	44777869	44800634
KB-1562D12.1	8.79858e-42	Breast_Mammary_Tissue	0.137024	4	4	chr8	101461177	101461617
CNKSR1	9.49433e-42	Breast_Mammary_Tissue	0.123151	4	4	chr1	26177403	26189886
ESRP1	1.11438e-41	Breast_Mammary_Tissue	0.124613	4	4	chr8	94641074	94707466
ADRB1	1.15071e-41	Breast_Mammary_Tissue	-0.123059	4	4	chr10	114044056	114046908
SMPDL3B	1.22569e-41	Breast_Mammary_Tissue	0.124061	4	4	chr1	27934993	27959157
GGT6	2.62977e-41	Breast_Mammary_Tissue	0.124417	4	4	chr17	4556927	4560818
KIAA1522	2.74194e-41	Breast_Mammary_Tissue	0.122582	4	4	chr1	32741885	32774970
PRR15L	2.74872e-41	Breast_Mammary_Tissue	0.123779	4	4	chr17	47951967	47957878
ERBB3	3.15127e-41	Breast_Mammary_Tissue	0.122404	4	4	chr12	56079857	56103505
PATZ1	4.1552e-41	Breast_Mammary_Tissue	0.122354	4	4	chr22	31325804	31346232
DLG3	5.2141e-41	Breast_Mammary_Tissue	0.12223	4	4	chrX	70444861	70505490
PPARG	5.97582e-41	Breast_Mammary_Tissue	-0.122171	4	4	chr3	12287368	12434356
PLS1	9.93342e-41	Breast_Mammary_Tissue	0.12187	4	4	chr3	142596387	142713664
IGSF3	1.20639e-40	Breast_Mammary_Tissue	0.121737	4	4	chr1	116574399	116667755
AC025811.3	1.37209e-40	Breast_Mammary_Tissue	0.133008	4	4	chr19	22455988	22456459
CTA-221G9.12	1.68516e-40	Breast_Mammary_Tissue	0.125027	4	4	chr22	25102433	25112692
TSPOAP1	2.03193e-40	Breast_Mammary_Tissue	0.121448	4	4	chr17	58301231	58328760
ANO9	2.06762e-40	Breast_Mammary_Tissue	0.121455	4	4	chr11	418263	442011
CLDN7	2.22889e-40	Breast_Mammary_Tissue	0.121339	4	4	chr17	7259941	7263983
KRTCAP3	2.39551e-40	Breast_Mammary_Tissue	0.121695	4	4	chr2	27442366	27446481
ERBB2	2.47944e-40	Breast_Mammary_Tissue	0.121344	4	4	chr17	39688108	39730353
KRT18	2.61515e-40	Breast_Mammary_Tissue	0.121328	4	4	chr12	52948871	52952901
NEBL	2.85982e-40	Breast_Mammary_Tissue	0.121279	4	4	chr10	20779973	21174187
RNF43	3.3415e-40	Breast_Mammary_Tissue	0.12133	4	4	chr17	58353720	58417595
SYNE4	4.05532e-40	Breast_Mammary_Tissue	0.121122	4	4	chr19	36003310	36008793
PTK6	4.24763e-40	Breast_Mammary_Tissue	0.121016	4	4	chr20	63528001	63537370
PKIB	4.97385e-40	Breast_Mammary_Tissue	0.120979	4	4	chr6	122471917	122726373
RP11-496I9.1	5.8377e-40	Breast_Mammary_Tissue	0.120883	4	4	chr11	557641	560107
EPS8L2	6.59346e-40	Breast_Mammary_Tissue	0.120782	4	4	chr11	694438	727727
C11orf52	6.63408e-40	Breast_Mammary_Tissue	0.120845	4	4	chr11	111918032	111926872
U47924.27	7.51206e-40	Breast_Mammary_Tissue	0.129594	4	4	chr12	6963246	6964447
LVRN	9.31584e-40	Breast_Mammary_Tissue	-0.12063	4	4	chr5	115962454	116027619
SHROOM3	9.69855e-40	Breast_Mammary_Tissue	0.120613	4	4	chr4	76435100	76783253
TFAP2A	9.72429e-40	Breast_Mammary_Tissue	0.120579	4	4	chr6	10393186	10419659
ROGDI	1.45687e-39	Breast_Mammary_Tissue	0.120388	4	4	chr16	4796968	4802950
PRSS16	1.53427e-39	Breast_Mammary_Tissue	0.120899	4	4	chr6	27247701	27256471
NIPSNAP1	1.68739e-39	Breast_Mammary_Tissue	0.120295	4	4	chr22	29554808	29581337
CRACR2B	1.84541e-39	Breast_Mammary_Tissue	0.120245	4	4	chr11	826144	831991
PRRG2	1.88587e-39	Breast_Mammary_Tissue	0.120228	4	4	chr19	49580646	49591015
STXBP2	1.94268e-39	Breast_Mammary_Tissue	0.120201	4	4	chr19	7636991	7647873
ESRP2	2.55925e-39	Breast_Mammary_Tissue	0.120047	4	4	chr16	68229260	68238102
VTCN1	2.93382e-39	Breast_Mammary_Tissue	0.125174	4	4	chr1	117143587	117210960
LSR	3.15318e-39	Breast_Mammary_Tissue	0.11982	4	4	chr19	35248330	35267964
HDHD3	3.20051e-39	Breast_Mammary_Tissue	0.119898	4	4	chr9	113373419	113376999
DEGS2	3.53533e-39	Breast_Mammary_Tissue	0.119882	4	4	chr14	100144237	100160163
CTD-2008P7.9	3.55606e-39	Breast_Mammary_Tissue	0.127672	4	4	chr17	28232590	28235281
MAPK13	4.17522e-39	Breast_Mammary_Tissue	0.119792	4	4	chr6	36127809	36144524
GOLT1A	4.53467e-39	Breast_Mammary_Tissue	0.121727	4	4	chr1	204198160	204214092
AC005083.1	4.5614e-39	Breast_Mammary_Tissue	0.122928	4	4	chr7	20217577	20221692
TMPRSS13	5.01081e-39	Breast_Mammary_Tissue	0.1197	4	4	chr11	117900643	117929459
CLDN4	5.28137e-39	Breast_Mammary_Tissue	0.119634	4	4	chr7	73799542	73832693
RAB17	5.87312e-39	Breast_Mammary_Tissue	0.119569	4	4	chr2	237574322	237601614
EPS8L1	5.99994e-39	Breast_Mammary_Tissue	0.119555	4	4	chr19	55072020	55087922
MMD	6.8141e-39	Breast_Mammary_Tissue	-0.11948	4	4	chr17	55392613	55421992
OBSCN	7.65327e-39	Breast_Mammary_Tissue	0.119436	4	4	chr1	228208130	228378874
CDH1	7.75683e-39	Breast_Mammary_Tissue	0.119363	4	4	chr16	68737225	68835548
IGSF9	8.65881e-39	Breast_Mammary_Tissue	0.11965	4	4	chr1	159927039	159945604
HOOK1	8.91869e-39	Breast_Mammary_Tissue	0.119332	4	4	chr1	59814786	59876378
MISP3	9.62199e-39	Breast_Mammary_Tissue	0.119312	4	4	chr19	14072536	14075062
GRTP1	1.00117e-38	Breast_Mammary_Tissue	0.119164	4	4	chr13	113324164	113364148
STARD10	1.15382e-38	Breast_Mammary_Tissue	0.119188	4	4	chr11	72754729	72794168
CDS1	1.18452e-38	Breast_Mammary_Tissue	0.119166	4	4	chr4	84582979	84651338
HEPACAM2	1.21989e-38	Breast_Mammary_Tissue	0.124154	4	4	chr7	93188586	93226524
RP11-465B22.3	1.39696e-38	Breast_Mammary_Tissue	0.119138	4	4	chr1	1059734	1069355
BICDL2	1.49082e-38	Breast_Mammary_Tissue	0.119891	4	4	chr16	3027756	3035337
RTKN	1.50208e-38	Breast_Mammary_Tissue	0.119002	4	4	chr2	74425836	74442422
GOLGA2P5	1.74569e-38	Breast_Mammary_Tissue	0.118906	4	4	chr12	100156412	100173195
LMTK3	1.78451e-38	Breast_Mammary_Tissue	0.119164	4	4	chr19	48485271	48513189
PRSS22	1.80857e-38	Breast_Mammary_Tissue	0.121512	4	4	chr16	2852727	2858170
LMNTD2	1.8631e-38	Breast_Mammary_Tissue	0.118918	4	4	chr11	554917	560779
CCDC24	2.03113e-38	Breast_Mammary_Tissue	0.118827	4	4	chr1	43991359	43996482
BIK	2.15199e-38	Breast_Mammary_Tissue	0.120517	4	4	chr22	43110748	43129712
RP4-568C11.4	2.23034e-38	Breast_Mammary_Tissue	0.119029	4	4	chr20	24931840	24932983
PKP3	2.40983e-38	Breast_Mammary_Tissue	0.118692	4	4	chr11	392614	404908
B4GALNT4	2.60287e-38	Breast_Mammary_Tissue	0.118679	4	4	chr11	369804	382116
TTC22	2.83555e-38	Breast_Mammary_Tissue	0.119252	4	4	chr1	54779712	54801267
FBXL16	3.51672e-38	Breast_Mammary_Tissue	0.118653	4	4	chr16	692555	705829
TNK1	3.54992e-38	Breast_Mammary_Tissue	0.118506	4	4	chr17	7380534	7389726
ANKZF1	4.08389e-38	Breast_Mammary_Tissue	0.11848	4	4	chr2	219229757	219236605
KRT19	4.47219e-38	Breast_Mammary_Tissue	0.118378	4	4	chr17	41523617	41528308
BRSK1	4.57748e-38	Breast_Mammary_Tissue	0.118337	4	4	chr19	55282072	55312533
COBL	4.60645e-38	Breast_Mammary_Tissue	0.118384	4	4	chr7	51016212	51316818
LRP2	5.82179e-38	Breast_Mammary_Tissue	0.12051	4	4	chr2	169127109	169362685
LIPH	5.8973e-38	Breast_Mammary_Tissue	0.119053	4	4	chr3	185506262	185552613
TSPAN5	6.21538e-38	Breast_Mammary_Tissue	0.118189	4	4	chr4	98470367	98658629
BNIPL	6.48948e-38	Breast_Mammary_Tissue	0.118181	4	4	chr1	151036570	151047600
SGSM3	7.29617e-38	Breast_Mammary_Tissue	0.11801	4	4	chr22	40370591	40410280
TPD52	8.49199e-38	Breast_Mammary_Tissue	0.118005	4	4	chr8	80034745	80231232
AGR2	8.6934e-38	Breast_Mammary_Tissue	0.119986	4	4	chr7	16791811	16833433
MSI1	9.13286e-38	Breast_Mammary_Tissue	0.117987	4	4	chr12	120341330	120369180
THSD4	9.16145e-38	Breast_Mammary_Tissue	0.117965	4	4	chr15	71096952	71783383
ST14	9.22886e-38	Breast_Mammary_Tissue	0.118012	4	4	chr11	130159562	130210376
VANGL2	1.02625e-37	Breast_Mammary_Tissue	0.117904	4	4	chr1	160400586	160428678
ARSE	1.08819e-37	Breast_Mammary_Tissue	0.118282	4	4	chrX	2934632	2968310
AP1G2	1.20852e-37	Breast_Mammary_Tissue	0.117762	4	4	chr14	23561962	23567688
CCDC120	1.29741e-37	Breast_Mammary_Tissue	0.117772	4	4	chrX	49053572	49069857
MUC1	1.42698e-37	Breast_Mammary_Tissue	0.117699	4	4	chr1	155185824	155192916
C9orf152	1.4923e-37	Breast_Mammary_Tissue	0.117953	4	4	chr9	110190048	110208189
FBXO44	1.63783e-37	Breast_Mammary_Tissue	0.117672	4	4	chr1	11654857	11663327
SH2D3A	1.78864e-37	Breast_Mammary_Tissue	0.117574	4	4	chr19	6752160	6767588
CHDH	1.81069e-37	Breast_Mammary_Tissue	0.117559	4	4	chr3	53813734	53846390
NEBL-AS1	1.81897e-37	Breast_Mammary_Tissue	0.123427	4	4	chr10	21174354	21175048
ENTPD8	1.8277e-37	Breast_Mammary_Tissue	0.120968	4	4	chr9	137434407	137441449
MARVELD3	1.85255e-37	Breast_Mammary_Tissue	0.117689	4	4	chr16	71626161	71642114
PCP2	2.06718e-37	Breast_Mammary_Tissue	0.119748	4	4	chr19	7632393	7633748
F2RL1	2.1752e-37	Breast_Mammary_Tissue	0.11787	4	4	chr5	76818933	76835315
SEMA4B	2.41339e-37	Breast_Mammary_Tissue	0.117364	4	4	chr15	90160604	90229676
PTK7	2.47163e-37	Breast_Mammary_Tissue	0.117342	4	4	chr6	43076268	43161719
HSBP1L1	2.53188e-37	Breast_Mammary_Tissue	0.117347	4	4	chr18	79964561	79970810
SBK1	2.76282e-37	Breast_Mammary_Tissue	0.117279	4	4	chr16	28292519	28323849
TTC9	2.88945e-37	Breast_Mammary_Tissue	0.117286	4	4	chr14	70641787	70675360
FAAH2	2.90824e-37	Breast_Mammary_Tissue	0.117309	4	4	chrX	57286706	57489196
RP11-1191J2.5	2.93446e-37	Breast_Mammary_Tissue	0.117501	4	4	chr4	661209	661945
PLIN4	3.03646e-37	Breast_Mammary_Tissue	-0.117303	4	4	chr19	4502212	4518465
NECTIN4	3.04544e-37	Breast_Mammary_Tissue	0.117299	4	4	chr1	161070995	161089599
LIG1	3.06624e-37	Breast_Mammary_Tissue	0.117255	4	4	chr19	48115445	48170603
SLC44A3	3.19024e-37	Breast_Mammary_Tissue	0.117083	4	4	chr1	94820342	94895246
CYTH2	3.22021e-37	Breast_Mammary_Tissue	0.117204	4	4	chr19	48469694	48482314
S100A14	3.50183e-37	Breast_Mammary_Tissue	0.11717	4	4	chr1	153614255	153616986
ABHD11	3.59635e-37	Breast_Mammary_Tissue	0.117409	4	4	chr7	73736094	73738867
DMKN	4.21947e-37	Breast_Mammary_Tissue	0.117014	4	4	chr19	35497220	35513658
RHPN2	5.01652e-37	Breast_Mammary_Tissue	0.116927	4	4	chr19	32978593	33064888
ARRDC1	5.05777e-37	Breast_Mammary_Tissue	0.116996	4	4	chr9	137605654	137615331
PRSS8	5.08672e-37	Breast_Mammary_Tissue	0.117514	4	4	chr16	31131605	31135762
RP11-123K19.1	5.21157e-37	Breast_Mammary_Tissue	0.125631	4	4	chr9	126589594	126613700
RP11-736K20.5	5.48663e-37	Breast_Mammary_Tissue	-0.116926	4	4	chr11	86892214	86925037
GRHL2	6.02616e-37	Breast_Mammary_Tissue	0.118116	4	4	chr8	101492432	101669726
TMPRSS3	6.55724e-37	Breast_Mammary_Tissue	0.121672	4	4	chr21	42371890	42396846
SYTL1	6.68119e-37	Breast_Mammary_Tissue	0.116763	4	4	chr1	27342020	27353932
TPRN	6.78628e-37	Breast_Mammary_Tissue	0.116779	4	4	chr9	137191617	137200798
TMPRSS2	6.9297e-37	Breast_Mammary_Tissue	0.118179	4	4	chr21	41464551	41531116
WFDC2	7.72625e-37	Breast_Mammary_Tissue	0.116667	4	4	chr20	45469706	45481532
PATJ	7.75632e-37	Breast_Mammary_Tissue	0.116687	4	4	chr1	61742477	62178675
CTD-3214H19.6	7.98343e-37	Breast_Mammary_Tissue	0.11952	4	4	chr19	7633766	7636880
TRAF4	8.58087e-37	Breast_Mammary_Tissue	0.116612	4	4	chr17	28743984	28750958
GALNT3	9.05334e-37	Breast_Mammary_Tissue	0.116558	4	4	chr2	165747591	165794682
TFAP2A-AS1	9.12684e-37	Breast_Mammary_Tissue	0.120581	4	4	chr6	10409340	10416446
SLC37A1	9.17506e-37	Breast_Mammary_Tissue	0.116613	4	4	chr21	42496008	42581440
PPP1R1A	9.34268e-37	Breast_Mammary_Tissue	-0.116574	4	4	chr12	54575387	54588659
PRR36	9.61331e-37	Breast_Mammary_Tissue	0.11672	4	4	chr19	7868719	7874379
AGR3	1.02974e-36	Breast_Mammary_Tissue	0.12501	4	4	chr7	16859405	16881987
MAP7	1.1608e-36	Breast_Mammary_Tissue	0.11645	4	4	chr6	136342281	136550660
USP54	1.17803e-36	Breast_Mammary_Tissue	0.116422	4	4	chr10	73497538	73625953
MAL2	1.19153e-36	Breast_Mammary_Tissue	0.116423	4	4	chr8	119165034	119245673
RBBP8NL	1.26791e-36	Breast_Mammary_Tissue	0.124404	4	4	chr20	62410237	62427533
SGSM2	1.28189e-36	Breast_Mammary_Tissue	0.116256	4	4	chr17	2337508	2381058
JUP	1.29889e-36	Breast_Mammary_Tissue	0.116383	4	4	chr17	41754604	41786931
EVPL	1.30452e-36	Breast_Mammary_Tissue	0.11637	4	4	chr17	76004502	76027452
KIAA1324	1.40378e-36	Breast_Mammary_Tissue	0.116315	4	4	chr1	109113858	109203231
CARD14	1.48975e-36	Breast_Mammary_Tissue	0.116258	4	4	chr17	80169992	80209263
PABPC1L	1.49321e-36	Breast_Mammary_Tissue	0.116287	4	4	chr20	44910062	44959035
SEMA4A	1.55901e-36	Breast_Mammary_Tissue	0.116247	4	4	chr1	156147366	156177752
CALB2	1.67407e-36	Breast_Mammary_Tissue	-0.116225	4	4	chr16	71358713	71390438
LCN12	1.83053e-36	Breast_Mammary_Tissue	0.116399	4	4	chr9	136949551	136955497
ARHGAP8	2.01825e-36	Breast_Mammary_Tissue	0.116095	4	4	chr22	44752558	44862788
POU2F3	2.04518e-36	Breast_Mammary_Tissue	0.116794	4	4	chr11	120236640	120319944
G0S2	2.41537e-36	Breast_Mammary_Tissue	-0.116001	4	4	chr1	209675420	209676388
TOX3	2.5877e-36	Breast_Mammary_Tissue	0.115882	4	4	chr16	52438005	52547802
CHMP4C	2.84045e-36	Breast_Mammary_Tissue	0.115882	4	4	chr8	81732620	81759515
AOC3	2.84705e-36	Breast_Mammary_Tissue	-0.116146	4	4	chr17	42851184	42858130
NOXA1	2.92847e-36	Breast_Mammary_Tissue	0.115867	4	4	chr9	137423350	137434363
RP3-406A7.7	3.04839e-36	Breast_Mammary_Tissue	0.115796	4	4	chr6	136335714	136336087
RP1-28O10.1	3.11586e-36	Breast_Mammary_Tissue	-0.115765	4	4	chr1	209661364	209724125
KIF22	3.16128e-36	Breast_Mammary_Tissue	0.115926	4	4	chr16	29790719	29805385
TMEM61	3.23712e-36	Breast_Mammary_Tissue	0.118342	4	4	chr1	54980792	54992293
FAM83H-AS1	3.31641e-36	Breast_Mammary_Tissue	0.115936	4	4	chr8	143734140	143790644
SLC22A5	3.37677e-36	Breast_Mammary_Tissue	0.115808	4	4	chr5	132369752	132395614
FUT2	3.60457e-36	Breast_Mammary_Tissue	0.11601	4	4	chr19	48695971	48705950
EFNA4	3.70052e-36	Breast_Mammary_Tissue	0.115696	4	4	chr1	155063731	155069553
FAM110A	3.76229e-36	Breast_Mammary_Tissue	0.115846	4	4	chr20	833715	857463
ZG16B	4.53438e-36	Breast_Mammary_Tissue	0.115871	4	4	chr16	2830169	2839567
KRT8	4.71553e-36	Breast_Mammary_Tissue	0.115552	4	4	chr12	52897187	52949920
TESMIN	4.84943e-36	Breast_Mammary_Tissue	0.115546	4	4	chr11	68707440	68751564
SH3GLB2	4.9269e-36	Breast_Mammary_Tissue	0.115438	4	4	chr9	129007097	129028303
SUSD4	5.00075e-36	Breast_Mammary_Tissue	0.115787	4	4	chr1	223220819	223364202
PLEKHA6	5.02327e-36	Breast_Mammary_Tissue	0.115573	4	4	chr1	204218851	204377665
AC007009.1	5.18239e-36	Breast_Mammary_Tissue	0.116239	4	4	chr7	8262282	8262821
SH3YL1	5.35576e-36	Breast_Mammary_Tissue	0.115541	4	4	chr2	217730	266398
SORL1	5.41746e-36	Breast_Mammary_Tissue	0.115496	4	4	chr11	121452203	121633693
FAM174B	5.54957e-36	Breast_Mammary_Tissue	0.115468	4	4	chr15	92617443	92809884
C11orf80	5.58455e-36	Breast_Mammary_Tissue	0.115491	4	4	chr11	66744451	66843328
MDK	6.09863e-36	Breast_Mammary_Tissue	0.115414	4	4	chr11	46380756	46383837
CLDN8	6.23548e-36	Breast_Mammary_Tissue	0.123051	4	4	chr21	30214006	30216073
RARRES3	6.36197e-36	Breast_Mammary_Tissue	0.11541	4	4	chr11	63536809	63546462
C1orf226	6.41294e-36	Breast_Mammary_Tissue	0.115363	4	4	chr1	162378841	162386818
GHR	6.43493e-36	Breast_Mammary_Tissue	-0.115394	4	4	chr5	42423777	42721878
FAM102A	6.84919e-36	Breast_Mammary_Tissue	0.115352	4	4	chr9	127940579	127980513
HIST3H2A	6.95412e-36	Breast_Mammary_Tissue	0.11529	4	4	chr1	228456979	228457873
RASEF	7.19093e-36	Breast_Mammary_Tissue	0.11558	4	4	chr9	82979585	83063177
CTA-293F17.1	7.2605e-36	Breast_Mammary_Tissue	0.116698	4	4	chr7	20328299	20329782
TMEM238	7.52958e-36	Breast_Mammary_Tissue	0.115298	4	4	chr19	55379245	55384598
PAK4	7.69281e-36	Breast_Mammary_Tissue	0.115267	4	4	chr19	39125770	39182816
RHOH	8.17377e-36	Breast_Mammary_Tissue	0.115252	4	4	chr4	40191053	40246967
RP11-510N19.5	8.66946e-36	Breast_Mammary_Tissue	0.124128	4	4	chr1	202014886	202015208
IL20RA	9.95898e-36	Breast_Mammary_Tissue	0.115077	4	4	chr6	136999971	137045180
PPP1R13L	1.00857e-35	Breast_Mammary_Tissue	0.115112	4	4	chr19	45379634	45405081
OVOL1	1.01204e-35	Breast_Mammary_Tissue	0.11623	4	4	chr11	65787022	65796859
RPARP-AS1	1.18303e-35	Breast_Mammary_Tissue	0.115003	4	4	chr10	102449817	102461106
RP11-164P12.5	1.20274e-35	Breast_Mammary_Tissue	0.115297	4	4	chr4	151669786	151670503
WWC1	1.21165e-35	Breast_Mammary_Tissue	0.114982	4	4	chr5	168291651	168472303
RP11-419I17.1	1.3241e-35	Breast_Mammary_Tissue	0.114922	4	4	chr8	12537079	12665588
PLPP2	1.33804e-35	Breast_Mammary_Tissue	0.115189	4	4	chr19	281040	291504
SLC16A11	1.35428e-35	Breast_Mammary_Tissue	0.114917	4	4	chr17	7041630	7043923
BARX2	1.41859e-35	Breast_Mammary_Tissue	0.118559	4	4	chr11	129375940	129452279
USP43	1.42369e-35	Breast_Mammary_Tissue	0.114813	4	4	chr17	9644698	9729691
COL4A1	1.57965e-35	Breast_Mammary_Tissue	-0.114837	4	4	chr13	110148963	110307149
FAM160A1	1.63159e-35	Breast_Mammary_Tissue	0.115393	4	4	chr4	151409216	151663632
TESK2	1.72783e-35	Breast_Mammary_Tissue	0.114761	4	4	chr1	45343976	45491166
RP11-175P13.3	1.74666e-35	Breast_Mammary_Tissue	0.114736	4	4	chr12	100173660	100199783
CREB3L4	1.93572e-35	Breast_Mammary_Tissue	0.114702	4	4	chr1	153967713	153974268
CNNM4	2.02944e-35	Breast_Mammary_Tissue	0.114664	4	4	chr2	96760902	96811891
TMEM9	2.2394e-35	Breast_Mammary_Tissue	0.114675	4	4	chr1	201134772	201171574
ELF3	2.24671e-35	Breast_Mammary_Tissue	0.114616	4	4	chr1	202007945	202017188
SLC44A4	2.2801e-35	Breast_Mammary_Tissue	0.114616	4	4	chr6	31863192	31879046
EPN3	2.35663e-35	Breast_Mammary_Tissue	0.114533	4	4	chr17	50532543	50543750
RP11-326C3.2	2.41199e-35	Breast_Mammary_Tissue	0.114574	4	4	chr11	287305	288987
EPHA1	2.57176e-35	Breast_Mammary_Tissue	0.114518	4	4	chr7	143390289	143408892
FAM83E	2.74913e-35	Breast_Mammary_Tissue	0.116148	4	4	chr19	48600810	48614854
C1orf145	2.81781e-35	Breast_Mammary_Tissue	0.114711	4	4	chr1	228203506	228213440
TMEM184A	2.92894e-35	Breast_Mammary_Tissue	0.114511	4	4	chr7	1543044	1560821
FAM89A	3.08309e-35	Breast_Mammary_Tissue	-0.114399	4	4	chr1	231018958	231040246
GSTO2	3.20291e-35	Breast_Mammary_Tissue	0.114455	4	4	chr10	104268873	104304945
HSD11B2	3.37963e-35	Breast_Mammary_Tissue	0.114343	4	4	chr16	67430652	67437553
WHRN	3.51007e-35	Breast_Mammary_Tissue	0.114358	4	4	chr9	114402080	114505450
SH3D21	3.56644e-35	Breast_Mammary_Tissue	0.114348	4	4	chr1	36306387	36324886
GPD1	3.58607e-35	Breast_Mammary_Tissue	-0.114343	4	4	chr12	50103819	50111319
CLSTN1	3.79204e-35	Breast_Mammary_Tissue	0.114288	4	4	chr1	9729115	9824526
RAB11FIP4	3.86892e-35	Breast_Mammary_Tissue	0.114271	4	4	chr17	31391624	31538217
AFDN-AS1	3.92387e-35	Breast_Mammary_Tissue	0.114288	4	4	chr6	167823876	167826709
TMEM25	4.01749e-35	Breast_Mammary_Tissue	0.11427	4	4	chr11	118531198	118547280
C14orf180	4.28263e-35	Breast_Mammary_Tissue	-0.114208	4	4	chr14	104579684	104590515
BBC3	4.37939e-35	Breast_Mammary_Tissue	0.114085	4	4	chr19	47220824	47232766
AP006621.9	4.37966e-35	Breast_Mammary_Tissue	0.119613	4	4	chr11	708564	709023
HID1	4.76642e-35	Breast_Mammary_Tissue	0.114166	4	4	chr17	74950744	74973166
RP11-473M20.5	4.88554e-35	Breast_Mammary_Tissue	0.115783	4	4	chr16	3034898	3039133
ASCL2	4.99253e-35	Breast_Mammary_Tissue	0.114259	4	4	chr11	2268495	2270952
LPL	5.19847e-35	Breast_Mammary_Tissue	-0.11395	4	4	chr8	19901717	19967258
RP11-334C17.5	5.57989e-35	Breast_Mammary_Tissue	0.114087	4	4	chr17	80200673	80205949
CIDEC	5.67153e-35	Breast_Mammary_Tissue	-0.114014	4	4	chr3	9866711	9880254
NEIL1	5.91146e-35	Breast_Mammary_Tissue	0.114071	4	4	chr15	75347162	75357114
RP11-321G12.1	6.42594e-35	Breast_Mammary_Tissue	0.116705	4	4	chr15	63390136	63438320
DBNDD1	6.49426e-35	Breast_Mammary_Tissue	0.113963	4	4	chr16	90004865	90020043
PGAP2	6.94631e-35	Breast_Mammary_Tissue	0.113895	4	4	chr11	3797819	3826371
KRT80	7.39341e-35	Breast_Mammary_Tissue	0.113808	4	4	chr12	52168996	52192000
RORC	7.61237e-35	Breast_Mammary_Tissue	0.113836	4	4	chr1	151806155	151831872
PROM2	7.62457e-35	Breast_Mammary_Tissue	0.113847	4	4	chr2	95274453	95291308
FAM110C	7.66606e-35	Breast_Mammary_Tissue	0.113848	4	4	chr2	38814	46870
DSP	7.98538e-35	Breast_Mammary_Tissue	0.113825	4	4	chr6	7541575	7586717
RP11-407P15.2	8.56085e-35	Breast_Mammary_Tissue	-0.115288	4	4	chr2	94588522	94604573
PARD6B	8.73261e-35	Breast_Mammary_Tissue	0.113763	4	4	chr20	50731544	50756795
PAFAH1B3	9.34386e-35	Breast_Mammary_Tissue	0.113964	4	4	chr19	42297033	42303546
FTLP14	9.43345e-35	Breast_Mammary_Tissue	0.125981	4	4	chr16	68822587	68823070
NTN5	1.0438e-34	Breast_Mammary_Tissue	0.113659	4	4	chr19	48661407	48673081
TMEM101	1.05611e-34	Breast_Mammary_Tissue	0.113684	4	4	chr17	44011188	44023946
AQP7	1.09252e-34	Breast_Mammary_Tissue	-0.113647	4	4	chr9	33383179	33402682
PKDCC	1.12598e-34	Breast_Mammary_Tissue	-0.113661	4	4	chr2	42048020	42058528
MYB	1.12921e-34	Breast_Mammary_Tissue	0.113864	4	4	chr6	135181315	135219173
RBP1	1.18594e-34	Breast_Mammary_Tissue	0.113459	4	4	chr3	139517434	139539829
VSIG2	1.23423e-34	Breast_Mammary_Tissue	0.113549	4	4	chr11	124747472	124752238
PCSK4	1.23768e-34	Breast_Mammary_Tissue	0.11354	4	4	chr19	1481428	1490746
CTD-2015H6.3	1.24404e-34	Breast_Mammary_Tissue	0.113526	4	4	chr5	80482293	80487968
DNAJC12	1.24932e-34	Breast_Mammary_Tissue	0.113516	4	4	chr10	67796665	67838166
CDCA7L	1.36056e-34	Breast_Mammary_Tissue	0.113519	4	4	chr7	21900900	21946084
GLP2R	1.41415e-34	Breast_Mammary_Tissue	-0.1137	4	4	chr17	9822206	9892102
RAP1GAP2	1.44548e-34	Breast_Mammary_Tissue	0.113456	4	4	chr17	2755705	3037739
FABP4	1.49922e-34	Breast_Mammary_Tissue	-0.11343	4	4	chr8	81478419	81483263
SYT7	1.58168e-34	Breast_Mammary_Tissue	0.113389	4	4	chr11	61515313	61581148
CASZ1	1.63173e-34	Breast_Mammary_Tissue	0.113345	4	4	chr1	10636604	10796650
PIP4K2C	1.70404e-34	Breast_Mammary_Tissue	0.113321	4	4	chr12	57591174	57603418
TUSC8	1.71585e-34	Breast_Mammary_Tissue	0.121817	4	4	chr13	44400250	44405984
TMEM130	1.74653e-34	Breast_Mammary_Tissue	0.113564	4	4	chr7	98846488	98870771
LARGE2	1.75803e-34	Breast_Mammary_Tissue	0.113743	4	4	chr11	45921621	45929096
FAM83H	1.80753e-34	Breast_Mammary_Tissue	0.113307	4	4	chr8	143723933	143733801
DHRS1	1.8098e-34	Breast_Mammary_Tissue	0.113285	4	4	chr14	24290598	24299833
FUT3	1.88816e-34	Breast_Mammary_Tissue	0.116288	4	4	chr19	5842888	5851474
GRAMD1C	1.90272e-34	Breast_Mammary_Tissue	0.113261	4	4	chr3	113828182	113947004
CASKIN1	2.09226e-34	Breast_Mammary_Tissue	0.113164	4	4	chr16	2178130	2196525
SLC38A1	2.09318e-34	Breast_Mammary_Tissue	0.113221	4	4	chr12	46183063	46270017
AC072052.7	2.11107e-34	Breast_Mammary_Tissue	0.117377	4	4	chr7	6490793	6491098
KLC3	2.18848e-34	Breast_Mammary_Tissue	0.116641	4	4	chr19	45333434	45349602
NSUN7	2.32641e-34	Breast_Mammary_Tissue	0.113158	4	4	chr4	40749897	40809985
HRASLS2	2.33332e-34	Breast_Mammary_Tissue	0.11338	4	4	chr11	63552770	63563383
ITGB1BP1	2.3837e-34	Breast_Mammary_Tissue	-0.113116	4	4	chr2	9405684	9423547
LYPD3	2.475e-34	Breast_Mammary_Tissue	0.113106	4	4	chr19	43460787	43465660
CAPN8	2.51185e-34	Breast_Mammary_Tissue	0.113083	4	4	chr1	223538007	223665734
MMP25-AS1	2.53675e-34	Breast_Mammary_Tissue	0.113055	4	4	chr16	3051096	3058702
INPP5J	2.54439e-34	Breast_Mammary_Tissue	0.113092	4	4	chr22	31122731	31134696
PLA2G4F	2.5948e-34	Breast_Mammary_Tissue	0.113868	4	4	chr15	42139034	42156636
SYNGR1	2.87766e-34	Breast_Mammary_Tissue	0.112943	4	4	chr22	39349925	39385588
RP11-465B22.8	3.12544e-34	Breast_Mammary_Tissue	0.114452	4	4	chr1	1169357	1170343
CTD-2626G11.2	3.18252e-34	Breast_Mammary_Tissue	0.118542	4	4	chr19	20746923	20755250
TMEM79	3.1892e-34	Breast_Mammary_Tissue	0.112931	4	4	chr1	156282935	156292443
ZNF296	3.31117e-34	Breast_Mammary_Tissue	0.112959	4	4	chr19	45071500	45076509
PODXL2	3.31976e-34	Breast_Mammary_Tissue	0.112988	4	4	chr3	127629181	127672809
FADS3	3.34336e-34	Breast_Mammary_Tissue	-0.112932	4	4	chr11	61873519	61892051
IFT140	3.50704e-34	Breast_Mammary_Tissue	0.112932	4	4	chr16	1510458	1612110
ATP1B1	3.67895e-34	Breast_Mammary_Tissue	0.112858	4	4	chr1	169105697	169132530
KCTD1	3.73943e-34	Breast_Mammary_Tissue	0.112855	4	4	chr18	26454910	26657401
SLC25A29	3.90442e-34	Breast_Mammary_Tissue	0.112843	4	4	chr14	100291111	100306547
GGT7	4.20862e-34	Breast_Mammary_Tissue	0.112789	4	4	chr20	34844720	34872860
PICK1	4.39261e-34	Breast_Mammary_Tissue	0.112767	4	4	chr22	38056311	38075701
ANXA9	4.58252e-34	Breast_Mammary_Tissue	0.112718	4	4	chr1	150982017	150995634
EFNB3	4.80255e-34	Breast_Mammary_Tissue	0.112679	4	4	chr17	7705202	7711378
TMEM45B	5.71461e-34	Breast_Mammary_Tissue	0.112561	4	4	chr11	129815819	129860003
H2AFY2	5.72142e-34	Breast_Mammary_Tissue	0.112826	4	4	chr10	70052796	70112269
RBM47	6.00515e-34	Breast_Mammary_Tissue	0.112553	4	4	chr4	40423267	40630875
VAV3	6.11397e-34	Breast_Mammary_Tissue	0.112497	4	4	chr1	107571160	107965144
CDCP1	6.53096e-34	Breast_Mammary_Tissue	0.112485	4	4	chr3	45082278	45146422
ROR2	6.5331e-34	Breast_Mammary_Tissue	0.112455	4	4	chr9	91563091	91950162
CACFD1	6.93749e-34	Breast_Mammary_Tissue	0.112461	4	4	chr9	133459965	133470848
DNALI1	6.98702e-34	Breast_Mammary_Tissue	0.112446	4	4	chr1	37556919	37566815
ARVCF	7.39917e-34	Breast_Mammary_Tissue	0.112411	4	4	chr22	19969976	20016808
SCNN1A	7.82887e-34	Breast_Mammary_Tissue	0.112365	4	4	chr12	6346843	6377730
CCL28	7.83826e-34	Breast_Mammary_Tissue	0.112364	4	4	chr5	43376645	43412391
PSD4	8.02634e-34	Breast_Mammary_Tissue	0.112357	4	4	chr2	113157325	113209396
CTB-92J24.3	9.32345e-34	Breast_Mammary_Tissue	0.119069	4	4	chr19	23919081	23957930
LAYN	9.6401e-34	Breast_Mammary_Tissue	0.112274	4	4	chr11	111540280	111561745
GBE1	1.07841e-33	Breast_Mammary_Tissue	-0.112404	4	4	chr3	81489699	81762161
DTNB	1.07911e-33	Breast_Mammary_Tissue	0.112175	4	4	chr2	25377198	25673647
CCDC189	1.08285e-33	Breast_Mammary_Tissue	0.112167	4	4	chr16	30761198	30762710
LRCH4	1.12262e-33	Breast_Mammary_Tissue	0.112147	4	4	chr7	100574011	100586153
PPFIA4	1.13555e-33	Breast_Mammary_Tissue	0.11212	4	4	chr1	203026498	203078740
PRR15	1.1715e-33	Breast_Mammary_Tissue	0.112093	4	4	chr7	29563811	29567295
FHL1	1.19412e-33	Breast_Mammary_Tissue	-0.112023	4	4	chrX	136146702	136211359
LIPE	1.19432e-33	Breast_Mammary_Tissue	-0.112099	4	4	chr19	42401507	42427426
NUP210	1.20051e-33	Breast_Mammary_Tissue	0.112111	4	4	chr3	13316235	13420309
RP1-59D14.5	1.24407e-33	Breast_Mammary_Tissue	0.112095	4	4	chr17	2375061	2377746
AKR1C2	1.24892e-33	Breast_Mammary_Tissue	-0.1121	4	4	chr10	4987400	5018031
GOLGA2P10	1.25022e-33	Breast_Mammary_Tissue	0.112081	4	4	chr15	82472993	82513950
CELSR1	1.27448e-33	Breast_Mammary_Tissue	0.112037	4	4	chr22	46360834	46537170
BAMBI	1.35039e-33	Breast_Mammary_Tissue	0.11209	4	4	chr10	28677342	28682939
ZNF711	1.54597e-33	Breast_Mammary_Tissue	0.111938	4	4	chrX	85244032	85273362
EBF4	1.57815e-33	Breast_Mammary_Tissue	0.111915	4	4	chr20	2692878	2760108
CADM4	1.66778e-33	Breast_Mammary_Tissue	0.11183	4	4	chr19	43622368	43639839
HOMER2	1.68129e-33	Breast_Mammary_Tissue	0.111738	4	4	chr15	82836946	82986153
LINC01977	1.69713e-33	Breast_Mammary_Tissue	0.121043	4	4	chr17	79823452	79827704
AZGP1	1.75141e-33	Breast_Mammary_Tissue	0.111867	4	4	chr7	99966720	99976157
RAB15	1.84643e-33	Breast_Mammary_Tissue	0.111801	4	4	chr14	64945814	64972776
LRRC75B	1.85094e-33	Breast_Mammary_Tissue	0.111887	4	4	chr22	24585620	24593208
PLEKHG4B	1.94485e-33	Breast_Mammary_Tissue	0.111981	4	4	chr5	92151	189972
TUBBP5	1.95041e-33	Breast_Mammary_Tissue	0.114641	4	4	chr9	138150075	138177425
MSI2	2.04249e-33	Breast_Mammary_Tissue	0.111743	4	4	chr17	57255851	57684685
C20orf96	2.09347e-33	Breast_Mammary_Tissue	0.11173	4	4	chr20	270863	290778
CPNE7	2.18248e-33	Breast_Mammary_Tissue	0.111946	4	4	chr16	89575768	89597246
RRP7BP	2.35797e-33	Breast_Mammary_Tissue	0.111662	4	4	chr22	42555223	42582038
MST1	2.89324e-33	Breast_Mammary_Tissue	0.111482	4	4	chr3	49683964	49689498
FAM95C	2.90453e-33	Breast_Mammary_Tissue	0.112181	4	4	chr9	38540567	38545372
COL4A2	2.98456e-33	Breast_Mammary_Tissue	-0.1115	4	4	chr13	110305812	110513027
NPR1	3.01655e-33	Breast_Mammary_Tissue	-0.111455	4	4	chr1	153678637	153693992
RASAL1	3.02981e-33	Breast_Mammary_Tissue	0.112271	4	4	chr12	113098819	113136239
SLC7A3	3.07009e-33	Breast_Mammary_Tissue	0.116428	4	4	chrX	70925582	70931125
SPDEF	3.09891e-33	Breast_Mammary_Tissue	0.111753	4	4	chr6	34537802	34556333
MLPH	3.11785e-33	Breast_Mammary_Tissue	0.11149	4	4	chr2	237485428	237555318
GRHL1	3.14135e-33	Breast_Mammary_Tissue	0.111496	4	4	chr2	9951693	10002277
TMEM27	3.25473e-33	Breast_Mammary_Tissue	0.111672	4	4	chrX	15627318	15665031
WDR34	3.41283e-33	Breast_Mammary_Tissue	0.111353	4	4	chr9	128633663	128656787
ZNF692	3.4712e-33	Breast_Mammary_Tissue	0.111407	4	4	chr1	248850006	248859085
C10orf35	3.48842e-33	Breast_Mammary_Tissue	0.111409	4	4	chr10	69630251	69633599
FAM71E1	3.51911e-33	Breast_Mammary_Tissue	0.111377	4	4	chr19	50466785	50476753
MAP3K1	3.90898e-33	Breast_Mammary_Tissue	0.111402	4	4	chr5	56815574	56896152
SIPA1L3	3.96017e-33	Breast_Mammary_Tissue	0.111217	4	4	chr19	37907228	38208372
RAB26	4.20624e-33	Breast_Mammary_Tissue	0.11151	4	4	chr16	2140803	2154165
RP11-238F2.1	4.22868e-33	Breast_Mammary_Tissue	-0.115681	4	4	chr17	70778604	70779230
SEZ6L2	4.25878e-33	Breast_Mammary_Tissue	0.111277	4	4	chr16	29871159	29899547
RDH5	4.40084e-33	Breast_Mammary_Tissue	-0.111153	4	4	chr12	55720367	55724705
TRAPPC6A	4.53451e-33	Breast_Mammary_Tissue	0.111268	4	4	chr19	45162928	45178237
DCST2	4.85535e-33	Breast_Mammary_Tissue	0.111167	4	4	chr1	155018523	155033781
RHPN1	5.0544e-33	Breast_Mammary_Tissue	0.111129	4	4	chr8	143368887	143384220
TCF15	5.36203e-33	Breast_Mammary_Tissue	-0.111119	4	4	chr20	603797	610398
RAB11FIP1	5.50132e-33	Breast_Mammary_Tissue	0.111082	4	4	chr8	37858618	37899467
TDRD5	5.53542e-33	Breast_Mammary_Tissue	0.111635	4	4	chr1	179591613	179691272
RP1-302G2.5	5.71666e-33	Breast_Mammary_Tissue	-0.111068	4	4	chr6	44216939	44218236
STX11	5.74927e-33	Breast_Mammary_Tissue	-0.111043	4	4	chr6	144150526	144188370
IGSF8	5.78039e-33	Breast_Mammary_Tissue	0.111282	4	4	chr1	160091340	160098943
CTD-2540F13.2	6.0535e-33	Breast_Mammary_Tissue	0.111427	4	4	chr19	38738348	38739863
CELSR2	6.23083e-33	Breast_Mammary_Tissue	0.111014	4	4	chr1	109250019	109275750
ATP2C2	6.59221e-33	Breast_Mammary_Tissue	0.11124	4	4	chr16	84368527	84464187
SLC22A17	6.5937e-33	Breast_Mammary_Tissue	0.110931	4	4	chr14	23346306	23352912
MARCKSL1	7.06037e-33	Breast_Mammary_Tissue	0.110952	4	4	chr1	32333832	32336379
KCNS3	7.11539e-33	Breast_Mammary_Tissue	0.111019	4	4	chr2	17877847	18361616
CCDC183	7.52479e-33	Breast_Mammary_Tissue	0.110909	4	4	chr9	136796350	136807741
CSPG4	7.99997e-33	Breast_Mammary_Tissue	-0.110829	4	4	chr15	75674322	75712848
FOXQ1	8.61529e-33	Breast_Mammary_Tissue	0.111755	4	4	chr6	1312440	1314748
FAAH	9.04123e-33	Breast_Mammary_Tissue	0.110769	4	4	chr1	46394265	46413848
RP5-1120P11.1	9.79321e-33	Breast_Mammary_Tissue	0.113958	4	4	chr6	43995723	43999508
TIMP4	1.00036e-32	Breast_Mammary_Tissue	-0.110713	4	4	chr3	12153051	12159351
SULT2B1	1.05174e-32	Breast_Mammary_Tissue	0.111067	4	4	chr19	48552075	48599425
KLHDC9	1.06995e-32	Breast_Mammary_Tissue	0.110639	4	4	chr1	161098361	161100346
STYK1	1.08084e-32	Breast_Mammary_Tissue	0.110649	4	4	chr12	10618939	10674318
PFKFB1	1.1452e-32	Breast_Mammary_Tissue	-0.11058	4	4	chrX	54932961	54998534
IRX3	1.17569e-32	Breast_Mammary_Tissue	0.110574	4	4	chr16	54283304	54286763
PLEKHN1	1.19319e-32	Breast_Mammary_Tissue	0.110579	4	4	chr1	966497	975108
PLA2G2A	1.21553e-32	Breast_Mammary_Tissue	-0.110571	4	4	chr1	19975431	19980416
RAP1GAP	1.24877e-32	Breast_Mammary_Tissue	0.110579	4	4	chr1	21596215	21669363
EHF	1.31747e-32	Breast_Mammary_Tissue	0.11146	4	4	chr11	34621093	34661057
CA11	1.32264e-32	Breast_Mammary_Tissue	0.110518	4	4	chr19	48637942	48646312
RP11-297A16.4	1.32666e-32	Breast_Mammary_Tissue	0.118742	4	4	chr10	34969909	34975578
CTNND2	1.37248e-32	Breast_Mammary_Tissue	0.110499	4	4	chr5	10971840	11904043
LINC01914	1.66176e-32	Breast_Mammary_Tissue	-0.110494	4	4	chr2	41931599	41933723
ABLIM3	1.68102e-32	Breast_Mammary_Tissue	-0.110354	4	4	chr5	149141483	149260542
AKR7A3	1.82631e-32	Breast_Mammary_Tissue	0.110311	4	4	chr1	19282558	19289250
IRF6	1.83182e-32	Breast_Mammary_Tissue	0.110295	4	4	chr1	209785623	209806175
FOXA1	1.83387e-32	Breast_Mammary_Tissue	0.111765	4	4	chr14	37589984	37596059
CYP2J2	1.89336e-32	Breast_Mammary_Tissue	0.111326	4	4	chr1	59893308	59926790
KLK8	2.035e-32	Breast_Mammary_Tissue	0.114562	4	4	chr19	50996007	51002711
ZNF552	2.0855e-32	Breast_Mammary_Tissue	0.110223	4	4	chr19	57803841	57814913
ARHGEF37	2.09528e-32	Breast_Mammary_Tissue	0.110207	4	4	chr5	149551947	149634968
SPAAR	2.11659e-32	Breast_Mammary_Tissue	-0.110206	4	4	chr9	35909483	35937153
CDC42EP2	2.15414e-32	Breast_Mammary_Tissue	-0.110177	4	4	chr11	65314818	65322429
VAMP8	2.2956e-32	Breast_Mammary_Tissue	0.110155	4	4	chr2	85561562	85582031
CRNDE	2.40336e-32	Breast_Mammary_Tissue	0.110109	4	4	chr16	54845189	54929189
EFNA1	2.42899e-32	Breast_Mammary_Tissue	0.110174	4	4	chr1	155127460	155134857
RNF128	2.43051e-32	Breast_Mammary_Tissue	0.110656	4	4	chrX	106693794	106796993
KRT7	2.44389e-32	Breast_Mammary_Tissue	0.110118	4	4	chr12	52232520	52252186
AFMID	2.45435e-32	Breast_Mammary_Tissue	0.110132	4	4	chr17	78187317	78207701
AIFM2	2.51237e-32	Breast_Mammary_Tissue	-0.110027	4	4	chr10	70098223	70132934
CACNG4	2.52329e-32	Breast_Mammary_Tissue	0.113031	4	4	chr17	66964910	67033398
UNC5CL	2.78292e-32	Breast_Mammary_Tissue	0.110001	4	4	chr6	41026911	41039217
RASGEF1A	2.82433e-32	Breast_Mammary_Tissue	0.11031	4	4	chr10	43194535	43266919
NRTN	2.88743e-32	Breast_Mammary_Tissue	0.111311	4	4	chr19	5823802	5828324
CTD-3032H12.1	2.9403e-32	Breast_Mammary_Tissue	0.116407	4	4	chr16	54937786	54938671
LRRC26	3.13382e-32	Breast_Mammary_Tissue	0.116302	4	4	chr9	137168763	137170051
RBP4	3.19477e-32	Breast_Mammary_Tissue	-0.109911	4	4	chr10	93591687	93601744
IRX5	3.24881e-32	Breast_Mammary_Tissue	0.109895	4	4	chr16	54930862	54934485
OFD1	3.35116e-32	Breast_Mammary_Tissue	0.109896	4	4	chrX	13734745	13769353
FAM83F	3.36279e-32	Breast_Mammary_Tissue	0.109891	4	4	chr22	39994949	40043067
CTD-2619J13.13	3.41351e-32	Breast_Mammary_Tissue	0.117497	4	4	chr19	58400221	58400679
LYPD6B	3.43756e-32	Breast_Mammary_Tissue	0.11145	4	4	chr2	149038107	149215262
ITGB8	3.55669e-32	Breast_Mammary_Tissue	0.109947	4	4	chr7	20330702	20415754
TPTEP1	3.82445e-32	Breast_Mammary_Tissue	0.109907	4	4	chr22	16601887	16698742
SOX4	3.93572e-32	Breast_Mammary_Tissue	0.109829	4	4	chr6	21592768	21598619
SLC6A14	4.18678e-32	Breast_Mammary_Tissue	0.11716	4	4	chrX	116436622	116461458
SIDT1	4.33306e-32	Breast_Mammary_Tissue	0.109802	4	4	chr3	113532296	113629578
ESPN	4.60606e-32	Breast_Mammary_Tissue	0.109682	4	4	chr1	6424788	6460980
LGALS12	4.74565e-32	Breast_Mammary_Tissue	-0.109696	4	4	chr11	63506084	63516774
GNAI1	4.8678e-32	Breast_Mammary_Tissue	-0.109605	4	4	chr7	80133955	80219402
RP11-66N24.3	4.91926e-32	Breast_Mammary_Tissue	0.109632	4	4	chr14	23561097	23567110
METTL3	5.18254e-32	Breast_Mammary_Tissue	0.109439	4	4	chr14	21499176	21511375
LMX1B	5.20076e-32	Breast_Mammary_Tissue	0.11041	4	4	chr9	126614443	126701032
RP11-884K10.6	5.67907e-32	Breast_Mammary_Tissue	0.120316	4	4	chr3	53797764	53798019
ZNF33B	5.87447e-32	Breast_Mammary_Tissue	0.109547	4	4	chr10	42574185	42638553
NPAS1	5.90919e-32	Breast_Mammary_Tissue	0.109773	4	4	chr19	47019820	47045775
SLC9A7	6.06716e-32	Breast_Mammary_Tissue	0.109481	4	4	chrX	46599252	46759172
STX19	6.08694e-32	Breast_Mammary_Tissue	0.110003	4	4	chr3	94014369	94028610
ME1	6.12791e-32	Breast_Mammary_Tissue	-0.109401	4	4	chr6	83210389	83431071
ITIH5	6.15782e-32	Breast_Mammary_Tissue	-0.109452	4	4	chr10	7559270	7666998
AZGP1P1	6.1768e-32	Breast_Mammary_Tissue	0.111598	4	4	chr7	99980762	99987535
FZD1	6.24723e-32	Breast_Mammary_Tissue	0.109467	4	4	chr7	91264364	91271326
ITGB4	6.37105e-32	Breast_Mammary_Tissue	0.109452	4	4	chr17	75721328	75757818
BICDL1	7.13618e-32	Breast_Mammary_Tissue	0.10939	4	4	chr12	119989869	120094494
CXADR	7.30278e-32	Breast_Mammary_Tissue	0.109545	4	4	chr21	17512382	17593579
PGAP3	7.47267e-32	Breast_Mammary_Tissue	0.109364	4	4	chr17	39671122	39696797
TUSC5	7.48719e-32	Breast_Mammary_Tissue	-0.109344	4	4	chr17	1279663	1300987
CT62	7.8866e-32	Breast_Mammary_Tissue	0.117467	4	4	chr15	71110244	71115494
FZD4	7.94328e-32	Breast_Mammary_Tissue	-0.109321	4	4	chr11	86945679	86955391
RP11-311D14.1	8.02069e-32	Breast_Mammary_Tissue	0.117804	4	4	chr4	105679050	105680094
ITGA7	8.13334e-32	Breast_Mammary_Tissue	-0.109319	4	4	chr12	55684612	55716036
TACSTD2	8.19919e-32	Breast_Mammary_Tissue	0.109295	4	4	chr1	58575423	58577773
RP11-66B24.1	8.25677e-32	Breast_Mammary_Tissue	0.109395	4	4	chr15	100861843	100874369
ALOX12P2	9.38303e-32	Breast_Mammary_Tissue	0.109719	4	4	chr17	6853861	6954097
PIGR	9.49494e-32	Breast_Mammary_Tissue	0.110233	4	4	chr1	206928518	206946466
ARHGAP39	9.89075e-32	Breast_Mammary_Tissue	0.109185	4	4	chr8	144529179	144605816
RN7SL176P	9.99616e-32	Breast_Mammary_Tissue	0.112215	4	4	chr12	100158502	100158765
AP000344.4	1.02255e-31	Breast_Mammary_Tissue	0.116236	4	4	chr22	23446598	23460833
ALCAM	1.03947e-31	Breast_Mammary_Tissue	0.109132	4	4	chr3	105366909	105576900
POF1B	1.0478e-31	Breast_Mammary_Tissue	0.109394	4	4	chrX	85277396	85379743
AQP7P1	1.04943e-31	Breast_Mammary_Tissue	-0.109131	4	4	chr9	63317067	63333091
GLDN	1.05424e-31	Breast_Mammary_Tissue	-0.109075	4	4	chr15	51341629	51408013
CERS4	1.05942e-31	Breast_Mammary_Tissue	0.109157	4	4	chr19	8206736	8262421
EFNA3	1.07526e-31	Breast_Mammary_Tissue	0.109129	4	4	chr1	155078872	155087538
GOLM1	1.08583e-31	Breast_Mammary_Tissue	0.10901	4	4	chr9	86026146	86100173
RP11-311H10.4	1.10775e-31	Breast_Mammary_Tissue	-0.112677	4	4	chr9	33402857	33409948
CTC-558O2.1	1.12308e-31	Breast_Mammary_Tissue	0.11	4	4	chr5	168706567	168720884
RIC3	1.16652e-31	Breast_Mammary_Tissue	0.10906	4	4	chr11	8106113	8169055
RAB24	1.18638e-31	Breast_Mammary_Tissue	0.109003	4	4	chr5	177301451	177303744
ZNF587	1.21445e-31	Breast_Mammary_Tissue	0.108988	4	4	chr19	57853776	57865112
SMO	1.22288e-31	Breast_Mammary_Tissue	0.10899	4	4	chr7	129188872	129213416
RIPK4	1.25668e-31	Breast_Mammary_Tissue	0.109234	4	4	chr21	41739369	41767106
GATA3-AS1	1.28944e-31	Breast_Mammary_Tissue	0.111373	4	4	chr10	8050450	8053484
TRIM45	1.30264e-31	Breast_Mammary_Tissue	0.108974	4	4	chr1	117111060	117122587
GGT1	1.40141e-31	Breast_Mammary_Tissue	0.108971	4	4	chr22	24594811	24629005
AC005077.14	1.41776e-31	Breast_Mammary_Tissue	0.110496	4	4	chr7	76071469	76074963
CTA-398F10.2	1.43474e-31	Breast_Mammary_Tissue	0.12113	4	4	chr8	8456909	8461337
GYPC	1.55577e-31	Breast_Mammary_Tissue	-0.108835	4	4	chr2	126655933	126696675
WNK4	1.55763e-31	Breast_Mammary_Tissue	0.109085	4	4	chr17	42780678	42796936
CDC42BPG	1.56813e-31	Breast_Mammary_Tissue	0.108849	4	4	chr11	64823387	64844569
AARD	1.75511e-31	Breast_Mammary_Tissue	0.111692	4	4	chr8	116938199	116944487
MISP	1.78226e-31	Breast_Mammary_Tissue	0.108998	4	4	chr19	751126	764318
EPB41L4A-AS1	1.79912e-31	Breast_Mammary_Tissue	0.108702	4	4	chr5	112160526	112162617
TUFT1	1.94327e-31	Breast_Mammary_Tissue	0.108676	4	4	chr1	151540305	151583583
ETV4	2.00444e-31	Breast_Mammary_Tissue	0.108733	4	4	chr17	43527844	43579620
LINC01237	2.04883e-31	Breast_Mammary_Tissue	0.108614	4	4	chr2	241881363	242078722
NTF4	2.06506e-31	Breast_Mammary_Tissue	0.113657	4	4	chr19	49061133	49065054
CTD-2566J3.1	2.08952e-31	Breast_Mammary_Tissue	0.120787	4	4	chr14	68125004	68130196
GNG2	2.09626e-31	Breast_Mammary_Tissue	-0.108653	4	4	chr14	51826195	51979342
ERBB4	2.101e-31	Breast_Mammary_Tissue	0.108882	4	4	chr2	211375717	212538841
RP11-774O3.3	2.13028e-31	Breast_Mammary_Tissue	0.10862	4	4	chr4	8355090	8358338
C3orf14	2.13073e-31	Breast_Mammary_Tissue	0.108649	4	4	chr3	62318973	62336213
DTX3	2.14152e-31	Breast_Mammary_Tissue	0.108613	4	4	chr12	57604622	57609804
GPR27	2.23165e-31	Breast_Mammary_Tissue	0.108619	4	4	chr3	71754050	71756496
SPTBN2	2.25065e-31	Breast_Mammary_Tissue	0.108565	4	4	chr11	66685248	66729226
VGLL1	2.38617e-31	Breast_Mammary_Tissue	0.119635	4	4	chrX	136532152	136556807
FZD7	2.4864e-31	Breast_Mammary_Tissue	0.108554	4	4	chr2	202034587	202038445
FOLR1	2.51031e-31	Breast_Mammary_Tissue	0.113661	4	4	chr11	72189558	72196323
C1orf116	2.51718e-31	Breast_Mammary_Tissue	0.108624	4	4	chr1	207018521	207032756
AKR1C1	2.55649e-31	Breast_Mammary_Tissue	-0.10854	4	4	chr10	4963253	4983283
RNF39	2.62115e-31	Breast_Mammary_Tissue	0.108488	4	4	chr6	30070334	30075887
GPRIN2	2.63562e-31	Breast_Mammary_Tissue	0.111118	4	4	chr10	46549044	46555530
RP11-663N22.1	2.72731e-31	Breast_Mammary_Tissue	0.122246	4	4	chr17	27237859	27241661
ARHGEF38	2.77764e-31	Breast_Mammary_Tissue	0.111103	4	4	chr4	105552620	105707918
WDR6	2.86279e-31	Breast_Mammary_Tissue	0.108449	4	4	chr3	49007155	49015803
TMEM98	2.89148e-31	Breast_Mammary_Tissue	0.108411	4	4	chr17	32927910	32945106
RAB27B	2.93116e-31	Breast_Mammary_Tissue	0.108437	4	4	chr18	54717860	54895516
D2HGDH	3.03719e-31	Breast_Mammary_Tissue	0.108432	4	4	chr2	241734579	241768811
TSTD1	3.09922e-31	Breast_Mammary_Tissue	0.108409	4	4	chr1	161037631	161038990
TM4SF1-AS1	3.14149e-31	Breast_Mammary_Tissue	0.108903	4	4	chr3	149377866	149386583
SLC9A3R1	3.30209e-31	Breast_Mammary_Tissue	0.108378	4	4	chr17	74748913	74769353
GRAMD2	3.38555e-31	Breast_Mammary_Tissue	0.108445	4	4	chr15	72159807	72197785
FAM83B	3.51983e-31	Breast_Mammary_Tissue	0.113108	4	4	chr6	54846771	54942022
ELF5	3.78527e-31	Breast_Mammary_Tissue	0.111943	4	4	chr11	34478793	34513805
ARHGAP40	3.8567e-31	Breast_Mammary_Tissue	0.111674	4	4	chr20	38601934	38651035
PROM1	3.89787e-31	Breast_Mammary_Tissue	0.108748	4	4	chr4	15964248	16084378
RP6-65G23.3	3.94202e-31	Breast_Mammary_Tissue	0.114945	4	4	chr14	70810205	70815403
AC008268.1	3.96059e-31	Breast_Mammary_Tissue	0.116966	4	4	chr2	95666084	95668715
ACSM5	4.06114e-31	Breast_Mammary_Tissue	-0.108202	4	4	chr16	20409534	20441249
LYPD6	4.11092e-31	Breast_Mammary_Tissue	0.108208	4	4	chr2	149329985	149474148
FAM213A	4.37109e-31	Breast_Mammary_Tissue	-0.108142	4	4	chr10	80407829	80437115
KCNIP2	4.71635e-31	Breast_Mammary_Tissue	-0.108099	4	4	chr10	101825974	101843920
ATAT1	4.73688e-31	Breast_Mammary_Tissue	0.108079	4	4	chr6	30626842	30646823
XBP1	4.89593e-31	Breast_Mammary_Tissue	0.108315	4	4	chr22	28794555	28800597
TEAD3	4.90457e-31	Breast_Mammary_Tissue	0.108042	4	4	chr6	35473597	35497076
RP11-486B10.4	4.98333e-31	Breast_Mammary_Tissue	0.112323	4	4	chr1	41542069	41544310
ARSD	5.13152e-31	Breast_Mammary_Tissue	0.108059	4	4	chrX	2903970	2929351
CGNL1	5.14486e-31	Breast_Mammary_Tissue	0.108081	4	4	chr15	57375967	57550727
DUSP16	5.27869e-31	Breast_Mammary_Tissue	0.10791	4	4	chr12	12474210	12562383
AFF3	5.44857e-31	Breast_Mammary_Tissue	0.107999	4	4	chr2	99545419	100142739
CH17-469D17.1	5.63981e-31	Breast_Mammary_Tissue	-0.1085	4	4	chr9	43109866	43125905
C1orf64	6.11278e-31	Breast_Mammary_Tissue	0.11217	4	4	chr1	16004236	16008807
NLRP2	6.12822e-31	Breast_Mammary_Tissue	0.108201	4	4	chr19	54953130	55001142
NXNL2	6.46551e-31	Breast_Mammary_Tissue	0.108782	4	4	chr9	88535101	88584274
EGF	6.87796e-31	Breast_Mammary_Tissue	0.108865	4	4	chr4	109912884	110012266
PLPPR3	7.09612e-31	Breast_Mammary_Tissue	0.108856	4	4	chr19	812488	821977
TRIM17	7.19981e-31	Breast_Mammary_Tissue	0.107822	4	4	chr1	228407940	228416861
KIF12	7.30891e-31	Breast_Mammary_Tissue	0.108833	4	4	chr9	114086126	114099291
PEG10	7.44504e-31	Breast_Mammary_Tissue	0.107803	4	4	chr7	94656325	94669695
PAK6	7.70672e-31	Breast_Mammary_Tissue	0.10796	4	4	chr15	40238759	40277487
PLK5	7.91742e-31	Breast_Mammary_Tissue	0.108251	4	4	chr19	1524074	1535456
RP11-430C7.5	8.00855e-31	Breast_Mammary_Tissue	0.10771	4	4	chr1	204626775	204629712
WEE1	8.01041e-31	Breast_Mammary_Tissue	0.107741	4	4	chr11	9573681	9593457
ARHGEF38-IT1	8.08338e-31	Breast_Mammary_Tissue	0.120916	4	4	chr4	105561591	105570238
GOT2	8.2613e-31	Breast_Mammary_Tissue	0.107734	4	4	chr16	58707131	58734357
COL7A1	8.71338e-31	Breast_Mammary_Tissue	0.107691	4	4	chr3	48564073	48595267
ATP13A4	8.94428e-31	Breast_Mammary_Tissue	0.1076	4	4	chr3	193402077	193593111
HS6ST1	9.48213e-31	Breast_Mammary_Tissue	0.107634	4	4	chr2	128236716	128318577
FMO5	9.53661e-31	Breast_Mammary_Tissue	0.10761	4	4	chr1	147175351	147243050
AK5	1.07e-30	Breast_Mammary_Tissue	0.107542	4	4	chr1	77282051	77559969
RP11-798K3.2	1.14064e-30	Breast_Mammary_Tissue	-0.107726	4	4	chr15	66984108	67065268
TTC39A-AS1	1.18563e-30	Breast_Mammary_Tissue	0.11974	4	4	chr1	51329654	51335324
CDRT4	1.18928e-30	Breast_Mammary_Tissue	0.107493	4	4	chr17	15436015	15475728
COL9A2	1.2021e-30	Breast_Mammary_Tissue	0.10746	4	4	chr1	40300487	40317294
KRT7-AS	1.21846e-30	Breast_Mammary_Tissue	0.108457	4	4	chr12	52245048	52247448
EMID1	1.22419e-30	Breast_Mammary_Tissue	0.1075	4	4	chr22	29205851	29259597
VEGFB	1.22652e-30	Breast_Mammary_Tissue	-0.107452	4	4	chr11	64234538	64238793
GRIK1-AS1	1.22915e-30	Breast_Mammary_Tissue	0.108193	4	4	chr21	29748175	29764002
SUSD3	1.32068e-30	Breast_Mammary_Tissue	0.107373	4	4	chr9	93058688	93085138
ARFIP2	1.33151e-30	Breast_Mammary_Tissue	0.1074	4	4	chr11	6474683	6481446
LINC01238	1.34163e-30	Breast_Mammary_Tissue	0.107608	4	4	chr2	241970683	241977276
CACNG1	1.37964e-30	Breast_Mammary_Tissue	0.11477	4	4	chr17	67044590	67056797
LAD1	1.38378e-30	Breast_Mammary_Tissue	0.107364	4	4	chr1	201380838	201399915
PGGHG	1.4011e-30	Breast_Mammary_Tissue	0.107386	4	4	chr11	289138	296107
CYP26B1	1.42037e-30	Breast_Mammary_Tissue	-0.107341	4	4	chr2	72129238	72148038
MUC15	1.46895e-30	Breast_Mammary_Tissue	0.111278	4	4	chr11	26559033	26572233
MYB-AS1	1.46952e-30	Breast_Mammary_Tissue	0.12055	4	4	chr6	135195083	135195428
TRIM2	1.49387e-30	Breast_Mammary_Tissue	0.107288	4	4	chr4	153152342	153339320
SMAD6	1.5069e-30	Breast_Mammary_Tissue	-0.107267	4	4	chr15	66702228	66782848
PDE8B	1.53925e-30	Breast_Mammary_Tissue	-0.107297	4	4	chr5	77210449	77429807
CEBPA	1.57445e-30	Breast_Mammary_Tissue	-0.107289	4	4	chr19	33300475	33302564
AC005062.2	1.59006e-30	Breast_Mammary_Tissue	0.111216	4	4	chr7	19918981	20134255
WDR90	1.59321e-30	Breast_Mammary_Tissue	0.10749	4	4	chr16	649325	667833
TMEM54	1.6619e-30	Breast_Mammary_Tissue	0.107301	4	4	chr1	32894647	32901438
KIAA1671	1.71058e-30	Breast_Mammary_Tissue	0.107213	4	4	chr22	24952730	25197448
LINC00885	1.73518e-30	Breast_Mammary_Tissue	0.116429	4	4	chr3	196142636	196160890
BHMT2	1.74231e-30	Breast_Mammary_Tissue	-0.107192	4	4	chr5	79069717	79089466
MLXIPL	1.75818e-30	Breast_Mammary_Tissue	-0.107233	4	4	chr7	73593194	73624543
TMEM139	1.81166e-30	Breast_Mammary_Tissue	0.10719	4	4	chr7	143279957	143288048
RP11-315O6.1	1.81792e-30	Breast_Mammary_Tissue	0.107819	4	4	chr11	102453045	102462008
GJC3	1.91036e-30	Breast_Mammary_Tissue	0.107127	4	4	chr7	99923269	99929391
GATA3	1.92343e-30	Breast_Mammary_Tissue	0.107111	4	4	chr10	8053604	8075198
ABHD17C	1.95257e-30	Breast_Mammary_Tissue	0.107135	4	4	chr15	80679684	80755621
LINC01836	2.05299e-30	Breast_Mammary_Tissue	0.107586	4	4	chr19	782755	785080
GLS2	2.14471e-30	Breast_Mammary_Tissue	0.107547	4	4	chr12	56479780	56488414
TNRC18P1	2.17312e-30	Breast_Mammary_Tissue	0.107068	4	4	chr4	140641840	140645489
PI15	2.2035e-30	Breast_Mammary_Tissue	0.107003	4	4	chr8	74824537	74855029
TTC6	2.24811e-30	Breast_Mammary_Tissue	0.110696	4	4	chr14	37595847	38041442
MACC1	2.29261e-30	Breast_Mammary_Tissue	0.106999	4	4	chr7	20134655	20217404
CCDC69	2.35159e-30	Breast_Mammary_Tissue	-0.106973	4	4	chr5	151181052	151224145
CD164L2	2.44185e-30	Breast_Mammary_Tissue	0.112586	4	4	chr1	27379176	27383380
DNAH5	2.47551e-30	Breast_Mammary_Tissue	0.107144	4	4	chr5	13690331	13944543
SLC13A2	2.49442e-30	Breast_Mammary_Tissue	0.113299	4	4	chr17	28473293	28497781
CD36	2.57235e-30	Breast_Mammary_Tissue	-0.106918	4	4	chr7	80369575	80677008
TMEM63C	2.58192e-30	Breast_Mammary_Tissue	0.107094	4	4	chr14	77175850	77259495
ZNF204P	2.61245e-30	Breast_Mammary_Tissue	0.106895	4	4	chr6	27357825	27360221
TMEM265	2.81313e-30	Breast_Mammary_Tissue	0.106871	4	4	chr16	30741741	30744281
WNT11	2.95673e-30	Breast_Mammary_Tissue	-0.10682	4	4	chr11	76186325	76210736
MST1R	3.16038e-30	Breast_Mammary_Tissue	0.106769	4	4	chr3	49887002	49903844
FAM84A	3.19126e-30	Breast_Mammary_Tissue	0.106763	4	4	chr2	14632686	14650814
FABP5	3.21732e-30	Breast_Mammary_Tissue	-0.106777	4	4	chr8	81280377	81284777
VPS9D1-AS1	3.29373e-30	Breast_Mammary_Tissue	0.106753	4	4	chr16	89711856	89718165
CNTN1	3.32299e-30	Breast_Mammary_Tissue	0.106703	4	4	chr12	40692442	41072418
TMC5	3.71269e-30	Breast_Mammary_Tissue	0.106817	4	4	chr16	19410496	19499113
CPM	3.73296e-30	Breast_Mammary_Tissue	-0.106648	4	4	chr12	68851175	68971570
PDE3B	3.77571e-30	Breast_Mammary_Tissue	-0.106675	4	4	chr11	14643723	14872044
RPS6KA1	3.84982e-30	Breast_Mammary_Tissue	0.106634	4	4	chr1	26529761	26575030
BATF	3.92608e-30	Breast_Mammary_Tissue	0.106648	4	4	chr14	75522425	75547015
SPATA13	3.96232e-30	Breast_Mammary_Tissue	0.106615	4	4	chr13	23979805	24307074
FAM189A2	4.13593e-30	Breast_Mammary_Tissue	0.106598	4	4	chr9	69324572	69392455
TRPS1	4.19303e-30	Breast_Mammary_Tissue	0.106568	4	4	chr8	115408496	115809673
LY75	4.31268e-30	Breast_Mammary_Tissue	0.106544	4	4	chr2	159803355	159904749
NEDD4L	4.33094e-30	Breast_Mammary_Tissue	0.106552	4	4	chr18	58044367	58401540
CCDC74A	4.34311e-30	Breast_Mammary_Tissue	0.106793	4	4	chr2	131527833	131533666
TBC1D9	4.42409e-30	Breast_Mammary_Tissue	0.106407	4	4	chr4	140620765	140756120
ACO1	4.44474e-30	Breast_Mammary_Tissue	-0.106497	4	4	chr9	32384603	32454769
KLK5	4.4624e-30	Breast_Mammary_Tissue	0.108578	4	4	chr19	50943303	50953093
TPBG	4.46865e-30	Breast_Mammary_Tissue	0.10655	4	4	chr6	82363206	82370828
SFTA1P	4.48621e-30	Breast_Mammary_Tissue	-0.107046	4	4	chr10	10784437	10794980
CBX4	4.66395e-30	Breast_Mammary_Tissue	0.106558	4	4	chr17	79833156	79839429
GALNT6	4.6908e-30	Breast_Mammary_Tissue	0.106533	4	4	chr12	51351247	51392867
AP000438.2	4.8389e-30	Breast_Mammary_Tissue	0.109596	4	4	chr11	62917926	62918361
PRG4	4.84599e-30	Breast_Mammary_Tissue	-0.10648	4	4	chr1	186296279	186314562
DOC2A	5.09818e-30	Breast_Mammary_Tissue	0.106428	4	4	chr16	30005794	30023270
PDE1B	5.13718e-30	Breast_Mammary_Tissue	-0.106428	4	4	chr12	54549350	54579239
C19orf12	5.20377e-30	Breast_Mammary_Tissue	-0.106447	4	4	chr19	29698886	29715789
LRRN2	5.37491e-30	Breast_Mammary_Tissue	0.106487	4	4	chr1	204617170	204685733
ZNF107	5.72753e-30	Breast_Mammary_Tissue	0.106371	4	4	chr7	64666083	64711582
CD300LG	5.80694e-30	Breast_Mammary_Tissue	-0.106363	4	4	chr17	43847148	43863629
B3GNT3	5.89444e-30	Breast_Mammary_Tissue	0.106724	4	4	chr19	17794828	17813082
C15orf48	5.9708e-30	Breast_Mammary_Tissue	0.106298	4	4	chr15	45430529	45433449
ETHE1	6.14627e-30	Breast_Mammary_Tissue	0.106491	4	4	chr19	43506719	43527244
SOX12	6.33412e-30	Breast_Mammary_Tissue	0.106278	4	4	chr20	325595	330224
RP11-268J15.5	6.62272e-30	Breast_Mammary_Tissue	0.106261	4	4	chr1	36323734	36329221
KRT23	6.89036e-30	Breast_Mammary_Tissue	0.107491	4	4	chr17	40922696	40937634
WNT4	6.89448e-30	Breast_Mammary_Tissue	0.106223	4	4	chr1	22117305	22143969
BTNL9	6.9794e-30	Breast_Mammary_Tissue	-0.106223	4	4	chr5	181040225	181061523
ART5	7.59567e-30	Breast_Mammary_Tissue	0.106435	4	4	chr11	3638503	3642316
VWA5A	8.09875e-30	Breast_Mammary_Tissue	0.106063	4	4	chr11	124115362	124147721
FBXL8	8.1733e-30	Breast_Mammary_Tissue	0.106103	4	4	chr16	67161120	67164570
PLA2G4B	8.22435e-30	Breast_Mammary_Tissue	0.106072	4	4	chr15	41837775	41848143
CTC-327F10.4	8.69244e-30	Breast_Mammary_Tissue	0.118241	4	4	chr5	147887112	147887704
QTRT1	8.90101e-30	Breast_Mammary_Tissue	0.10595	4	4	chr19	10701451	10713437
GOLGA8A	9.06719e-30	Breast_Mammary_Tissue	0.105988	4	4	chr15	34379071	34437466
IRX4	9.13569e-30	Breast_Mammary_Tissue	0.108361	4	4	chr5	1877413	1887236
SFMBT2	9.24983e-30	Breast_Mammary_Tissue	0.105994	4	4	chr10	7158624	7411486
PRSS45	9.47063e-30	Breast_Mammary_Tissue	0.106217	4	4	chr3	46742092	46744755
SMPD3	9.5041e-30	Breast_Mammary_Tissue	0.10601	4	4	chr16	68358554	68448688
TIGD2	9.66472e-30	Breast_Mammary_Tissue	0.105878	4	4	chr4	89111500	89114899
LINC00930	9.93979e-30	Breast_Mammary_Tissue	0.106587	4	4	chr15	92567818	92572042
ARHGEF5	1.02273e-29	Breast_Mammary_Tissue	0.105966	4	4	chr7	144355288	144380632
SLC26A3	1.04021e-29	Breast_Mammary_Tissue	0.10931	4	4	chr7	107765467	107803225
C6orf132	1.09736e-29	Breast_Mammary_Tissue	0.105962	4	4	chr6	42101118	42142619
RP11-112J3.16	1.17683e-29	Breast_Mammary_Tissue	0.106737	4	4	chr9	35772163	35790432
GRAMD3	1.18392e-29	Breast_Mammary_Tissue	0.105875	4	4	chr5	126360132	126496278
AC010761.9	1.20038e-29	Breast_Mammary_Tissue	0.10587	4	4	chr17	28745569	28747652
CTB-31O20.2	1.23801e-29	Breast_Mammary_Tissue	0.105799	4	4	chr19	1874871	1876169
F2RL2	1.25942e-29	Breast_Mammary_Tissue	0.106028	4	4	chr5	76615482	76623434
KLB	1.26342e-29	Breast_Mammary_Tissue	-0.105666	4	4	chr4	39406853	39451536
DCAKD	1.27519e-29	Breast_Mammary_Tissue	0.105822	4	4	chr17	45023340	45061109
SEMA5A	1.27879e-29	Breast_Mammary_Tissue	0.105787	4	4	chr5	9035026	9546075
IL17RB	1.39345e-29	Breast_Mammary_Tissue	0.105693	4	4	chr3	53846580	53865800
MEOX2-AS1	1.44526e-29	Breast_Mammary_Tissue	-0.105692	4	4	chr7	15688378	15695491
NMT2	1.5129e-29	Breast_Mammary_Tissue	-0.105679	4	4	chr10	15102584	15168693
PIAS3	1.52937e-29	Breast_Mammary_Tissue	0.105637	4	4	chr1	145848954	145859836
CYP4F23P	1.54372e-29	Breast_Mammary_Tissue	0.112083	4	4	chr19	15564074	15584709
LAMA4	1.56062e-29	Breast_Mammary_Tissue	-0.105664	4	4	chr6	112108760	112254939
NEO1	1.65511e-29	Breast_Mammary_Tissue	0.105605	4	4	chr15	73051710	73305206
NAA40	1.68945e-29	Breast_Mammary_Tissue	0.105639	4	4	chr11	63938994	63957328
SGCG	1.82412e-29	Breast_Mammary_Tissue	-0.105643	4	4	chr13	23180952	23325165
POTEKP	1.83417e-29	Breast_Mammary_Tissue	0.107306	4	4	chr2	131591752	131627266
DTX1	1.87131e-29	Breast_Mammary_Tissue	-0.105513	4	4	chr12	113056709	113098028
ZNF334	2.04336e-29	Breast_Mammary_Tissue	0.105454	4	4	chr20	46499630	46513559
ST8SIA6	2.07201e-29	Breast_Mammary_Tissue	0.105445	4	4	chr10	17318383	17454330
KCTD14	2.09625e-29	Breast_Mammary_Tissue	0.105453	4	4	chr11	78016026	78046191
PTN	2.13941e-29	Breast_Mammary_Tissue	0.105416	4	4	chr7	137227341	137343865
PADI2	2.14218e-29	Breast_Mammary_Tissue	0.105423	4	4	chr1	17066761	17119435
EFHD1	2.21459e-29	Breast_Mammary_Tissue	0.105383	4	4	chr2	232606057	232682781
TRPV6	2.23513e-29	Breast_Mammary_Tissue	0.105649	4	4	chr7	142871203	142885762
DRD2	2.32449e-29	Breast_Mammary_Tissue	0.105315	4	4	chr11	113409615	113475389
C5orf46	2.36166e-29	Breast_Mammary_Tissue	0.112019	4	4	chr5	147880726	147906538
TGFA	2.4024e-29	Breast_Mammary_Tissue	0.105319	4	4	chr2	70447280	70554193
GNMT	2.57224e-29	Breast_Mammary_Tissue	0.105276	4	4	chr6	42960758	42963869
PRLR	2.63091e-29	Breast_Mammary_Tissue	0.105306	4	4	chr5	35048756	35230589
PLEK2	2.65421e-29	Breast_Mammary_Tissue	0.105734	4	4	chr14	67386983	67412200
EWSAT1	2.6842e-29	Breast_Mammary_Tissue	0.105222	4	4	chr15	69072926	69095820
IGF1R	2.69284e-29	Breast_Mammary_Tissue	0.10529	4	4	chr15	98648971	98964530
CHTF18	2.73368e-29	Breast_Mammary_Tissue	0.105309	4	4	chr16	788046	800737
TFAP2C	2.95862e-29	Breast_Mammary_Tissue	0.105198	4	4	chr20	56629302	56639283
RP11-495P10.10	2.96263e-29	Breast_Mammary_Tissue	0.105701	4	4	chr1	148435355	148436926
ABCC8	2.97414e-29	Breast_Mammary_Tissue	0.105202	4	4	chr11	17392885	17476845
PCAT18	2.98336e-29	Breast_Mammary_Tissue	0.112765	4	4	chr18	26687621	26689971
FAM3D	3.17757e-29	Breast_Mammary_Tissue	0.107695	4	4	chr3	58633946	58666848
GPR87	3.24179e-29	Breast_Mammary_Tissue	0.109262	4	4	chr3	151294103	151316952
ADIPOQ	3.31366e-29	Breast_Mammary_Tissue	-0.10508	4	4	chr3	186842690	186858463
PLIN1	3.35365e-29	Breast_Mammary_Tissue	-0.105079	4	4	chr15	89664365	89679427
KB-1440D3.13	3.39234e-29	Breast_Mammary_Tissue	0.110337	4	4	chr22	21661934	21662363
CHPT1	3.42777e-29	Breast_Mammary_Tissue	0.105154	4	4	chr12	101696947	101744140
RP11-23P13.6	3.47988e-29	Breast_Mammary_Tissue	0.105312	4	4	chr15	41892793	41895938
ADA	3.50711e-29	Breast_Mammary_Tissue	-0.105058	4	4	chr20	44619522	44652233
GALNT7	3.53587e-29	Breast_Mammary_Tissue	0.105055	4	4	chr4	173168753	173323967
GLYAT	3.89841e-29	Breast_Mammary_Tissue	-0.10585	4	4	chr11	58640426	58731974
FAM222A	3.92965e-29	Breast_Mammary_Tissue	0.104942	4	4	chr12	109714228	109770507
RP1-151F17.1	3.94523e-29	Breast_Mammary_Tissue	0.105004	4	4	chr6	16761138	16762652
GJB1	4.00653e-29	Breast_Mammary_Tissue	0.107004	4	4	chrX	71215194	71225516
AGRN	4.05028e-29	Breast_Mammary_Tissue	0.104935	4	4	chr1	1020123	1056118
AKAP2	4.12256e-29	Breast_Mammary_Tissue	-0.104918	4	4	chr9	110048598	110172512
EPHB3	4.1261e-29	Breast_Mammary_Tissue	0.104972	4	4	chr3	184561784	184582409
KLK6	4.19402e-29	Breast_Mammary_Tissue	0.10867	4	4	chr19	50958631	50969673
DOCK11	4.24654e-29	Breast_Mammary_Tissue	-0.104925	4	4	chrX	118495898	118686163
EDARADD	4.58138e-29	Breast_Mammary_Tissue	0.106129	4	4	chr1	236348257	236484914
KIT	4.64045e-29	Breast_Mammary_Tissue	0.104819	4	4	chr4	54657918	54740715
AC006262.6	4.65516e-29	Breast_Mammary_Tissue	0.107008	4	4	chr19	46203426	46214837
RP11-196G18.22	4.71216e-29	Breast_Mammary_Tissue	0.104846	4	4	chr1	149844498	149849024
MIR205HG	4.8408e-29	Breast_Mammary_Tissue	0.107889	4	4	chr1	209428820	209432838
C2orf72	5.00549e-29	Breast_Mammary_Tissue	0.105012	4	4	chr2	231037490	231049714
EVL	5.03007e-29	Breast_Mammary_Tissue	0.104803	4	4	chr14	99971449	100143956
RP5-1139B12.4	5.15024e-29	Breast_Mammary_Tissue	0.107465	4	4	chr1	228295911	228302998
CASP16P	5.34904e-29	Breast_Mammary_Tissue	0.10718	4	4	chr16	3144243	3149963
ZNF185	5.53227e-29	Breast_Mammary_Tissue	0.104744	4	4	chrX	152914442	152973480
CXorf40A	5.6741e-29	Breast_Mammary_Tissue	0.104742	4	4	chrX	149540355	149550510
CD47	5.82682e-29	Breast_Mammary_Tissue	0.104762	4	4	chr3	108043298	108091025
CHRM1	5.88672e-29	Breast_Mammary_Tissue	0.106958	4	4	chr11	62908679	62921807
PDZK1IP1	6.1156e-29	Breast_Mammary_Tissue	0.104629	4	4	chr1	47183593	47191044
MST1P2	6.27869e-29	Breast_Mammary_Tissue	0.104619	4	4	chr1	16645622	16650289
RASSF6	6.59936e-29	Breast_Mammary_Tissue	0.106354	4	4	chr4	73571550	73620631
ARHGAP33	7.17334e-29	Breast_Mammary_Tissue	0.10459	4	4	chr19	35774532	35788822
PLEKHS1	7.34123e-29	Breast_Mammary_Tissue	0.106063	4	4	chr10	113751454	113783429
GRIA2	7.42804e-29	Breast_Mammary_Tissue	0.105287	4	4	chr4	157204182	157366075
RNF207	7.47457e-29	Breast_Mammary_Tissue	0.104481	4	4	chr1	6206176	6221192
KMT2E-AS1	7.60986e-29	Breast_Mammary_Tissue	0.104503	4	4	chr7	105013425	105014178
ARFGEF3	7.69707e-29	Breast_Mammary_Tissue	0.104483	4	4	chr6	138161921	138344663
SNHG8	7.86913e-29	Breast_Mammary_Tissue	0.104472	4	4	chr4	118278709	118279823
CMYA5	8.07533e-29	Breast_Mammary_Tissue	0.104436	4	4	chr5	79689877	79800222
TMEM26	8.23029e-29	Breast_Mammary_Tissue	0.104567	4	4	chr10	61406643	61453450
HSPB7	8.51942e-29	Breast_Mammary_Tissue	-0.104404	4	4	chr1	16014028	16019594
ABCD2	8.72422e-29	Breast_Mammary_Tissue	-0.104299	4	4	chr12	39550033	39619751
SEC14L2	8.73725e-29	Breast_Mammary_Tissue	0.104299	4	4	chr22	30396857	30425317
SRPX2	8.87803e-29	Breast_Mammary_Tissue	-0.104383	4	4	chrX	100644166	100674490
RNF223	9.09202e-29	Breast_Mammary_Tissue	0.106396	4	4	chr1	1070966	1074307
RP11-286N22.16	9.21504e-29	Breast_Mammary_Tissue	0.104357	4	4	chr11	61525708	61526602
HSPA12A	9.85153e-29	Breast_Mammary_Tissue	-0.104347	4	4	chr10	116671192	116849741
CCNO	1.06051e-28	Breast_Mammary_Tissue	0.104593	4	4	chr5	55231152	55233680
SCNN1G	1.09739e-28	Breast_Mammary_Tissue	0.104194	4	4	chr16	23182715	23216883
B3GALT5	1.11451e-28	Breast_Mammary_Tissue	0.107249	4	4	chr21	39556442	39673137
DCDC2	1.13788e-28	Breast_Mammary_Tissue	0.108455	4	4	chr6	24171756	24353623
CDKN2B	1.15353e-28	Breast_Mammary_Tissue	-0.104151	4	4	chr9	22002903	22009363
EFNB1	1.16721e-28	Breast_Mammary_Tissue	-0.104188	4	4	chrX	68828997	68842147
SDR16C5	1.20197e-28	Breast_Mammary_Tissue	0.104173	4	4	chr8	56300010	56320776
RP1-152L7.5	1.20692e-28	Breast_Mammary_Tissue	0.104655	4	4	chr6	52665274	52666878
ARHGEF19	1.21211e-28	Breast_Mammary_Tissue	0.104171	4	4	chr1	16198217	16212609
CACNA1D	1.24095e-28	Breast_Mammary_Tissue	0.104164	4	4	chr3	53328963	53812334
CDH5	1.2569e-28	Breast_Mammary_Tissue	-0.104141	4	4	chr16	66366622	66404786
EDN2	1.35802e-28	Breast_Mammary_Tissue	0.108315	4	4	chr1	41478775	41484673
TGIF1	1.36007e-28	Breast_Mammary_Tissue	0.104084	4	4	chr18	3411608	3459978
RP11-284F21.10	1.53882e-28	Breast_Mammary_Tissue	0.103966	4	4	chr1	156641666	156644887
RP1-151F17.2	1.54307e-28	Breast_Mammary_Tissue	0.103969	4	4	chr6	16764346	16766883
SOX9-AS1	1.57786e-28	Breast_Mammary_Tissue	0.105476	4	4	chr17	72034107	72237203
PERP	1.64563e-28	Breast_Mammary_Tissue	0.104162	4	4	chr6	138088505	138107511
RP11-728K20.1	1.68568e-28	Breast_Mammary_Tissue	0.112258	4	4	chr7	149892274	149909704
TFF3	1.70434e-28	Breast_Mammary_Tissue	0.103915	4	4	chr21	42311667	42315651
ARHGEF35	1.72007e-28	Breast_Mammary_Tissue	0.104125	4	4	chr7	144186083	144188395
STAC2	1.83085e-28	Breast_Mammary_Tissue	0.103855	4	4	chr17	39210536	39225872
XDH	1.89147e-28	Breast_Mammary_Tissue	0.104342	4	4	chr2	31334321	31414715
NR2F1	1.97679e-28	Breast_Mammary_Tissue	0.103884	4	4	chr5	93583337	93594615
TTC39A	1.97988e-28	Breast_Mammary_Tissue	0.103696	4	4	chr1	51287258	51345116
CTD-2561J22.5	1.98171e-28	Breast_Mammary_Tissue	0.104023	4	4	chr19	21444241	21463908
TMEM132A	1.98495e-28	Breast_Mammary_Tissue	0.103785	4	4	chr11	60924463	60937083
CCDC148	2.03875e-28	Breast_Mammary_Tissue	0.103786	4	4	chr2	158171081	158456753
RP11-175K6.2	2.05005e-28	Breast_Mammary_Tissue	-0.103758	4	4	chr5	159106380	159108617
IFNLR1	2.16444e-28	Breast_Mammary_Tissue	0.103906	4	4	chr1	24154157	24187959
MAPK15	2.23384e-28	Breast_Mammary_Tissue	0.103668	4	4	chr8	143716259	143722458
IQGAP2	2.2536e-28	Breast_Mammary_Tissue	0.103698	4	4	chr5	76403249	76708132
PLEKHB1	2.42342e-28	Breast_Mammary_Tissue	0.103523	4	4	chr11	73646178	73662819
JPH1	2.4587e-28	Breast_Mammary_Tissue	0.103636	4	4	chr8	74234700	74321328
SEMA3G	2.50323e-28	Breast_Mammary_Tissue	-0.103593	4	4	chr3	52433053	52445085
CTB-60B18.18	2.56164e-28	Breast_Mammary_Tissue	0.111791	4	4	chr19	49064296	49064856
KRT86	2.56663e-28	Breast_Mammary_Tissue	0.10511	4	4	chr12	52249300	52309163
CAPN13	2.59115e-28	Breast_Mammary_Tissue	0.106623	4	4	chr2	30722771	30820542
KLF5	2.65639e-28	Breast_Mammary_Tissue	0.103596	4	4	chr13	73054976	73077542
MEIS3	2.68055e-28	Breast_Mammary_Tissue	0.103583	4	4	chr19	47403124	47419523
DEF6	2.70993e-28	Breast_Mammary_Tissue	0.103535	4	4	chr6	35297852	35321771
LIMK2	2.81276e-28	Breast_Mammary_Tissue	0.103492	4	4	chr22	31212274	31280080
HSD17B13	3.06292e-28	Breast_Mammary_Tissue	-0.103474	4	4	chr4	87303789	87322906
DLK2	3.077e-28	Breast_Mammary_Tissue	0.103425	4	4	chr6	43450431	43456632
PRKAR2B	3.2427e-28	Breast_Mammary_Tissue	-0.103433	4	4	chr7	107044649	107161811
RP4-734G22.3	3.24449e-28	Breast_Mammary_Tissue	0.103439	4	4	chr1	10640060	10654333
CHAD	3.24765e-28	Breast_Mammary_Tissue	0.103395	4	4	chr17	50464496	50468966
PLEKHG4	3.27146e-28	Breast_Mammary_Tissue	0.103387	4	4	chr16	67277510	67289432
ITSN1	3.32261e-28	Breast_Mammary_Tissue	-0.103391	4	4	chr21	33642400	33899861
FRMD1	3.32837e-28	Breast_Mammary_Tissue	-0.103431	4	4	chr6	168055745	168081557
GNG7	3.37511e-28	Breast_Mammary_Tissue	0.10339	4	4	chr19	2511219	2702709
SERHL	3.38254e-28	Breast_Mammary_Tissue	0.105415	4	4	chr22	42500590	42509110
SIX1	3.56514e-28	Breast_Mammary_Tissue	-0.103355	4	4	chr14	60643415	60658259
FBXO32	3.77861e-28	Breast_Mammary_Tissue	0.103318	4	4	chr8	123497889	123541206
AC006128.2	3.87311e-28	Breast_Mammary_Tissue	0.10327	4	4	chr19	15398767	15400294
BBOX1	3.97418e-28	Breast_Mammary_Tissue	0.104979	4	4	chr11	27040725	27127809
NOXRED1	4.06972e-28	Breast_Mammary_Tissue	0.103277	4	4	chr14	77394021	77423517
ARHGAP32	4.21718e-28	Breast_Mammary_Tissue	0.103237	4	4	chr11	128965060	129279324
KCNN4	4.2253e-28	Breast_Mammary_Tissue	0.103254	4	4	chr19	43766533	43781257
IRX2	4.26015e-28	Breast_Mammary_Tissue	0.103229	4	4	chr5	2745845	2751662
MGST1	4.35624e-28	Breast_Mammary_Tissue	-0.103245	4	4	chr12	16347142	16609259
NMB	4.75227e-28	Breast_Mammary_Tissue	-0.103147	4	4	chr15	84655129	84658563
NICN1	4.77665e-28	Breast_Mammary_Tissue	0.103142	4	4	chr3	49422946	49429326
PAQR6	4.87163e-28	Breast_Mammary_Tissue	0.103102	4	4	chr1	156243322	156248117
SLC1A2	4.98045e-28	Breast_Mammary_Tissue	0.10313	4	4	chr11	35251206	35420063
RP11-449J21.3	5.67076e-28	Breast_Mammary_Tissue	0.103027	4	4	chr17	76090308	76091669
MSX2	5.81975e-28	Breast_Mammary_Tissue	0.103026	4	4	chr5	174724533	174730893
ZSWIM4	5.83628e-28	Breast_Mammary_Tissue	0.103213	4	4	chr19	13795460	13832230
LRRN1	5.8811e-28	Breast_Mammary_Tissue	0.103199	4	4	chr3	3799437	3847703
APBB1IP	6.00252e-28	Breast_Mammary_Tissue	-0.102921	4	4	chr10	26438203	26567803
GOLGA8B	6.3096e-28	Breast_Mammary_Tissue	0.102912	4	4	chr15	34525207	34583651
CD9	6.35355e-28	Breast_Mammary_Tissue	0.103098	4	4	chr12	6199715	6238271
SCN4A	6.4661e-28	Breast_Mammary_Tissue	-0.102923	4	4	chr17	63938554	63972918
TMEM37	6.69236e-28	Breast_Mammary_Tissue	-0.102901	4	4	chr2	119429901	119438520
RP11-517C16.2	7.02417e-28	Breast_Mammary_Tissue	0.103089	4	4	chr16	84459259	84467361
SH3BP4	7.07957e-28	Breast_Mammary_Tissue	0.102819	4	4	chr2	234951973	235055714
CMTM7	7.99907e-28	Breast_Mammary_Tissue	0.103042	4	4	chr3	32391671	32455528
MYO6	8.02857e-28	Breast_Mammary_Tissue	0.102762	4	4	chr6	75749192	75919537
GPR39	8.07932e-28	Breast_Mammary_Tissue	0.104221	4	4	chr2	132416574	132646559
HSD17B7	8.18429e-28	Breast_Mammary_Tissue	0.102775	4	4	chr1	162790702	162812817
C19orf71	8.32883e-28	Breast_Mammary_Tissue	0.102725	4	4	chr19	3539154	3544030
CAMK1	8.60509e-28	Breast_Mammary_Tissue	-0.102697	4	4	chr3	9757514	9769992
KCNC3	8.72369e-28	Breast_Mammary_Tissue	0.102681	4	4	chr19	50311937	50333515
FAM3B	8.73168e-28	Breast_Mammary_Tissue	0.102886	4	4	chr21	41304212	41357431
ARHGEF16	9.20991e-28	Breast_Mammary_Tissue	0.102626	4	4	chr1	3454426	3481113
RP11-817J15.2	9.52381e-28	Breast_Mammary_Tissue	0.114714	4	4	chr11	102606916	102628070
NEURL3	9.89201e-28	Breast_Mammary_Tissue	0.104312	4	4	chr2	96497643	96508109
STAG3L5P	9.96901e-28	Breast_Mammary_Tissue	0.102581	4	4	chr7	100336412	100350158
LINC02095	1.0041e-27	Breast_Mammary_Tissue	0.11235	4	4	chr17	72021851	72034092
SCPEP1	1.05712e-27	Breast_Mammary_Tissue	0.102562	4	4	chr17	56978105	57006768
RP3-428L16.2	1.14098e-27	Breast_Mammary_Tissue	0.102507	4	4	chr6	160990318	160992342
TUBB6	1.14491e-27	Breast_Mammary_Tissue	-0.102451	4	4	chr18	12307669	12344320
ACSM1	1.16542e-27	Breast_Mammary_Tissue	0.102976	4	4	chr16	20623237	20698890
LINC02188	1.17722e-27	Breast_Mammary_Tissue	0.103716	4	4	chr16	86722091	86741059
CAMK2N1	1.18432e-27	Breast_Mammary_Tissue	0.102417	4	4	chr1	20482391	20486220
AGPAT2	1.18827e-27	Breast_Mammary_Tissue	-0.102524	4	4	chr9	136673143	136687423
SYNE3	1.20442e-27	Breast_Mammary_Tissue	-0.102453	4	4	chr14	95407266	95475836
VWF	1.23918e-27	Breast_Mammary_Tissue	-0.102467	4	4	chr12	5948874	6124770
CPT1B	1.36363e-27	Breast_Mammary_Tissue	0.102356	4	4	chr22	50568861	50578455
TCEAL5	1.41715e-27	Breast_Mammary_Tissue	0.102687	4	4	chrX	103273691	103276872
TMEM51	1.42858e-27	Breast_Mammary_Tissue	0.10231	4	4	chr1	15152532	15220480
ALDH3B2	1.42999e-27	Breast_Mammary_Tissue	0.103313	4	4	chr11	67662162	67681200
ZKSCAN1	1.45224e-27	Breast_Mammary_Tissue	0.1023	4	4	chr7	100015572	100041689
LMO7-AS1	1.47497e-27	Breast_Mammary_Tissue	0.103538	4	4	chr13	75604828	75635994
PROSER2-AS1	1.48595e-27	Breast_Mammary_Tissue	0.102429	4	4	chr10	11849608	11894700
PIK3C2G	1.51525e-27	Breast_Mammary_Tissue	0.103904	4	4	chr12	18247614	18648416
RP5-1159O4.2	1.58088e-27	Breast_Mammary_Tissue	0.102241	4	4	chr7	7550104	7552440
GABRP	1.66446e-27	Breast_Mammary_Tissue	0.102214	4	4	chr5	170763350	170814047
SOX9	1.74654e-27	Breast_Mammary_Tissue	0.102119	4	4	chr17	72121020	72126420
IL34	1.77371e-27	Breast_Mammary_Tissue	0.102177	4	4	chr16	70579895	70660682
NBEAL2	1.79313e-27	Breast_Mammary_Tissue	0.102165	4	4	chr3	46979683	47009703
CCDC18-AS1	1.86465e-27	Breast_Mammary_Tissue	0.102141	4	4	chr1	93262186	93345887
EFS	1.9291e-27	Breast_Mammary_Tissue	0.102099	4	4	chr14	23356402	23365752
CTB-33O18.1	1.95225e-27	Breast_Mammary_Tissue	0.110021	4	4	chr5	173562478	173573199
SERPINA11	2.09845e-27	Breast_Mammary_Tissue	0.110232	4	4	chr14	94442464	94452790
TFCP2L1	2.13531e-27	Breast_Mammary_Tissue	0.102036	4	4	chr2	121216587	121285207
RP5-1159O4.1	2.18614e-27	Breast_Mammary_Tissue	0.10201	4	4	chr7	7552462	7566871
SLC5A1	2.2805e-27	Breast_Mammary_Tissue	0.103326	4	4	chr22	32043032	32113029
RFLNB	2.36203e-27	Breast_Mammary_Tissue	-0.101961	4	4	chr17	439978	445939
CRISPLD1	2.43181e-27	Breast_Mammary_Tissue	0.101919	4	4	chr8	74984515	75034558
ROPN1	2.52634e-27	Breast_Mammary_Tissue	0.107677	4	4	chr3	123968521	123992178
SDC4	2.67879e-27	Breast_Mammary_Tissue	0.101812	4	4	chr20	45325288	45348424
C3orf52	2.70882e-27	Breast_Mammary_Tissue	0.101798	4	4	chr3	112086335	112131004
DDR1	2.84771e-27	Breast_Mammary_Tissue	0.101838	4	4	chr6	30876421	30900156
CYP21A1P	2.88255e-27	Breast_Mammary_Tissue	0.102273	4	4	chr6	32005689	32008399
POLR2F	2.88949e-27	Breast_Mammary_Tissue	0.102024	4	4	chr22	38025579	38041915
RP11-797H7.1	2.94166e-27	Breast_Mammary_Tissue	0.101722	4	4	chr7	64835280	64836882
ROPN1B	3.09637e-27	Breast_Mammary_Tissue	0.103478	4	4	chr3	125969144	125983454
PDCL3P4	3.12155e-27	Breast_Mammary_Tissue	0.101722	4	4	chr3	101712472	101713191
SLC16A7	3.21234e-27	Breast_Mammary_Tissue	-0.101666	4	4	chr12	59596067	59789855
ZNF92	3.24626e-27	Breast_Mammary_Tissue	0.101697	4	4	chr7	65373799	65401135
SLC35F3	3.35317e-27	Breast_Mammary_Tissue	0.105705	4	4	chr1	233904933	234324516
ACSM3	3.38108e-27	Breast_Mammary_Tissue	0.101674	4	4	chr16	20610243	20796124
KLK4	3.47494e-27	Breast_Mammary_Tissue	0.105142	4	4	chr19	50906352	50910738
HAP1	3.66264e-27	Breast_Mammary_Tissue	0.101734	4	4	chr17	41717742	41734644
LEP	3.71828e-27	Breast_Mammary_Tissue	-0.101653	4	4	chr7	128241284	128257628
SAPCD2	4.08573e-27	Breast_Mammary_Tissue	0.101527	4	4	chr9	137062124	137070588
RP11-115D7.3	4.32482e-27	Breast_Mammary_Tissue	0.114907	4	4	chr1	40132764	40133448
STK36	4.4772e-27	Breast_Mammary_Tissue	0.101443	4	4	chr2	218672741	218702716
TRPV4	4.56661e-27	Breast_Mammary_Tissue	0.101517	4	4	chr12	109783085	109832735
PCK1	4.77436e-27	Breast_Mammary_Tissue	-0.10166	4	4	chr20	57561080	57568112
SLC39A6	4.79238e-27	Breast_Mammary_Tissue	0.10144	4	4	chr18	36108532	36129385
LOXL2	5.09371e-27	Breast_Mammary_Tissue	-0.101572	4	4	chr8	23297189	23425328
FLRT3	5.13609e-27	Breast_Mammary_Tissue	0.101841	4	4	chr20	14322988	14337616
LINC01087	5.4302e-27	Breast_Mammary_Tissue	0.10933	4	4	chr2	131637025	131649615
TIA1	5.45939e-27	Breast_Mammary_Tissue	0.1013	4	4	chr2	70209444	70248660
PLXNA4	5.63146e-27	Breast_Mammary_Tissue	-0.101332	4	4	chr7	132123332	132648688
CYB5R2	5.64948e-27	Breast_Mammary_Tissue	0.10151	4	4	chr11	7665100	7677222
GRIA4	5.78494e-27	Breast_Mammary_Tissue	0.101236	4	4	chr11	105609994	105982092
SLC28A3	5.92296e-27	Breast_Mammary_Tissue	0.101487	4	4	chr9	84275457	84340683
RP11-757F18.5	6.07898e-27	Breast_Mammary_Tissue	0.101338	4	4	chr3	112133423	112135359
SLC35E2B	6.19332e-27	Breast_Mammary_Tissue	0.101227	4	4	chr1	1659529	1692728
MSX1	6.37692e-27	Breast_Mammary_Tissue	-0.101143	4	4	chr4	4859666	4863936
BRINP1	6.38188e-27	Breast_Mammary_Tissue	0.102658	4	4	chr9	119153458	119369467
CITED4	6.643e-27	Breast_Mammary_Tissue	0.101185	4	4	chr1	40861051	40862366
AUTS2	6.66961e-27	Breast_Mammary_Tissue	0.10137	4	4	chr7	69598919	70793068
SLC34A2	6.70885e-27	Breast_Mammary_Tissue	0.102375	4	4	chr4	25655301	25678748
ADGRD2	7.20521e-27	Breast_Mammary_Tissue	0.109217	4	4	chr9	124451425	124478589
MPZL3	7.72338e-27	Breast_Mammary_Tissue	0.101025	4	4	chr11	118226690	118252350
IRF2BP2	7.91652e-27	Breast_Mammary_Tissue	0.100985	4	4	chr1	234604269	234609525
SYN2	7.93032e-27	Breast_Mammary_Tissue	-0.101064	4	4	chr3	12004402	12191400
LAMC3	7.96248e-27	Breast_Mammary_Tissue	0.101032	4	4	chr9	131009082	131094473
ALDH7A1	8.04782e-27	Breast_Mammary_Tissue	0.101004	4	4	chr5	126531200	126595418
HSF4	8.4352e-27	Breast_Mammary_Tissue	0.10096	4	4	chr16	67164743	67169945
MEX3A	8.61202e-27	Breast_Mammary_Tissue	0.101188	4	4	chr1	156072013	156081998
BMF	8.93229e-27	Breast_Mammary_Tissue	0.100942	4	4	chr15	40087890	40108892
MPV17L	9.3348e-27	Breast_Mammary_Tissue	0.100879	4	4	chr16	15395754	15413268
MAGED2	9.35515e-27	Breast_Mammary_Tissue	0.10093	4	4	chrX	54807599	54816012
KDM4B	9.806e-27	Breast_Mammary_Tissue	0.100862	4	4	chr19	4969113	5153595
C15orf52	1.02659e-26	Breast_Mammary_Tissue	0.100825	4	4	chr15	40331452	40340967
CD27-AS1	1.0415e-26	Breast_Mammary_Tissue	0.100809	4	4	chr12	6439161	6450894
CTD-2583A14.11	1.05492e-26	Breast_Mammary_Tissue	0.100802	4	4	chr19	57868173	57868834
C2orf82	1.05659e-26	Breast_Mammary_Tissue	0.101026	4	4	chr2	232869014	232878685
PAWR	1.09422e-26	Breast_Mammary_Tissue	0.100743	4	4	chr12	79574979	79691097
WNK2	1.1075e-26	Breast_Mammary_Tissue	0.100801	4	4	chr9	93184916	93320572
AC009133.21	1.11768e-26	Breast_Mammary_Tissue	0.100738	4	4	chr16	29804430	29804575
LINC00893	1.14272e-26	Breast_Mammary_Tissue	0.100732	4	4	chrX	149527591	149539752
TC2N	1.22353e-26	Breast_Mammary_Tissue	0.100713	4	4	chr14	91779751	91867536
MIA	1.31642e-26	Breast_Mammary_Tissue	0.10087	4	4	chr19	40771648	40777490
EGOT	1.46691e-26	Breast_Mammary_Tissue	0.102749	4	4	chr3	4749192	4751590
MBOAT1	1.47828e-26	Breast_Mammary_Tissue	0.100553	4	4	chr6	20102145	20212399
PODNL1	1.51283e-26	Breast_Mammary_Tissue	0.100529	4	4	chr19	13931187	13953392
EEF1A2	1.54263e-26	Breast_Mammary_Tissue	0.100423	4	4	chr20	63488013	63499315
MARC1	1.63307e-26	Breast_Mammary_Tissue	-0.100411	4	4	chr1	220786759	220819657
RSRP1	1.6536e-26	Breast_Mammary_Tissue	0.100455	4	4	chr1	25242237	25337916
KRT81	1.69439e-26	Breast_Mammary_Tissue	0.104268	4	4	chr12	52285913	52291534
VKORC1L1	1.71316e-26	Breast_Mammary_Tissue	-0.100399	4	4	chr7	65873267	65959563
ALX4	1.71409e-26	Breast_Mammary_Tissue	0.100414	4	4	chr11	44260444	44310166
RP11-58O9.2	1.71809e-26	Breast_Mammary_Tissue	0.104149	4	4	chr17	40473554	40475289
ST6GALNAC5	1.7738e-26	Breast_Mammary_Tissue	0.100369	4	4	chr1	76867441	77065711
YIPF1	1.81193e-26	Breast_Mammary_Tissue	0.100473	4	4	chr1	53851719	53889834
PIP	1.83267e-26	Breast_Mammary_Tissue	0.103062	4	4	chr7	143132077	143139746
ZNF750	1.93292e-26	Breast_Mammary_Tissue	0.100337	4	4	chr17	82829435	82840578
LRIG1	1.93653e-26	Breast_Mammary_Tissue	0.100369	4	4	chr3	66378928	66501263
AC144450.2	2.00445e-26	Breast_Mammary_Tissue	0.107232	4	4	chr2	1620510	1625419
SLC22A18	2.00764e-26	Breast_Mammary_Tissue	0.100287	4	4	chr11	2899791	2925246
ZNF652	2.07639e-26	Breast_Mammary_Tissue	0.1003	4	4	chr17	49289206	49362116
PDE7A	2.18167e-26	Breast_Mammary_Tissue	0.100255	4	4	chr8	65717510	65842322
IDH2	2.28015e-26	Breast_Mammary_Tissue	0.100245	4	4	chr15	90083045	90102504
RNF183	2.32631e-26	Breast_Mammary_Tissue	0.100458	4	4	chr9	113297093	113303376
CCDC14	2.32878e-26	Breast_Mammary_Tissue	0.100187	4	4	chr3	123897305	123961408
AOC4P	2.4797e-26	Breast_Mammary_Tissue	-0.100124	4	4	chr17	42865922	42874369
ITGB6	2.49752e-26	Breast_Mammary_Tissue	0.100392	4	4	chr2	160099666	160271888
CCNG2	2.56055e-26	Breast_Mammary_Tissue	0.100114	4	4	chr4	77157151	77433388
LINC01152	2.6676e-26	Breast_Mammary_Tissue	0.104684	4	4	chr17	72030291	72041297
AQP7P2	2.67522e-26	Breast_Mammary_Tissue	-0.100559	4	4	chr9	64621560	64637586
NLRP13	2.68046e-26	Breast_Mammary_Tissue	0.109385	4	4	chr19	55891699	55932336
REEP6	2.91016e-26	Breast_Mammary_Tissue	0.100009	4	4	chr19	1490753	1497927
TRPM4	2.94753e-26	Breast_Mammary_Tissue	0.0999848	4	4	chr19	49157741	49211836
UCHL1	3.07169e-26	Breast_Mammary_Tissue	-0.0999688	4	4	chr4	41256413	41268455
FOXI1	3.11502e-26	Breast_Mammary_Tissue	0.10948	4	4	chr5	170105897	170109725
RP1-244F24.1	3.18286e-26	Breast_Mammary_Tissue	0.100429	4	4	chr6	45421079	45422005
KCNH8	3.36906e-26	Breast_Mammary_Tissue	0.0998779	4	4	chr3	19148454	19535646
WLS	3.37558e-26	Breast_Mammary_Tissue	0.0998634	4	4	chr1	68098473	68233120
RP11-700H6.4	3.39896e-26	Breast_Mammary_Tissue	0.102332	4	4	chr17	50909738	50910232
CYB561	3.41187e-26	Breast_Mammary_Tissue	0.0998777	4	4	chr17	63432304	63446378
RUNDC3A	3.41655e-26	Breast_Mammary_Tissue	0.100096	4	4	chr17	44308559	44318671
LINC01230	3.52545e-26	Breast_Mammary_Tissue	-0.0998647	4	4	chr9	1045625	1048641
CD248	3.72807e-26	Breast_Mammary_Tissue	-0.0997214	4	4	chr11	66314487	66317044
ANGPTL2	3.78559e-26	Breast_Mammary_Tissue	-0.0998216	4	4	chr9	127087332	127122883
HGD	3.8599e-26	Breast_Mammary_Tissue	0.0998106	4	4	chr3	120628173	120682571
SOSTDC1	3.89526e-26	Breast_Mammary_Tissue	0.1005	4	4	chr7	16461481	16530580
PDCD4	4.03708e-26	Breast_Mammary_Tissue	0.0997753	4	4	chr10	110871795	110898729
CCDC8	4.08795e-26	Breast_Mammary_Tissue	0.0997193	4	4	chr19	46410372	46413584
MYBPC1	4.11036e-26	Breast_Mammary_Tissue	0.0996573	4	4	chr12	101568353	101686018
SFRP1	4.26626e-26	Breast_Mammary_Tissue	0.0997445	4	4	chr8	41261958	41309497
ENG	4.41664e-26	Breast_Mammary_Tissue	-0.0997052	4	4	chr9	127815012	127854756
SERHL2	4.65459e-26	Breast_Mammary_Tissue	0.0996359	4	4	chr22	42553617	42572529
EBF2	4.66947e-26	Breast_Mammary_Tissue	-0.0996614	4	4	chr8	25841730	26045397
AVPR1A	4.86237e-26	Breast_Mammary_Tissue	-0.0996202	4	4	chr12	63142759	63150942
AC005301.9	5.06931e-26	Breast_Mammary_Tissue	0.0995614	4	4	chr22	16612582	16615111
SLC19A3	5.16316e-26	Breast_Mammary_Tissue	-0.0995661	4	4	chr2	227685210	227718012
RN7SL314P	5.18297e-26	Breast_Mammary_Tissue	0.109051	4	4	chr10	37297398	37297689
PRSS21	5.199e-26	Breast_Mammary_Tissue	0.101872	4	4	chr16	2817180	2826304
PPM1J	5.28456e-26	Breast_Mammary_Tissue	0.0995733	4	4	chr1	112709994	112715477
ITPR1	5.29422e-26	Breast_Mammary_Tissue	0.0995435	4	4	chr3	4493348	4847840
TCEAL7	5.45997e-26	Breast_Mammary_Tissue	0.0995491	4	4	chrX	103330196	103332326
ANKRD30B	5.49964e-26	Breast_Mammary_Tissue	0.103329	4	4	chr18	14728272	14852480
RP11-161M6.2	5.67456e-26	Breast_Mammary_Tissue	0.099515	4	4	chr16	975761	981596
RP11-20F24.2	5.82587e-26	Breast_Mammary_Tissue	0.102391	4	4	chr10	37240887	37242049
RP11-666A8.13	6.12352e-26	Breast_Mammary_Tissue	0.0994347	4	4	chr17	76565349	76569791
ZDHHC8P1	6.18073e-26	Breast_Mammary_Tissue	0.0998976	4	4	chr22	23390606	23402726
OVCH2	6.25146e-26	Breast_Mammary_Tissue	0.103348	4	4	chr11	7689438	7706421
RP11-398K22.12	6.33628e-26	Breast_Mammary_Tissue	0.0994881	4	4	chr6	73263215	73301401
RP11-817J15.3	6.3368e-26	Breast_Mammary_Tissue	0.104398	4	4	chr11	102681310	102683913
PHGR1	6.50822e-26	Breast_Mammary_Tissue	0.105683	4	4	chr15	40351033	40356434
CA12	6.99011e-26	Breast_Mammary_Tissue	0.0993086	4	4	chr15	63321378	63382161
ITGA2	7.17172e-26	Breast_Mammary_Tissue	0.0993342	4	4	chr5	52989326	53094779
TCEA3	7.81977e-26	Breast_Mammary_Tissue	0.0992523	4	4	chr1	23381061	23424740
GPBAR1	7.84821e-26	Breast_Mammary_Tissue	-0.0992812	4	4	chr2	218259496	218263859
TRHDE-AS1	8.29747e-26	Breast_Mammary_Tissue	-0.0992204	4	4	chr12	72253513	72274907
PLXNB1	8.45487e-26	Breast_Mammary_Tissue	0.0991638	4	4	chr3	48403854	48430051
AMT	8.6663e-26	Breast_Mammary_Tissue	0.0991776	4	4	chr3	49416775	49422753
MPP7	9.00561e-26	Breast_Mammary_Tissue	0.0991068	4	4	chr10	28050993	28334486
ENTPD2	9.00635e-26	Breast_Mammary_Tissue	0.0990938	4	4	chr9	137048098	137054045
FER1L5	9.14053e-26	Breast_Mammary_Tissue	0.0995992	4	4	chr2	96642837	96704885
PLEKHH1	9.14635e-26	Breast_Mammary_Tissue	0.0991499	4	4	chr14	67533301	67589310
FGFR2	9.30853e-26	Breast_Mammary_Tissue	0.0990972	4	4	chr10	121478334	121598458
NRG1	9.38648e-26	Breast_Mammary_Tissue	0.099723	4	4	chr8	31639386	32767959
KLK10	9.60495e-26	Breast_Mammary_Tissue	0.099659	4	4	chr19	51012739	51020175
PFKFB3	1.00632e-25	Breast_Mammary_Tissue	-0.0990462	4	4	chr10	6144934	6254644
SIK2	1.03157e-25	Breast_Mammary_Tissue	-0.0990297	4	4	chr11	111602391	111730853
PHLDA3	1.03581e-25	Breast_Mammary_Tissue	-0.0990528	4	4	chr1	201464895	201469237
RP11-430C7.4	1.04162e-25	Breast_Mammary_Tissue	0.100278	4	4	chr1	204603035	204616565
SYCP2	1.06363e-25	Breast_Mammary_Tissue	0.0989977	4	4	chr20	59863563	59933655
KIFC2	1.09182e-25	Breast_Mammary_Tissue	0.0989727	4	4	chr8	144466043	144473411
ADAMTS7	1.09362e-25	Breast_Mammary_Tissue	-0.0989674	4	4	chr15	78759203	78811431
GSTM2	1.12732e-25	Breast_Mammary_Tissue	0.0989501	4	4	chr1	109668022	109709551
PI3	1.13643e-25	Breast_Mammary_Tissue	0.100628	4	4	chr20	45174876	45176544
CDH3	1.13833e-25	Breast_Mammary_Tissue	0.0991416	4	4	chr16	68636189	68722616
RP11-845C23.2	1.14577e-25	Breast_Mammary_Tissue	0.102598	4	4	chr18	58371566	58372666
KRT15	1.15383e-25	Breast_Mammary_Tissue	0.0989491	4	4	chr17	41513743	41522529
TMEM100	1.16259e-25	Breast_Mammary_Tissue	-0.0989656	4	4	chr17	55719627	55732121
MMP7	1.19089e-25	Breast_Mammary_Tissue	0.0998691	4	4	chr11	102520508	102530753
COL4A5	1.19853e-25	Breast_Mammary_Tissue	0.0989038	4	4	chrX	108439844	108697545
ST5	1.23937e-25	Breast_Mammary_Tissue	0.0989001	4	4	chr11	8693351	8910951
C4BPA	1.29458e-25	Breast_Mammary_Tissue	0.101012	4	4	chr1	207104262	207144972
TRIM29	1.31155e-25	Breast_Mammary_Tissue	0.0988213	4	4	chr11	120111275	120185529
RP11-459D22.1	1.31775e-25	Breast_Mammary_Tissue	0.107413	4	4	chr12	18424663	18425140
NPM2	1.36235e-25	Breast_Mammary_Tissue	0.0988038	4	4	chr8	22024125	22036897
NAT8L	1.38028e-25	Breast_Mammary_Tissue	-0.0987831	4	4	chr4	2059512	2069089
RALGPS2	1.4819e-25	Breast_Mammary_Tissue	0.0987717	4	4	chr1	178776682	178921841
COL17A1	1.4988e-25	Breast_Mammary_Tissue	0.0987144	4	4	chr10	104031286	104086002
GPM6B	1.53791e-25	Breast_Mammary_Tissue	0.0987484	4	4	chrX	13771031	13938638
MRAP	1.54027e-25	Breast_Mammary_Tissue	-0.0995482	4	4	chr21	32291813	32299077
RP11-223I10.1	1.56188e-25	Breast_Mammary_Tissue	0.109029	4	4	chr2	231052040	231052637
NUPR2	1.56942e-25	Breast_Mammary_Tissue	0.101576	4	4	chr7	56114681	56116400
AHCY	1.61431e-25	Breast_Mammary_Tissue	0.0986131	4	4	chr20	34280268	34311802
PGR	1.66888e-25	Breast_Mammary_Tissue	0.098635	4	4	chr11	101029624	101130524
ST6GALNAC2	1.70914e-25	Breast_Mammary_Tissue	0.0986086	4	4	chr17	76572637	76586956
PCSK1N	1.72821e-25	Breast_Mammary_Tissue	0.0988117	4	4	chrX	48831094	48835633
DEFB132	1.8583e-25	Breast_Mammary_Tissue	-0.100714	4	4	chr20	257736	261096
PYGL	1.90384e-25	Breast_Mammary_Tissue	-0.0985688	4	4	chr14	50857891	50944736
C6	1.91086e-25	Breast_Mammary_Tissue	-0.0985371	4	4	chr5	41142234	41261438
HIST1H2BH	1.97736e-25	Breast_Mammary_Tissue	0.101893	4	4	chr6	26251651	26253710
NSUN5P1	2.08566e-25	Breast_Mammary_Tissue	0.0984742	4	4	chr7	75410322	75416787
ATP8A2P1	2.34396e-25	Breast_Mammary_Tissue	0.0997926	4	4	chr10	37248118	37309180
AC093642.1	2.37941e-25	Breast_Mammary_Tissue	0.0985787	4	4	chr2	242001209	242006013
RP11-747H7.3	2.48519e-25	Breast_Mammary_Tissue	0.0983202	4	4	chr14	91752856	91759798
CPHL1P	2.54254e-25	Breast_Mammary_Tissue	0.10106	4	4	chr3	149229356	149291800
PPP1R14C	2.61841e-25	Breast_Mammary_Tissue	0.098264	4	4	chr6	150143076	150250357
RP11-206M11.7	2.62161e-25	Breast_Mammary_Tissue	0.109522	4	4	chr3	149284782	149333512
QPRT	2.64019e-25	Breast_Mammary_Tissue	0.0982896	4	4	chr16	29679008	29698699
RP11-617F23.1	2.67692e-25	Breast_Mammary_Tissue	0.0982681	4	4	chr15	90074537	90082207
DGAT2	2.85238e-25	Breast_Mammary_Tissue	-0.0984232	4	4	chr11	75759512	75801535
TCP10L	2.90779e-25	Breast_Mammary_Tissue	0.0982207	4	4	chr21	32575882	32587373
TPCN1	2.96101e-25	Breast_Mammary_Tissue	0.0981971	4	4	chr12	113221095	113298585
PNPLA2	2.96501e-25	Breast_Mammary_Tissue	-0.0982091	4	4	chr11	818902	825573
LINC01819	3.08637e-25	Breast_Mammary_Tissue	0.0985001	4	4	chr2	43027853	43039547
CA4	3.13641e-25	Breast_Mammary_Tissue	-0.0981458	4	4	chr17	60149936	60170899
GSTA1	3.19775e-25	Breast_Mammary_Tissue	0.0990553	4	4	chr6	52791664	52803910
COL28A1	3.20078e-25	Breast_Mammary_Tissue	0.0981532	4	4	chr7	7356203	7535853
HIST1H2AE	3.22416e-25	Breast_Mammary_Tissue	0.0990481	4	4	chr6	26216975	26217483
RHOV	3.29547e-25	Breast_Mammary_Tissue	0.0980943	4	4	chr15	40872214	40874289
RP11-884K10.7	3.4471e-25	Breast_Mammary_Tissue	0.0980583	4	4	chr3	53858994	53861576
FDCSP	3.45674e-25	Breast_Mammary_Tissue	0.105126	4	4	chr4	70226071	70235252
ACADSB	3.46346e-25	Breast_Mammary_Tissue	0.0980492	4	4	chr10	123008979	123058311
BAIAP3	3.50009e-25	Breast_Mammary_Tissue	0.0980315	4	4	chr16	1333601	1349239
NTN4	3.55479e-25	Breast_Mammary_Tissue	0.0980371	4	4	chr12	95657807	95791152
VSNL1	3.62095e-25	Breast_Mammary_Tissue	0.0985134	4	4	chr2	17539126	17657018
SLC4A3	3.63337e-25	Breast_Mammary_Tissue	0.0980681	4	4	chr2	219627327	219641980
ACSS1	3.76705e-25	Breast_Mammary_Tissue	0.0979835	4	4	chr20	25006230	25058980
TINCR	3.86547e-25	Breast_Mammary_Tissue	0.0979705	4	4	chr19	5558167	5568034
LMO3	4.01362e-25	Breast_Mammary_Tissue	-0.09796	4	4	chr12	16548373	16610594
AC007743.1	4.21265e-25	Breast_Mammary_Tissue	-0.0979219	4	4	chr2	56173534	56185770
SFN	4.22799e-25	Breast_Mammary_Tissue	0.0978961	4	4	chr1	26863138	26864457
RN7SKP80	4.25146e-25	Breast_Mammary_Tissue	0.0981277	4	4	chr22	42565048	42565330
SLC7A10	4.27769e-25	Breast_Mammary_Tissue	-0.0978997	4	4	chr19	33208868	33225850
FCN3	4.30716e-25	Breast_Mammary_Tissue	-0.097881	4	4	chr1	27369112	27374824
SLC4A8	4.33006e-25	Breast_Mammary_Tissue	0.0978769	4	4	chr12	51403073	51515763
HPN	4.50523e-25	Breast_Mammary_Tissue	0.0978509	4	4	chr19	35040506	35066571
GYG2	4.5935e-25	Breast_Mammary_Tissue	-0.0978473	4	4	chrX	2828788	2882820
RP11-627G23.1	4.69142e-25	Breast_Mammary_Tissue	0.105103	4	4	chr11	134436473	134505040
DLG5	4.86112e-25	Breast_Mammary_Tissue	0.0977813	4	4	chr10	77793544	77926526
RP11-800A3.4	5.0514e-25	Breast_Mammary_Tissue	0.0977539	4	4	chr11	73238975	73242335
SYT17	5.22754e-25	Breast_Mammary_Tissue	0.0977385	4	4	chr16	19167971	19268334
AHDC1	5.47004e-25	Breast_Mammary_Tissue	0.0976733	4	4	chr1	27534035	27604431
PEX6	6.04662e-25	Breast_Mammary_Tissue	0.0975998	4	4	chr6	42963881	42979220
TFAP2B	6.22342e-25	Breast_Mammary_Tissue	0.0981787	4	4	chr6	50818723	50847613
FAM46C	6.37265e-25	Breast_Mammary_Tissue	0.0975602	4	4	chr1	117605934	117628372
C2CD2	6.37965e-25	Breast_Mammary_Tissue	-0.0975856	4	4	chr21	41885112	41953890
SCGB2A1	6.51533e-25	Breast_Mammary_Tissue	0.105842	4	4	chr11	62208668	62213939
AC108142.1	6.52954e-25	Breast_Mammary_Tissue	-0.0974982	4	4	chr4	181874438	182145249
C1QTNF1	6.55969e-25	Breast_Mammary_Tissue	-0.0975601	4	4	chr17	79022814	79049788
SLC1A3	6.6009e-25	Breast_Mammary_Tissue	-0.0975753	4	4	chr5	36606355	36688334
CST6	6.81864e-25	Breast_Mammary_Tissue	0.0977224	4	4	chr11	66011841	66013505
SLC4A4	7.01322e-25	Breast_Mammary_Tissue	-0.0975904	4	4	chr4	71186757	71572087
KLK7	7.6184e-25	Breast_Mammary_Tissue	0.0983598	4	4	chr19	50976482	50984099
CTD-2517M22.14	7.88698e-25	Breast_Mammary_Tissue	0.0974004	4	4	chr8	144497977	144504997
TSSK6	8.26953e-25	Breast_Mammary_Tissue	0.0973488	4	4	chr19	19512418	19515685
IDUA	9.12799e-25	Breast_Mammary_Tissue	0.097296	4	4	chr4	986997	1004506
FABP7	9.13981e-25	Breast_Mammary_Tissue	0.102004	4	4	chr6	122779475	122784074
NRIP3	9.58371e-25	Breast_Mammary_Tissue	0.0972344	4	4	chr11	8980576	9004049
ATAD3C	9.86032e-25	Breast_Mammary_Tissue	0.0972434	4	4	chr1	1449689	1470158
SEPT3	1.01337e-24	Breast_Mammary_Tissue	0.0971063	4	4	chr22	41976272	41998221
OBP2B	1.01556e-24	Breast_Mammary_Tissue	0.101774	4	4	chr9	133205277	133209250
CATSPERB	1.07451e-24	Breast_Mammary_Tissue	0.0971572	4	4	chr14	91580696	91779070
HIST1H2BD	1.11703e-24	Breast_Mammary_Tissue	0.0970849	4	4	chr6	26158146	26171349
GPR4	1.11944e-24	Breast_Mammary_Tissue	-0.0971187	4	4	chr19	45589764	45599753
FAM46B	1.27387e-24	Breast_Mammary_Tissue	0.0970103	4	4	chr1	27005020	27012836
RP11-598F7.6	1.3315e-24	Breast_Mammary_Tissue	-0.0970775	4	4	chr12	166856	182399
RP11-521B24.5	1.33211e-24	Breast_Mammary_Tissue	0.0969711	4	4	chr14	105467793	105467934
RFLNA	1.35316e-24	Breast_Mammary_Tissue	0.0972347	4	4	chr12	124149595	124316024
SLC29A4	1.39699e-24	Breast_Mammary_Tissue	-0.0968226	4	4	chr7	5274369	5306789
SPRY4	1.45791e-24	Breast_Mammary_Tissue	-0.0968931	4	4	chr5	142310427	142326455
LINC00993	1.46942e-24	Breast_Mammary_Tissue	0.098526	4	4	chr10	37309185	37347031
RASSF10	1.57326e-24	Breast_Mammary_Tissue	0.0970307	4	4	chr11	13009577	13012106
ADRB2	1.64719e-24	Breast_Mammary_Tissue	-0.0967257	4	4	chr5	148825245	148828687
GLRA3	1.64883e-24	Breast_Mammary_Tissue	0.102538	4	4	chr4	174636914	174829314
RAD51-AS1	1.73937e-24	Breast_Mammary_Tissue	0.0967317	4	4	chr15	40686724	40695098
LINC01578	1.7662e-24	Breast_Mammary_Tissue	0.096773	4	4	chr15	92882707	92899701
FAR2P1	1.77804e-24	Breast_Mammary_Tissue	0.101439	4	4	chr2	129990456	130051131
HSD17B2	1.82364e-24	Breast_Mammary_Tissue	0.0990593	4	4	chr16	82035004	82098534
RP11-736K20.4	1.92279e-24	Breast_Mammary_Tissue	-0.0966659	4	4	chr11	86908990	86912238
RP11-236F9.2	1.96337e-24	Breast_Mammary_Tissue	-0.0977242	4	4	chr9	63330326	63343660
SERTAD4	1.9874e-24	Breast_Mammary_Tissue	0.0966439	4	4	chr1	210232973	210246631
TMEM97	2.04528e-24	Breast_Mammary_Tissue	0.0968104	4	4	chr17	28319095	28328324
LCN2	2.08347e-24	Breast_Mammary_Tissue	0.0966061	4	4	chr9	128149071	128153455
RELN	2.09212e-24	Breast_Mammary_Tissue	0.0966072	4	4	chr7	103471784	103989516
BEST4	2.11362e-24	Breast_Mammary_Tissue	0.0966169	4	4	chr1	44783585	44787705
TP73	2.13557e-24	Breast_Mammary_Tissue	0.0970342	4	4	chr1	3652520	3735600
MPHOSPH6	2.18852e-24	Breast_Mammary_Tissue	0.0967774	4	4	chr16	82147798	82170226
CLDN1	2.36087e-24	Breast_Mammary_Tissue	0.0964964	4	4	chr3	190305701	190322475
AZU1	2.38068e-24	Breast_Mammary_Tissue	0.0966929	4	4	chr19	825097	832018
RP5-839B4.8	2.39302e-24	Breast_Mammary_Tissue	-0.098181	4	4	chr20	9986088	10007116
LINC01485	2.55019e-24	Breast_Mammary_Tissue	-0.097142	4	4	chr5	173786790	173809039
MCM10	2.66073e-24	Breast_Mammary_Tissue	-0.0963679	4	4	chr10	13161554	13211104
VN1R53P	2.68764e-24	Breast_Mammary_Tissue	0.103047	4	4	chr10	37348616	37349572
GPAM	2.7975e-24	Breast_Mammary_Tissue	-0.0963289	4	4	chr10	112149864	112215377
DUOX2	2.80241e-24	Breast_Mammary_Tissue	0.0963621	4	4	chr15	45092650	45114320
ACSL1	2.86063e-24	Breast_Mammary_Tissue	-0.0962091	4	4	chr4	184755595	184826818
FBP1	2.95353e-24	Breast_Mammary_Tissue	0.0963584	4	4	chr9	94603133	94640249
RP11-276H7.2	3.09776e-24	Breast_Mammary_Tissue	0.0963876	4	4	chr1	16155211	16157329
B4GALNT3	3.10717e-24	Breast_Mammary_Tissue	0.0962854	4	4	chr12	460364	563509
RP11-338N10.3	3.35194e-24	Breast_Mammary_Tissue	0.0971312	4	4	chr1	7700704	7700970
CTSV	3.55123e-24	Breast_Mammary_Tissue	0.0963916	4	4	chr9	97029679	97039643
PRRT4	3.66668e-24	Breast_Mammary_Tissue	-0.0960972	4	4	chr7	128350325	128361685
ANKRD30A	4.08711e-24	Breast_Mammary_Tissue	0.0974259	4	4	chr10	37125788	37384111
ACACB	4.14407e-24	Breast_Mammary_Tissue	-0.0960295	4	4	chr12	109116595	109268226
RTP4	4.29629e-24	Breast_Mammary_Tissue	0.0959978	4	4	chr3	187368332	187372076
TRPM2-AS	4.31065e-24	Breast_Mammary_Tissue	0.096219	4	4	chr21	44414588	44425272
CACNA1G	4.72191e-24	Breast_Mammary_Tissue	0.0958908	4	4	chr17	50561068	50627474
TNS4	5.07052e-24	Breast_Mammary_Tissue	0.0958553	4	4	chr17	40475828	40501597
NDRG2	5.33e-24	Breast_Mammary_Tissue	0.0958007	4	4	chr14	21016763	21070872
SGK3	5.42754e-24	Breast_Mammary_Tissue	0.0958044	4	4	chr8	66712418	66862022
ATP13A5	5.43523e-24	Breast_Mammary_Tissue	0.0993391	4	4	chr3	193274790	193378843
SNHG12	5.52028e-24	Breast_Mammary_Tissue	0.0958033	4	4	chr1	28578546	28582983
HIST2H2BE	5.56266e-24	Breast_Mammary_Tissue	0.0958191	4	4	chr1	149884459	149886652
PIM2	5.60305e-24	Breast_Mammary_Tissue	0.0960508	4	4	chrX	48913182	48919024
EPDR1	5.88916e-24	Breast_Mammary_Tissue	-0.0957553	4	4	chr7	37920561	37951941
RP13-39P12.3	5.96079e-24	Breast_Mammary_Tissue	0.0957509	4	4	chr10	77782866	77793176
ZNF101	6.04106e-24	Breast_Mammary_Tissue	0.0957354	4	4	chr19	19668796	19683509
AC007255.8	6.04348e-24	Breast_Mammary_Tissue	0.0957175	4	4	chr7	29514329	29563670
AKAP12	6.26756e-24	Breast_Mammary_Tissue	-0.0956957	4	4	chr6	151239999	151358557
HIST1H2BG	6.29197e-24	Breast_Mammary_Tissue	0.0963807	4	4	chr6	26215159	26216692
SORBS1	6.31033e-24	Breast_Mammary_Tissue	-0.0956931	4	4	chr10	95311771	95561414
PTPRZ1	6.39639e-24	Breast_Mammary_Tissue	0.0956813	4	4	chr7	121873089	122062036
TNMD	6.618e-24	Breast_Mammary_Tissue	-0.0956717	4	4	chrX	100584802	100599885
ERP27	6.63846e-24	Breast_Mammary_Tissue	0.0956501	4	4	chr12	14914035	14939082
LMO7DN	6.64867e-24	Breast_Mammary_Tissue	0.0977476	4	4	chr13	75871038	75883811
SNAI1	7.013e-24	Breast_Mammary_Tissue	-0.0955701	4	4	chr20	49982999	49988886
AC020571.3	7.37235e-24	Breast_Mammary_Tissue	0.097299	4	4	chr2	196260024	196264204
MGAM2	8.38191e-24	Breast_Mammary_Tissue	0.0960178	4	4	chr7	142111749	142222324
PLEKHD1	8.40973e-24	Breast_Mammary_Tissue	0.0954067	4	4	chr14	69484754	69531551
ITGA10	8.62863e-24	Breast_Mammary_Tissue	0.0954084	4	4	chr1	145891208	145910189
GPX2	8.88881e-24	Breast_Mammary_Tissue	0.0954003	4	4	chr14	64939152	64942905
PLCH2	8.9577e-24	Breast_Mammary_Tissue	0.0953854	4	4	chr1	2425980	2505526
ASPHD1	9.01178e-24	Breast_Mammary_Tissue	0.0954125	4	4	chr16	29900375	29906127
RP11-486O12.2	9.24774e-24	Breast_Mammary_Tissue	0.0953619	4	4	chr12	123575891	123585115
RNY1P16	9.53753e-24	Breast_Mammary_Tissue	0.0970705	4	4	chr12	101719808	101719918
CTA-228A9.3	9.96429e-24	Breast_Mammary_Tissue	0.0953083	4	4	chr22	38090127	38091559
PRSS12	1.02291e-23	Breast_Mammary_Tissue	0.0951858	4	4	chr4	118280038	118353003
CIDEA	1.04037e-23	Breast_Mammary_Tissue	-0.0952727	4	4	chr18	12254319	12277595
PDZK1	1.04267e-23	Breast_Mammary_Tissue	0.0952595	4	4	chr1	145670852	145708148
PPP2R1B	1.1926e-23	Breast_Mammary_Tissue	-0.0951419	4	4	chr11	111735281	111766427
NMNAT2	1.27462e-23	Breast_Mammary_Tissue	-0.0950931	4	4	chr1	183248237	183418602
MREG	1.30191e-23	Breast_Mammary_Tissue	0.0950953	4	4	chr2	215942805	216034096
COL23A1	1.30595e-23	Breast_Mammary_Tissue	0.0950697	4	4	chr5	178237618	178590555
MZB1	1.36761e-23	Breast_Mammary_Tissue	0.0953726	4	4	chr5	139387480	139390081
CXorf40B	1.36925e-23	Breast_Mammary_Tissue	0.0949487	4	4	chrX	149929527	149938811
BNIP3P11	1.3791e-23	Breast_Mammary_Tissue	0.0951491	4	4	chr7	64678954	64687393
DUX4L50	1.42494e-23	Breast_Mammary_Tissue	0.0950059	4	4	chr9	63817748	63818462
SNN	1.53945e-23	Breast_Mammary_Tissue	-0.0949409	4	4	chr16	11668414	11679079
TMEM161BP1	1.5582e-23	Breast_Mammary_Tissue	0.105258	4	4	chr10	37337415	37338871
RP11-470P21.2	1.59651e-23	Breast_Mammary_Tissue	0.107123	4	4	chr9	69472466	69494513
FAM234B	1.65925e-23	Breast_Mammary_Tissue	0.0948985	4	4	chr12	13044284	13142521
ADAMTSL5	1.66057e-23	Breast_Mammary_Tissue	0.094758	4	4	chr19	1505018	1513604
SPX	1.66582e-23	Breast_Mammary_Tissue	-0.0949134	4	4	chr12	21526307	21537377
PLOD2	1.70639e-23	Breast_Mammary_Tissue	-0.0948697	4	4	chr3	146069440	146163653
F12	1.77835e-23	Breast_Mammary_Tissue	0.0948225	4	4	chr5	177402140	177409576
DEFB1	1.83684e-23	Breast_Mammary_Tissue	0.0950028	4	4	chr8	6870575	6878022
PTCHD1	1.9449e-23	Breast_Mammary_Tissue	0.0947326	4	4	chrX	23334016	23404372
RHOBTB2	2.07255e-23	Breast_Mammary_Tissue	0.0946709	4	4	chr8	22987417	23020132
MELTF-AS1	2.09515e-23	Breast_Mammary_Tissue	0.0946614	4	4	chr3	196999460	197004744
TCN1	2.16789e-23	Breast_Mammary_Tissue	0.0971893	4	4	chr11	59852800	59866575
CTB-33O18.2	2.2116e-23	Breast_Mammary_Tissue	0.101169	4	4	chr5	173574938	173576275
CYP4F11	2.21425e-23	Breast_Mammary_Tissue	0.0953118	4	4	chr19	15912367	15934867
ACVR1C	2.31959e-23	Breast_Mammary_Tissue	-0.0945933	4	4	chr2	157526767	157629005
AQP5	2.50861e-23	Breast_Mammary_Tissue	0.0949526	4	4	chr12	49961870	49965681
SLC2A4	2.57294e-23	Breast_Mammary_Tissue	-0.0945984	4	4	chr17	7281667	7288251
PYCR1	2.75419e-23	Breast_Mammary_Tissue	0.0944395	4	4	chr17	81932384	81942412
KLHDC7A	2.95713e-23	Breast_Mammary_Tissue	0.0959787	4	4	chr1	18480982	18486126
NSG1	3.12723e-23	Breast_Mammary_Tissue	0.0943644	4	4	chr4	4348140	4418967
LINC00173	3.13051e-23	Breast_Mammary_Tissue	0.094323	4	4	chr12	116533422	116536513
FHL2	3.23753e-23	Breast_Mammary_Tissue	0.0943226	4	4	chr2	105357712	105438513
APOL6	3.24359e-23	Breast_Mammary_Tissue	-0.0943058	4	4	chr22	35648395	35668409
RP11-464C19.3	3.32863e-23	Breast_Mammary_Tissue	0.100275	4	4	chr10	3934519	3935813
PDLIM4	3.43586e-23	Breast_Mammary_Tissue	0.0941478	4	4	chr5	132257671	132273454
RP11-244F12.3	3.49325e-23	Breast_Mammary_Tissue	0.0942582	4	4	chr15	63047727	63049387
ZC3H12A	3.62325e-23	Breast_Mammary_Tissue	0.0942247	4	4	chr1	37474552	37484379
ARL4A	3.65098e-23	Breast_Mammary_Tissue	0.0942034	4	4	chr7	12686856	12690934
SNORA11	3.68633e-23	Breast_Mammary_Tissue	0.0971945	4	4	chr10	73126080	73126207
DDR2	3.83363e-23	Breast_Mammary_Tissue	-0.0941422	4	4	chr1	162631373	162787400
RAB6C	3.91201e-23	Breast_Mammary_Tissue	0.094118	4	4	chr2	129980467	129982738
IFFO2	3.92603e-23	Breast_Mammary_Tissue	0.0941088	4	4	chr1	18904281	18956686
FNDC10	4.06076e-23	Breast_Mammary_Tissue	0.0941269	4	4	chr1	1598012	1600096
LINC01480	4.25498e-23	Breast_Mammary_Tissue	0.0942862	4	4	chr19	41535183	41536904
ASS1	4.29524e-23	Breast_Mammary_Tissue	-0.094064	4	4	chr9	130444929	130501274
THNSL2	4.43703e-23	Breast_Mammary_Tissue	0.0940672	4	4	chr2	88170295	88186636
ZNF232	4.48437e-23	Breast_Mammary_Tissue	0.0940242	4	4	chr17	5105541	5123116
ITM2C	4.58997e-23	Breast_Mammary_Tissue	0.09401	4	4	chr2	230864639	230879248
TYRO3	4.60351e-23	Breast_Mammary_Tissue	-0.0940093	4	4	chr15	41557675	41583586
NCMAP	4.64371e-23	Breast_Mammary_Tissue	0.0944329	4	4	chr1	24556111	24609328
CPZ	4.83934e-23	Breast_Mammary_Tissue	0.0947443	4	4	chr4	8592660	8619759
AC097724.3	4.89116e-23	Breast_Mammary_Tissue	0.0939546	4	4	chr2	28708953	28736205
C19orf33	4.96136e-23	Breast_Mammary_Tissue	0.0939515	4	4	chr19	38304161	38305009
ANO1	5.00055e-23	Breast_Mammary_Tissue	0.0939626	4	4	chr11	70078302	70189528
CLPSL1	5.04887e-23	Breast_Mammary_Tissue	0.104266	4	4	chr6	35781017	35793675
LGR6	5.49838e-23	Breast_Mammary_Tissue	0.0938402	4	4	chr1	202193901	202319781
TCEAL1	5.56094e-23	Breast_Mammary_Tissue	0.0938529	4	4	chrX	103628974	103630953
STRA6	5.83812e-23	Breast_Mammary_Tissue	0.0944636	4	4	chr15	74179466	74212145
SLC45A3	6.22421e-23	Breast_Mammary_Tissue	0.0937449	4	4	chr1	205657851	205680459
CCDC107	6.26106e-23	Breast_Mammary_Tissue	-0.0938042	4	4	chr9	35658290	35658727
PLA2R1	6.32552e-23	Breast_Mammary_Tissue	0.0937468	4	4	chr2	159932006	160062610
GNAZ	6.49958e-23	Breast_Mammary_Tissue	-0.0937292	4	4	chr22	23070361	23125037
PECR	6.84379e-23	Breast_Mammary_Tissue	-0.0936566	4	4	chr2	216038409	216082955
CXCL17	6.89452e-23	Breast_Mammary_Tissue	0.0953671	4	4	chr19	42428288	42443048
C1QTNF3	7.09585e-23	Breast_Mammary_Tissue	0.0936373	4	4	chr5	34019448	34043832
SSC4D	7.18522e-23	Breast_Mammary_Tissue	-0.0938437	4	4	chr7	76389334	76409695
RP13-516M14.1	7.40727e-23	Breast_Mammary_Tissue	0.0935833	4	4	chr17	82293716	82294910
STC2	7.72297e-23	Breast_Mammary_Tissue	0.0935837	4	4	chr5	173314713	173329503
SCD5	7.97905e-23	Breast_Mammary_Tissue	0.0935262	4	4	chr4	82629539	82798857
SYT12	7.98996e-23	Breast_Mammary_Tissue	0.0935158	4	4	chr11	67006778	67050863
RUNX1	8.0289e-23	Breast_Mammary_Tissue	0.093504	4	4	chr21	34787801	36004667
FGFR4	8.09384e-23	Breast_Mammary_Tissue	0.0934767	4	4	chr5	177086886	177098144
LINC00472	8.09416e-23	Breast_Mammary_Tissue	0.0935215	4	4	chr6	71344344	71420769
ICAM5	8.38493e-23	Breast_Mammary_Tissue	0.0935111	4	4	chr19	10289981	10296778
IL17RD	8.43145e-23	Breast_Mammary_Tissue	0.0934875	4	4	chr3	57089982	57170306
CBLN1	8.51949e-23	Breast_Mammary_Tissue	-0.0934792	4	4	chr16	49277917	49281831
EXTL1	8.89499e-23	Breast_Mammary_Tissue	0.0935539	4	4	chr1	26019884	26036464
MEST	9.31588e-23	Breast_Mammary_Tissue	-0.0933953	4	4	chr7	130491329	130506237
RP1-261G23.5	9.71063e-23	Breast_Mammary_Tissue	-0.100912	4	4	chr6	43722786	43737834
FER1L4	1.0068e-22	Breast_Mammary_Tissue	0.0933456	4	4	chr20	35558866	35607562
TOB1	1.07097e-22	Breast_Mammary_Tissue	0.0932941	4	4	chr17	50862223	50867495
KRT17	1.18654e-22	Breast_Mammary_Tissue	0.0933907	4	4	chr17	41619437	41624842
CDO1	1.21989e-22	Breast_Mammary_Tissue	-0.0933959	4	4	chr5	115804733	115816954
TP63	1.22223e-22	Breast_Mammary_Tissue	0.0931728	4	4	chr3	189631427	189897279
IER5	1.32232e-22	Breast_Mammary_Tissue	0.0931752	4	4	chr1	181088712	181092899
TMEM63A	1.33996e-22	Breast_Mammary_Tissue	0.093083	4	4	chr1	225845564	225882369
PEG3	1.48235e-22	Breast_Mammary_Tissue	0.0930254	4	4	chr19	56810083	56833763
NWD2	1.55773e-22	Breast_Mammary_Tissue	-0.0936142	4	4	chr4	37244220	37449465
SLC26A5	1.63896e-22	Breast_Mammary_Tissue	0.0929043	4	4	chr7	103352730	103443211
RP3-453C12.14	1.67524e-22	Breast_Mammary_Tissue	0.0933335	4	4	chr20	45345115	45345823
LRRC17	1.68362e-22	Breast_Mammary_Tissue	0.0929161	4	4	chr7	102912991	102944949
OPRPN	1.73875e-22	Breast_Mammary_Tissue	0.104491	4	4	chr4	70397882	70410194
SAMD5	1.85332e-22	Breast_Mammary_Tissue	0.0930004	4	4	chr6	147508927	147570021
RP11-334C17.6	1.9248e-22	Breast_Mammary_Tissue	0.0969046	4	4	chr17	80149627	80149798
HPSE2	1.9546e-22	Breast_Mammary_Tissue	0.092786	4	4	chr10	98457077	99235862
ALDH2	1.9578e-22	Breast_Mammary_Tissue	-0.0927454	4	4	chr12	111766887	111817529
LINC01410	1.96894e-22	Breast_Mammary_Tissue	0.092745	4	4	chr9	62801461	62813486
CITED2	2.00935e-22	Breast_Mammary_Tissue	0.092738	4	4	chr6	139371807	139374620
CYP21A2	2.03341e-22	Breast_Mammary_Tissue	0.0929092	4	4	chr6	32038265	32041670
PSTPIP2	2.06007e-22	Breast_Mammary_Tissue	0.0927156	4	4	chr18	45983536	46072260
CETP	2.08374e-22	Breast_Mammary_Tissue	-0.092715	4	4	chr16	56961850	56983845
GRIK3	2.08967e-22	Breast_Mammary_Tissue	0.0927059	4	4	chr1	36795527	37034129
NINJ1	2.10205e-22	Breast_Mammary_Tissue	0.0926405	4	4	chr9	93121489	93134288
NNAT	2.11621e-22	Breast_Mammary_Tissue	-0.0927032	4	4	chr20	37521215	37523693
TTYH1	2.11718e-22	Breast_Mammary_Tissue	0.0926839	4	4	chr19	54415219	54436900
GSTM3	2.17744e-22	Breast_Mammary_Tissue	0.0926639	4	4	chr1	109733932	109741038
FKBP4	2.17989e-22	Breast_Mammary_Tissue	0.0926307	4	4	chr12	2794953	2805423
ALOX15B	2.20991e-22	Breast_Mammary_Tissue	0.0926553	4	4	chr17	8039017	8049134
RP11-53O19.1	2.30899e-22	Breast_Mammary_Tissue	0.0925798	4	4	chr5	44744900	44808777
S100B	2.31354e-22	Breast_Mammary_Tissue	-0.0926439	4	4	chr21	46598962	46605208
CCDC74B	2.4381e-22	Breast_Mammary_Tissue	0.0926198	4	4	chr2	130139418	130145134
SLC52A3	2.52043e-22	Breast_Mammary_Tissue	0.0925165	4	4	chr20	760080	776015
PNMAL1	2.59886e-22	Breast_Mammary_Tissue	0.0925156	4	4	chr19	46466491	46471563
FAM60A	2.60249e-22	Breast_Mammary_Tissue	0.0924704	4	4	chr12	31280896	31327058
FBXO2	2.62391e-22	Breast_Mammary_Tissue	0.0924279	4	4	chr1	11648367	11655785
CAV2	2.68997e-22	Breast_Mammary_Tissue	-0.0924624	4	4	chr7	116287380	116508541
ZNF689	2.84419e-22	Breast_Mammary_Tissue	0.0924377	4	4	chr16	30602558	30624012
PAK3	3.19216e-22	Breast_Mammary_Tissue	0.0923145	4	4	chrX	110944285	111227361
OR2A7	3.63475e-22	Breast_Mammary_Tissue	0.0922015	4	4	chr7	144258607	144259722
SCGB2A2	3.70546e-22	Breast_Mammary_Tissue	0.0931845	4	4	chr11	62270155	62273156
SCGB1D2	3.80292e-22	Breast_Mammary_Tissue	0.0941877	4	4	chr11	62242210	62244808
SERPINB5	3.99114e-22	Breast_Mammary_Tissue	0.0930084	4	4	chr18	63476761	63505085
MUC5B	4.06473e-22	Breast_Mammary_Tissue	0.0921294	4	4	chr11	1223066	1262172
TES	4.14313e-22	Breast_Mammary_Tissue	0.0920776	4	4	chr7	116222804	116258783
PROX1	4.24398e-22	Breast_Mammary_Tissue	0.0920941	4	4	chr1	213983181	214041502
GALNT13	4.55082e-22	Breast_Mammary_Tissue	-0.0920187	4	4	chr2	153871913	154453849
PON3	4.80752e-22	Breast_Mammary_Tissue	0.0919836	4	4	chr7	95359944	95396363
FBLN2	4.85444e-22	Breast_Mammary_Tissue	-0.0919526	4	4	chr3	13549131	13638422
MOGAT2	4.98398e-22	Breast_Mammary_Tissue	0.092766	4	4	chr11	75717819	75732958
CFD	5.00944e-22	Breast_Mammary_Tissue	-0.0919259	4	4	chr19	859643	863630
TSPAN1	5.27137e-22	Breast_Mammary_Tissue	0.0918873	4	4	chr1	46175073	46185958
RP11-598F7.5	5.48712e-22	Breast_Mammary_Tissue	-0.092058	4	4	chr12	164664	166321
SUCNR1	5.62418e-22	Breast_Mammary_Tissue	-0.0918688	4	4	chr3	151873643	151884619
TBX1	5.70293e-22	Breast_Mammary_Tissue	0.0918241	4	4	chr22	19756703	19783032
GREB1	5.964e-22	Breast_Mammary_Tissue	0.0919967	4	4	chr2	11482341	11642788
MYZAP	6.65521e-22	Breast_Mammary_Tissue	-0.0916796	4	4	chr15	57591941	57685364
SPTSSA	6.90712e-22	Breast_Mammary_Tissue	0.0915943	4	4	chr14	34432789	34462356
KRT14	6.99044e-22	Breast_Mammary_Tissue	0.0916232	4	4	chr17	41582279	41586921
RP11-286H15.1	7.12206e-22	Breast_Mammary_Tissue	-0.0916065	4	4	chr2	127625997	127626848
RP11-132A1.6	7.24036e-22	Breast_Mammary_Tissue	0.10439	4	4	chr7	101273322	101273715
SLC2A10	7.29059e-22	Breast_Mammary_Tissue	0.0916146	4	4	chr20	46709487	46736347
DSC3	7.40669e-22	Breast_Mammary_Tissue	0.0916051	4	4	chr18	30990008	31042815
SNORA42	7.87797e-22	Breast_Mammary_Tissue	0.107319	4	4	chr14	37720425	37720561
VAMP1	8.22907e-22	Breast_Mammary_Tissue	0.0914947	4	4	chr12	6462323	6470987
EMILIN3	8.74889e-22	Breast_Mammary_Tissue	0.0916247	4	4	chr20	41360583	41366827
SCGB3A1	9.02902e-22	Breast_Mammary_Tissue	0.0914038	4	4	chr5	180590103	180591540
ZNF703	9.17324e-22	Breast_Mammary_Tissue	0.0914108	4	4	chr8	37695751	37700021
RP3-331H24.7	9.59392e-22	Breast_Mammary_Tissue	0.0913663	4	4	chr6	71373253	71375387
LY6G6C	9.94036e-22	Breast_Mammary_Tissue	0.091309	4	4	chr6	31718648	31721845
CAPZA3	1.03248e-21	Breast_Mammary_Tissue	0.0977277	4	4	chr12	18738101	18739187
TAT	1.03957e-21	Breast_Mammary_Tissue	0.0914687	4	4	chr16	71565660	71577130
KRT79	1.0492e-21	Breast_Mammary_Tissue	-0.0920423	4	4	chr12	52821447	52834295
ADGRB1	1.07163e-21	Breast_Mammary_Tissue	0.0912647	4	4	chr8	142449430	142545009
VDR	1.08254e-21	Breast_Mammary_Tissue	0.0912336	4	4	chr12	47841537	47943048
RP11-203J24.8	1.16506e-21	Breast_Mammary_Tissue	0.0923992	4	4	chr9	127934503	127940561
SYT8	1.20243e-21	Breast_Mammary_Tissue	0.0929222	4	4	chr11	1828307	1837521
ZP1	1.25166e-21	Breast_Mammary_Tissue	-0.0911237	4	4	chr11	60867562	60875693
C16orf74	1.27296e-21	Breast_Mammary_Tissue	0.0911036	4	4	chr16	85690084	85751129
KIAA1683	1.30598e-21	Breast_Mammary_Tissue	0.0910932	4	4	chr19	18257097	18274509
HOGA1	1.37722e-21	Breast_Mammary_Tissue	-0.091034	4	4	chr10	97584343	97612802
OXTR	1.38057e-21	Breast_Mammary_Tissue	0.0910366	4	4	chr3	8750408	8769628
HEPACAM	1.39471e-21	Breast_Mammary_Tissue	-0.0914435	4	4	chr11	124919193	124936412
ANGPTL5	1.40689e-21	Breast_Mammary_Tissue	-0.0912357	4	4	chr11	101890674	101916522
CHKA	1.41258e-21	Breast_Mammary_Tissue	0.0910113	4	4	chr11	68053086	68121444
RASL11B	1.46757e-21	Breast_Mammary_Tissue	0.0909759	4	4	chr4	52862290	52866835
KCNK17	1.47069e-21	Breast_Mammary_Tissue	0.0938657	4	4	chr6	39299001	39314553
FHL3	1.58108e-21	Breast_Mammary_Tissue	0.0908609	4	4	chr1	37996770	38005606
NECTIN1	1.59847e-21	Breast_Mammary_Tissue	0.0909342	4	4	chr11	119623408	119729084
RARG	1.64563e-21	Breast_Mammary_Tissue	0.0908584	4	4	chr12	53210567	53232980
TBX3	1.69215e-21	Breast_Mammary_Tissue	0.0908606	4	4	chr12	114670254	114684164
MB	1.69661e-21	Breast_Mammary_Tissue	0.0910496	4	4	chr22	35606764	35637951
GLI3	1.69724e-21	Breast_Mammary_Tissue	0.0908808	4	4	chr7	41960950	42237059
SLC38A3	1.76968e-21	Breast_Mammary_Tissue	0.0910006	4	4	chr3	50205246	50221486
GPRASP1	1.80492e-21	Breast_Mammary_Tissue	0.0907708	4	4	chrX	102651366	102659083
AIM1	1.81743e-21	Breast_Mammary_Tissue	0.0907886	4	4	chr6	106360808	106571970
MGP	1.82246e-21	Breast_Mammary_Tissue	0.0907838	4	4	chr12	14881181	14885926
TBC1D8	2.09403e-21	Breast_Mammary_Tissue	0.0907037	4	4	chr2	101007617	101252801
SPINK8	2.13396e-21	Breast_Mammary_Tissue	0.101061	4	4	chr3	48306842	48328341
RP11-517I3.1	2.22149e-21	Breast_Mammary_Tissue	0.0908446	4	4	chr5	126433505	126490371
ATP6V0A4	2.30361e-21	Breast_Mammary_Tissue	0.0977208	4	4	chr7	138706295	138799560
PRR4	2.33183e-21	Breast_Mammary_Tissue	0.0905935	4	4	chr12	10845849	11121180
ANKRD53	2.3954e-21	Breast_Mammary_Tissue	-0.0905468	4	4	chr2	70978380	70985499
MEDAG	2.43472e-21	Breast_Mammary_Tissue	-0.0905226	4	4	chr13	30906191	30925572
NEK10	2.47466e-21	Breast_Mammary_Tissue	0.0905031	4	4	chr3	27110085	27369460
SYNPO2L	2.49216e-21	Breast_Mammary_Tissue	0.0905507	4	4	chr10	73644881	73663803
TCF7	2.60902e-21	Breast_Mammary_Tissue	0.0904348	4	4	chr5	134114711	134148229
CA8	2.61516e-21	Breast_Mammary_Tissue	0.0904662	4	4	chr8	60187347	60281412
GLYATL2	2.62943e-21	Breast_Mammary_Tissue	0.0917658	4	4	chr11	58834065	58904215
CLIP3	2.73233e-21	Breast_Mammary_Tissue	0.0904874	4	4	chr19	36014660	36033343
PEMT	2.76817e-21	Breast_Mammary_Tissue	-0.090423	4	4	chr17	17505563	17591708
SORD	2.88598e-21	Breast_Mammary_Tissue	0.0903157	4	4	chr15	45023104	45077185
TPT1-AS1	2.94646e-21	Breast_Mammary_Tissue	0.0903329	4	4	chr13	45341371	45393315
DSG3	3.20337e-21	Breast_Mammary_Tissue	0.0915879	4	4	chr18	31447795	31478702
IRX1	3.37526e-21	Breast_Mammary_Tissue	0.090197	4	4	chr5	3596054	3601403
LRRC4C	3.39443e-21	Breast_Mammary_Tissue	0.0902257	4	4	chr11	40114203	41459773
LINC01235	3.43663e-21	Breast_Mammary_Tissue	0.0904162	4	4	chr9	13406380	13433053
DUSP15	3.61627e-21	Breast_Mammary_Tissue	0.0901828	4	4	chr20	31847637	31870701
CCL21	3.73204e-21	Breast_Mammary_Tissue	0.0901065	4	4	chr9	34709005	34710124
CLCA4	3.78363e-21	Breast_Mammary_Tissue	0.0910985	4	4	chr1	86547078	86580754
ITGA3	4.41797e-21	Breast_Mammary_Tissue	0.0899905	4	4	chr17	50055968	50090481
C1QL1	4.58511e-21	Breast_Mammary_Tissue	0.090583	4	4	chr17	44959693	44968071
ABCB11	4.75211e-21	Breast_Mammary_Tissue	-0.0905678	4	4	chr2	168922938	169031322
JPH4	4.93285e-21	Breast_Mammary_Tissue	0.0898313	4	4	chr14	23568074	23578800
CHD3	4.96899e-21	Breast_Mammary_Tissue	0.0898724	4	4	chr17	7884806	7912760
RBM38	5.27415e-21	Breast_Mammary_Tissue	0.0898623	4	4	chr20	57391407	57409333
STON1	5.31937e-21	Breast_Mammary_Tissue	-0.0897935	4	4	chr2	48530171	48598513
THBS4	5.48636e-21	Breast_Mammary_Tissue	-0.0898312	4	4	chr5	79991311	80083287
IRS1	5.58666e-21	Breast_Mammary_Tissue	0.0898105	4	4	chr2	226731317	226799759
HPS5	5.605e-21	Breast_Mammary_Tissue	0.0896647	4	4	chr11	18278668	18322198
GRIK1	5.86074e-21	Breast_Mammary_Tissue	0.0899295	4	4	chr21	29536933	29940033
PDZD4	6.04004e-21	Breast_Mammary_Tissue	0.0896896	4	4	chrX	153802166	153830565
COL9A3	6.13653e-21	Breast_Mammary_Tissue	0.0896666	4	4	chr20	62816244	62841114
MRAS	6.31834e-21	Breast_Mammary_Tissue	-0.0896679	4	4	chr3	138347648	138405534
LTF	6.39861e-21	Breast_Mammary_Tissue	0.0896581	4	4	chr3	46435645	46485234
PMEL	6.47209e-21	Breast_Mammary_Tissue	0.0896261	4	4	chr12	55954105	55973317
ARL4C	6.74135e-21	Breast_Mammary_Tissue	0.0896116	4	4	chr2	234493041	234497053
BMP6	7.16923e-21	Breast_Mammary_Tissue	-0.0895468	4	4	chr6	7726797	7881422
PLA2G16	7.31935e-21	Breast_Mammary_Tissue	-0.0895283	4	4	chr11	63573195	63616883
DLC1	7.3431e-21	Breast_Mammary_Tissue	-0.0895274	4	4	chr8	13083361	13604610
FNDC4	7.4941e-21	Breast_Mammary_Tissue	-0.0894756	4	4	chr2	27491883	27495245
CXCL16	7.55616e-21	Breast_Mammary_Tissue	0.0894989	4	4	chr17	4733611	4739922
AC090044.2	7.88857e-21	Breast_Mammary_Tissue	0.0912985	4	4	chr3	857124	858091
PXDN	8.12214e-21	Breast_Mammary_Tissue	-0.0894071	4	4	chr2	1631887	1744852
C4orf32	8.48662e-21	Breast_Mammary_Tissue	-0.0893911	4	4	chr4	112145397	112195256
NPIPB14P	8.67783e-21	Breast_Mammary_Tissue	0.0894079	4	4	chr16	69976388	69996188
LAIR1	8.68592e-21	Breast_Mammary_Tissue	-0.0893673	4	4	chr19	54351384	54370558
ADGRL4	9.14069e-21	Breast_Mammary_Tissue	-0.0893369	4	4	chr1	78889764	79006718
GABBR1	9.27057e-21	Breast_Mammary_Tissue	0.0893071	4	4	chr6	29602228	29633976
CDK18	9.62351e-21	Breast_Mammary_Tissue	0.0892835	4	4	chr1	205504595	205532793
SDC1	9.72421e-21	Breast_Mammary_Tissue	0.0892647	4	4	chr2	20200797	20225433
NPM1P25	1.0032e-20	Breast_Mammary_Tissue	0.0894372	4	4	chr10	96189366	96190219
CYP27A1	1.0385e-20	Breast_Mammary_Tissue	0.0891704	4	4	chr2	218781756	218815293
C4B	1.04841e-20	Breast_Mammary_Tissue	0.0891983	4	4	chr6	32014762	32035418
CAPN6	1.0519e-20	Breast_Mammary_Tissue	0.0891865	4	4	chrX	111245103	111270523
RND3	1.11379e-20	Breast_Mammary_Tissue	0.0891056	4	4	chr2	150468195	150539011
RBPMS2	1.1299e-20	Breast_Mammary_Tissue	-0.0891019	4	4	chr15	64739892	64775587
SYNM	1.13647e-20	Breast_Mammary_Tissue	0.0891607	4	4	chr15	99098217	99135593
RP11-285F7.2	1.18689e-20	Breast_Mammary_Tissue	0.0891105	4	4	chr1	225840883	225841187
HS3ST4	1.28768e-20	Breast_Mammary_Tissue	0.092868	4	4	chr16	25692026	26137688
GK5	1.29495e-20	Breast_Mammary_Tissue	0.0890184	4	4	chr3	142157527	142225607
OR51E1	1.33862e-20	Breast_Mammary_Tissue	-0.0889215	4	4	chr11	4643420	4655488
TLN2	1.46029e-20	Breast_Mammary_Tissue	-0.0888949	4	4	chr15	62390526	62844631
CYP2E1	1.47334e-20	Breast_Mammary_Tissue	0.0888793	4	4	chr10	133520406	133539122
CCDC85A	1.50038e-20	Breast_Mammary_Tissue	-0.0888759	4	4	chr2	56184123	56386173
TRPV2	1.54565e-20	Breast_Mammary_Tissue	-0.0888379	4	4	chr17	16417562	16437003
NSUN5P2	1.61453e-20	Breast_Mammary_Tissue	0.0887011	4	4	chr7	72948304	72954790
F5	1.63452e-20	Breast_Mammary_Tissue	-0.0887409	4	4	chr1	169514166	169586588
RP11-66B24.4	1.69264e-20	Breast_Mammary_Tissue	0.0887269	4	4	chr15	100892859	100919214
SOX8	1.72525e-20	Breast_Mammary_Tissue	0.0887162	4	4	chr16	981808	986979
CD27	1.75131e-20	Breast_Mammary_Tissue	0.0887322	4	4	chr12	6444867	6451689
LMCD1	1.76003e-20	Breast_Mammary_Tissue	-0.0887298	4	4	chr3	8501707	8574673
AC073283.4	1.7732e-20	Breast_Mammary_Tissue	0.0887181	4	4	chr2	47192405	47345074
PLVAP	1.83834e-20	Breast_Mammary_Tissue	-0.0886699	4	4	chr19	17351448	17377350
CSRP1	1.90221e-20	Breast_Mammary_Tissue	0.088613	4	4	chr1	201483530	201509456
DST	1.98844e-20	Breast_Mammary_Tissue	0.0886087	4	4	chr6	56457987	56954628
RP11-626H12.1	2.03954e-20	Breast_Mammary_Tissue	0.0913991	4	4	chr11	69985876	70015815
SLC4A11	2.0443e-20	Breast_Mammary_Tissue	0.0885794	4	4	chr20	3227417	3239190
[truncated: 1,529 more rows]

## Sheet: Sheet4
gene_name	p_value	tissue	beta	snp_id	cluster_i	gene_chr	gene_start	gene_end
[truncated: 464 more rows]

[truncated: 82 more sheets: Adipose_Subcutaneous_signature_, Sheet5, Sheet6, Sheet7, Sheet8, Sheet9, Sheet10, Sheet11, Sheet12, Sheet13, Colon_Transverse_signature_0, Colon_Transverse_signature_1, Colon_Transverse_signature_2, Colon_Transverse_signature_3, Colon_Transverse_signature_6, Colon_Transverse_signature_5, Colon_Transverse_signature_7, Colon_Transverse_signature_8, Artery_Tibial_signature_1, Artery_Tibial_signature_2 …]
