# Supplementary material for: HistoGWAS: an AI-enabled framework for automated genetic analysis of tissue phenotypes in histology cohorts
Source: Genome Biol. 2026 Mar 31;27:122. doi: 10.1186/s13059-026-04031-z (PMC13063728; doi:10.1186/s13059-026-04031-z)
Supplement: Supplementary file 4 — Additional file 4: Dataset S3. Association statistics for lead variants at genome-wide significant loci, including links to expression of highly variable genes and pathway enrichment results for upregulated and downregulated gene sets. [file 13059_2026_4031_MOESM4_ESM.xlsx]

## Sheet: GWAS_hits
snp	chrom	pos	a0	a1	maf	p_value	cluster_i	effect allele	tissue
chr9_97772921_C_G_b38	9	97772921	C	G	0.668831	6.61683e-12	2	G	Thyroid
chr9_97772985_C_T_b38	9	97772985	C	T	0.668831	7.6867e-12	2	T	Thyroid
chr9_97775173_T_C_b38	9	97775173	T	C	0.668831	9.34539e-12	2	C	Thyroid
chr9_97775295_G_A_b38	9	97775295	G	A	0.668831	9.34539e-12	2	A	Thyroid
chr9_97776188_A_G_b38	9	97776188	A	G	0.668831	1.42952e-11	2	G	Thyroid
chr9_97776641_A_G_b38	9	97776641	A	G	0.655844	2.59817e-11	2	G	Thyroid
chr9_97777236_A_AT_b38	9	97777236	A	AT	0.668831	9.34539e-12	2	AT	Thyroid
chr9_97778259_C_T_b38	9	97778259	C	T	0.668831	1.05799e-11	2	T	Thyroid
chr9_97779191_T_C_b38	9	97779191	T	C	0.668831	1.05799e-11	2	C	Thyroid
chr9_97779894_A_G_b38	9	97779894	A	G	0.668831	9.34539e-12	2	G	Thyroid
chr9_97782586_C_T_b38	9	97782586	C	T	0.668831	9.34539e-12	2	T	Thyroid
chr9_97783758_C_T_b38	9	97783758	C	T	0.662338	6.9043e-12	2	T	Thyroid
chr9_97783937_C_T_b38	9	97783937	C	T	0.662338	1.05799e-11	2	T	Thyroid
chr9_97784109_G_A_b38	9	97784109	G	A	0.662338	1.5157e-11	2	A	Thyroid
chr9_97784318_C_T_b38	9	97784318	C	T	0.662338	1.12399e-11	2	T	Thyroid
chr9_97785345_G_C_b38	9	97785345	G	C	0.662338	1.05799e-11	2	C	Thyroid
chr9_97785690_T_C_b38	9	97785690	T	C	0.662338	6.9043e-12	2	C	Thyroid
chr9_97785862_G_A_b38	9	97785862	G	A	0.662338	7.03983e-11	2	A	Thyroid
chr9_97788173_A_C_b38	9	97788173	A	C	0.662338	1.06273e-11	2	C	Thyroid
chr9_97790277_C_T_b38	9	97790277	C	T	0.668831	1.70948e-11	2	T	Thyroid
chr9_97791675_A_C_b38	9	97791675	A	C	0.668831	2.27603e-11	2	C	Thyroid
chr9_97792625_C_G_b38	9	97792625	C	G	0.668831	1.70948e-11	2	G	Thyroid
chr9_97793827_A_G_b38	9	97793827	A	G	0.668831	1.06273e-11	2	G	Thyroid
chr9_97794690_A_G_b38	9	97794690	A	G	0.675325	1.4646e-11	2	G	Thyroid
chr9_97796729_T_C_b38	9	97796729	T	C	0.668831	1.20816e-11	2	C	Thyroid
chr9_97796811_C_T_b38	9	97796811	C	T	0.644737	1.21591e-10	2	T	Thyroid
chr9_97796832_T_C_b38	9	97796832	T	C	0.701389	4.09225e-11	2	C	Thyroid
chr9_97799204_C_T_b38	9	97799204	C	T	0.668831	1.6396e-11	2	T	Thyroid
chr9_97815298_T_TCATTTGTG_b38	9	97815298	T	TCATTTGTG	0.551948	1.91973e-10	2	TCATTTGTG	Thyroid
chr9_97819742_A_G_b38	9	97819742	A	G	0.61039	7.97544e-12	2	G	Thyroid
chr9_97820108_T_TAGAC_b38	9	97820108	T	TAGAC	0.798701	1.49919e-09	2	TAGAC	Thyroid
chr9_97820792_T_C_b38	9	97820792	T	C	0.616883	1.7228e-09	2	C	Thyroid
chr9_97820913_C_T_b38	9	97820913	C	T	0.61039	1.26679e-11	2	T	Thyroid
chr9_97826557_A_G_b38	9	97826557	A	G	0.616883	1.7228e-09	2	G	Thyroid
chr9_97829748_C_T_b38	9	97829748	C	T	0.798701	1.49919e-09	2	T	Thyroid
chr9_97830423_C_T_b38	9	97830423	C	T	0.792208	1.30074e-09	2	T	Thyroid
chr9_97832956_A_G_b38	9	97832956	A	G	0.792208	1.2894e-09	2	G	Thyroid
chr9_97835979_G_T_b38	9	97835979	G	T	0.792208	1.08749e-09	2	T	Thyroid
chr9_97838026_A_G_b38	9	97838026	A	G	0.792208	1.08749e-09	2	G	Thyroid
chr9_97838430_A_G_b38	9	97838430	A	G	0.792208	1.08749e-09	2	G	Thyroid
chr9_97839489_T_C_b38	9	97839489	T	C	0.792208	1.08749e-09	2	C	Thyroid
chr9_97843151_T_C_b38	9	97843151	T	C	0.792208	1.08749e-09	2	C	Thyroid
chr9_97849903_C_T_b38	9	97849903	C	T	0.792208	1.08749e-09	2	T	Thyroid
chr9_97850492_T_C_b38	9	97850492	T	C	0.792208	1.08749e-09	2	C	Thyroid
chr9_97850525_A_G_b38	9	97850525	A	G	0.792208	1.08749e-09	2	G	Thyroid
chr9_97852014_A_G_b38	9	97852014	A	G	0.792208	1.08749e-09	2	G	Thyroid
chr9_97853077_C_T_b38	9	97853077	C	T	0.792208	1.08749e-09	2	T	Thyroid
chr9_97853378_G_C_b38	9	97853378	G	C	0.792208	1.64622e-09	2	C	Thyroid
chr9_97853759_T_C_b38	9	97853759	T	C	0.792208	1.08749e-09	2	C	Thyroid
chr9_97854301_T_C_b38	9	97854301	T	C	0.792208	1.08749e-09	2	C	Thyroid
chr9_97855093_T_C_b38	9	97855093	T	C	0.792208	1.08749e-09	2	C	Thyroid
chr5_174255970_A_G_b38	5	174255970	G	A	0.837278	3.93696e-10	2	A	Skin_Sun_Exposed_Lower_leg
chr1_78663229_G_A_b38	1	78663229	G	A	0.547222	1.63807e-09	7	A	Esophagus_Mucosa
chr1_78667706_T_A_b38	1	78667706	T	A	0.547222	1.63807e-09	7	A	Esophagus_Mucosa
chr10_17380598_A_G_b38	10	17380598	G	A	0.763338	1.49593e-09	1	A	Adipose_Subcutaneous
chr10_17381399_G_A_b38	10	17381399	A	G	0.76539	1.38634e-09	1	G	Adipose_Subcutaneous
chr10_17381408_T_C_b38	10	17381408	C	T	0.76539	1.38634e-09	1	T	Adipose_Subcutaneous
chr10_17381887_G_A_b38	10	17381887	A	G	0.76539	1.38634e-09	1	G	Adipose_Subcutaneous
chr10_17382105_G_A_b38	10	17382105	A	G	0.76539	1.38634e-09	1	G	Adipose_Subcutaneous
chr10_17384475_A_C_b38	10	17384475	C	A	0.769494	7.38789e-10	1	A	Adipose_Subcutaneous

## Sheet: Association with expression rs7
gene_name	p_value	tissue	snp_id	beta	qv	maf	cluster_i	gene_chr	gene_start	effect allele	gene_end
FAM163A	4.53738e-31	Thyroid	chr9_97772921_C_G_b38	-0.694002	1.86859e-27	0.668831	2	chr1	179743163	G	179816183
CENPJ	8.82035e-31	Thyroid	chr9_97772921_C_G_b38	0.693229	1.86859e-27	0.668831	2	chr13	24882284	G	24922889
IGHE	1.95772e-30	Thyroid	chr9_97772921_C_G_b38	-0.650482	2.76495e-27	0.668831	2	chr14	105599941	G	105601728
FAM189A1	6.62308e-28	Thyroid	chr9_97772921_C_G_b38	-0.665878	7.0155e-25	0.668831	2	chr15	29120254	G	29570723
TPTE2P1	1.87031e-27	Thyroid	chr9_97772921_C_G_b38	0.654771	1.5849e-24	0.668831	2	chr13	24924677	G	24968487
PLA2G4F	4.44391e-21	Thyroid	chr9_97772921_C_G_b38	-0.577363	3.13814e-18	0.668831	2	chr15	42139034	G	42156636
CPAMD8	1.32509e-19	Thyroid	chr9_97772921_C_G_b38	0.511589	8.02059e-17	0.668831	2	chr19	16892947	G	17026815
DTX4	3.12918e-19	Thyroid	chr9_97772921_C_G_b38	0.543535	1.65729e-16	0.668831	2	chr11	59171430	G	59208509
HK2	8.58326e-19	Thyroid	chr9_97772921_C_G_b38	-0.541636	4.04081e-16	0.668831	2	chr2	74833988	G	74893359
TESC	1.6774e-18	Thyroid	chr9_97772921_C_G_b38	-0.510618	7.10714e-16	0.668831	2	chr12	117038923	G	117099479
RP11-756A22.7	5.13465e-18	Thyroid	chr9_97772921_C_G_b38	0.533252	1.97777e-15	0.668831	2	chr13	24933006	G	24936796
ACHE	8.394e-18	Thyroid	chr9_97772921_C_G_b38	-0.512197	2.96378e-15	0.668831	2	chr7	100889994	G	100896974
GLB1L3	3.44974e-17	Thyroid	chr9_97772921_C_G_b38	-0.508727	1.12435e-14	0.668831	2	chr11	134274245	G	134319563
PLCE1	2.86063e-16	Thyroid	chr9_97772921_C_G_b38	0.509065	8.6575e-14	0.668831	2	chr10	94030812	G	94332823
SLC19A1	4.42266e-16	Thyroid	chr9_97772921_C_G_b38	0.502266	1.24926e-13	0.668831	2	chr21	45493576	G	45544411
RP11-244E17.1	5.87656e-16	Thyroid	chr9_97772921_C_G_b38	0.501164	1.55619e-13	0.668831	2	chr14	23100502	G	23104992
CDH2	7.8457e-16	Thyroid	chr9_97772921_C_G_b38	-0.49397	1.95543e-13	0.668831	2	chr18	27950966	G	28177446
GLIS3-AS1	9.41093e-16	Thyroid	chr9_97772921_C_G_b38	0.496353	2.21523e-13	0.668831	2	chr9	3898642	G	3901248
DIO1	1.00936e-15	Thyroid	chr9_97772921_C_G_b38	-0.492652	2.25088e-13	0.668831	2	chr1	53891239	G	53911086
SLC25A15P3	1.78358e-15	Thyroid	chr9_97772921_C_G_b38	0.484787	3.77851e-13	0.668831	2	chr13	24943575	G	24944498
C19orf33	2.92157e-15	Thyroid	chr9_97772921_C_G_b38	0.477627	5.89462e-13	0.668831	2	chr19	38304161	G	38305009
ZNF486	3.399e-15	Thyroid	chr9_97772921_C_G_b38	0.488875	6.54616e-13	0.668831	2	chr19	20167228	G	20200490
PPP1R14C	2.15252e-14	Thyroid	chr9_97772921_C_G_b38	-0.465279	3.96532e-12	0.668831	2	chr6	150143076	G	150250357
FAM105A	3.16566e-14	Thyroid	chr9_97772921_C_G_b38	0.468111	5.485e-12	0.668831	2	chr5	14581775	G	14615007
NKX6-1	3.23637e-14	Thyroid	chr9_97772921_C_G_b38	0.474907	5.485e-12	0.668831	2	chr4	84491987	G	84498450
IGFN1	5.39692e-14	Thyroid	chr9_97772921_C_G_b38	-0.465712	8.7949e-12	0.668831	2	chr1	201190825	G	201228952
FOXA2	1.74521e-13	Thyroid	chr9_97772921_C_G_b38	0.461492	2.73868e-11	0.668831	2	chr20	22581005	G	22585455
NCAM1	2.4502e-13	Thyroid	chr9_97772921_C_G_b38	-0.457164	3.70768e-11	0.668831	2	chr11	112961247	G	113278436
FAM81A	3.47637e-13	Thyroid	chr9_97772921_C_G_b38	-0.448527	5.07909e-11	0.668831	2	chr15	59372995	G	59523549
EPHA5	9.04309e-13	Thyroid	chr9_97772921_C_G_b38	-0.430902	1.24772e-10	0.668831	2	chr4	65319563	G	65669960
CUX2	9.12894e-13	Thyroid	chr9_97772921_C_G_b38	-0.432727	1.24772e-10	0.668831	2	chr12	111034024	G	111350554
KLF5	2.07954e-12	Thyroid	chr9_97772921_C_G_b38	0.436995	2.73773e-10	0.668831	2	chr13	73054976	G	73077542
HPN	2.13229e-12	Thyroid	chr9_97772921_C_G_b38	0.431433	2.73773e-10	0.668831	2	chr19	35040506	G	35066571
SSC4D	4.1541e-12	Thyroid	chr9_97772921_C_G_b38	-0.420645	5.17674e-10	0.668831	2	chr7	76389334	G	76409695
SLC5A8	5.95945e-12	Thyroid	chr9_97772921_C_G_b38	-0.429586	7.21434e-10	0.668831	2	chr12	101155493	G	101210407
BMP8B	6.54884e-12	Thyroid	chr9_97772921_C_G_b38	-0.424731	7.70763e-10	0.668831	2	chr1	39757182	G	39788861
LINC01384	7.69233e-12	Thyroid	chr9_97772921_C_G_b38	0.429239	8.80875e-10	0.668831	2	chr20	22587522	G	22607517
MROH2A	8.20646e-12	Thyroid	chr9_97772921_C_G_b38	-0.409979	9.1502e-10	0.668831	2	chr2	233775679	G	233833415
NAGS	8.57233e-12	Thyroid	chr9_97772921_C_G_b38	-0.428285	9.31306e-10	0.668831	2	chr17	44004546	G	44009060
USH1C	1.07571e-11	Thyroid	chr9_97772921_C_G_b38	-0.418897	1.13944e-09	0.668831	2	chr11	17493895	G	17544416
DNAH5	1.13201e-11	Thyroid	chr9_97772921_C_G_b38	0.42371	1.16984e-09	0.668831	2	chr5	13690331	G	13944543
ACRBP	1.42807e-11	Thyroid	chr9_97772921_C_G_b38	-0.405036	1.44065e-09	0.668831	2	chr12	6638075	G	6647460
MAL	1.91803e-11	Thyroid	chr9_97772921_C_G_b38	-0.411959	1.88993e-09	0.668831	2	chr2	95025677	G	95053996
RP11-526F3.1	3.26246e-11	Thyroid	chr9_97772921_C_G_b38	0.408655	3.1416e-09	0.668831	2	chr5	112228283	G	112257309
SYT7	4.43978e-11	Thyroid	chr9_97772921_C_G_b38	0.41613	4.1803e-09	0.668831	2	chr11	61515313	G	61581148
UTS2R	6.12673e-11	Thyroid	chr9_97772921_C_G_b38	-0.405964	5.64325e-09	0.668831	2	chr17	82374230	G	82375586
PRODH	6.3223e-11	Thyroid	chr9_97772921_C_G_b38	0.412311	5.69949e-09	0.668831	2	chr22	18916890	G	18936410
STXBP6	6.76424e-11	Thyroid	chr9_97772921_C_G_b38	-0.407425	5.97085e-09	0.668831	2	chr14	24809656	G	25050297
SULT2B1	9.83577e-11	Thyroid	chr9_97772921_C_G_b38	0.396346	8.50493e-09	0.668831	2	chr19	48552075	G	48599425
DUOX2	1.00699e-10	Thyroid	chr9_97772921_C_G_b38	-0.387148	8.53322e-09	0.668831	2	chr15	45092650	G	45114320
RP11-567E21.3	1.60018e-10	Thyroid	chr9_97772921_C_G_b38	-0.399388	1.3294e-08	0.668831	2	chr1	201222113	G	201223123
LMO3	1.75737e-10	Thyroid	chr9_97772921_C_G_b38	0.400124	1.43192e-08	0.668831	2	chr12	16548373	G	16610594
CAMK2N1	1.86848e-10	Thyroid	chr9_97772921_C_G_b38	-0.398617	1.49373e-08	0.668831	2	chr1	20482391	G	20486220
BASP1	2.66867e-10	Thyroid	chr9_97772921_C_G_b38	0.390228	2.09392e-08	0.668831	2	chr5	17065598	G	17276843
CELSR1	3.4406e-10	Thyroid	chr9_97772921_C_G_b38	0.386815	2.65052e-08	0.668831	2	chr22	46360834	G	46537170
SLC16A9	4.18198e-10	Thyroid	chr9_97772921_C_G_b38	-0.389138	3.16412e-08	0.668831	2	chr10	59650761	G	59736002
DUOXA2	5.07545e-10	Thyroid	chr9_97772921_C_G_b38	-0.383612	3.77275e-08	0.668831	2	chr15	45114345	G	45117305
C1orf168	6.29236e-10	Thyroid	chr9_97772921_C_G_b38	-0.380815	4.59668e-08	0.668831	2	chr1	56718804	G	56819696
EPDR1	7.00388e-10	Thyroid	chr9_97772921_C_G_b38	0.387811	5.02973e-08	0.668831	2	chr7	37920561	G	37951941
TSPAN7	8.88576e-10	Thyroid	chr9_97772921_C_G_b38	-0.38529	6.27483e-08	0.668831	2	chrX	38561370	G	38688913
BLNK	9.60843e-10	Thyroid	chr9_97772921_C_G_b38	-0.38538	6.67392e-08	0.668831	2	chr10	96191702	G	96271587
FAM171A2	1.42765e-09	Thyroid	chr9_97772921_C_G_b38	-0.381983	9.75639e-08	0.668831	2	chr17	44353215	G	44363875
LGI3	1.47049e-09	Thyroid	chr9_97772921_C_G_b38	-0.377607	9.88962e-08	0.668831	2	chr8	22146825	G	22156832
MUC1	1.79476e-09	Thyroid	chr9_97772921_C_G_b38	0.378065	1.18818e-07	0.668831	2	chr1	155185824	G	155192916
PDE1A	2.18982e-09	Thyroid	chr9_97772921_C_G_b38	-0.372885	1.42743e-07	0.668831	2	chr2	182140036	G	182523192
HNRNPA1P40	2.34879e-09	Thyroid	chr9_97772921_C_G_b38	0.373776	1.50785e-07	0.668831	2	chr11	74354443	G	74355720
TEX40	2.51078e-09	Thyroid	chr9_97772921_C_G_b38	-0.376034	1.58779e-07	0.668831	2	chr11	64300391	G	64304770
DAPK2	2.56447e-09	Thyroid	chr9_97772921_C_G_b38	0.373082	1.59789e-07	0.668831	2	chr15	63907036	G	64072033
HSD17B6	2.75794e-09	Thyroid	chr9_97772921_C_G_b38	0.375389	1.69353e-07	0.668831	2	chr12	56752161	G	56787790
DMRT3	6.76428e-09	Thyroid	chr9_97772921_C_G_b38	0.36461	4.09432e-07	0.668831	2	chr9	976964	G	991731
RP11-286N22.16	7.27702e-09	Thyroid	chr9_97772921_C_G_b38	0.366664	4.34264e-07	0.668831	2	chr11	61525708	G	61526602
GREB1L	7.42135e-09	Thyroid	chr9_97772921_C_G_b38	0.360816	4.36726e-07	0.668831	2	chr18	21242242	G	21525417
TMPRSS2	1.32384e-08	Thyroid	chr9_97772921_C_G_b38	0.358891	7.68371e-07	0.668831	2	chr21	41464551	G	41531116
SORCS1	1.37279e-08	Thyroid	chr9_97772921_C_G_b38	0.337935	7.86015e-07	0.668831	2	chr10	106573663	G	107164534
CPT1B	1.51036e-08	Thyroid	chr9_97772921_C_G_b38	0.343679	8.53255e-07	0.668831	2	chr22	50568861	G	50578455
RHOXF1-AS1	1.60508e-08	Thyroid	chr9_97772921_C_G_b38	-0.344841	8.8732e-07	0.668831	2	chrX	120036236	G	120146854
AADACP1	1.61255e-08	Thyroid	chr9_97772921_C_G_b38	0.350711	8.8732e-07	0.668831	2	chr3	151770428	G	151784894
SLC43A1	1.68644e-08	Thyroid	chr9_97772921_C_G_b38	-0.353173	9.16084e-07	0.668831	2	chr11	57484534	G	57515786
RBPMS-AS1	2.4291e-08	Thyroid	chr9_97772921_C_G_b38	0.353314	1.3028e-06	0.668831	2	chr8	30382119	G	30385401
SEMA5B	2.46484e-08	Thyroid	chr9_97772921_C_G_b38	-0.347379	1.30544e-06	0.668831	2	chr3	122909193	G	123028605
FNDC10	3.63502e-08	Thyroid	chr9_97772921_C_G_b38	0.339891	1.90143e-06	0.668831	2	chr1	1598012	G	1600096
ABCA13	4.01642e-08	Thyroid	chr9_97772921_C_G_b38	0.345588	2.07531e-06	0.668831	2	chr7	48171458	G	48647496
ATP8A1	5.30207e-08	Thyroid	chr9_97772921_C_G_b38	0.343817	2.70661e-06	0.668831	2	chr4	42408373	G	42657105
PVALB	6.90724e-08	Thyroid	chr9_97772921_C_G_b38	-0.331052	3.48404e-06	0.668831	2	chr22	36800684	G	36819479
RAB15	1.01146e-07	Thyroid	chr9_97772921_C_G_b38	0.334699	5.04184e-06	0.668831	2	chr14	64945814	G	64972776
LINC01315	1.15633e-07	Thyroid	chr9_97772921_C_G_b38	-0.319847	5.68704e-06	0.668831	2	chr22	42364400	G	42369236
BNIP3P15	1.16774e-07	Thyroid	chr9_97772921_C_G_b38	0.332281	5.68704e-06	0.668831	2	chr19	20136933	G	20137233
PHLDA2	1.19335e-07	Thyroid	chr9_97772921_C_G_b38	-0.334101	5.7457e-06	0.668831	2	chr11	2928273	G	2929455
MMP28	1.23963e-07	Thyroid	chr9_97772921_C_G_b38	0.325949	5.90146e-06	0.668831	2	chr17	35756249	G	35795707
VSIG2	1.71726e-07	Thyroid	chr9_97772921_C_G_b38	0.326641	8.08446e-06	0.668831	2	chr11	124747472	G	124752238
SPAG5	1.75262e-07	Thyroid	chr9_97772921_C_G_b38	0.320824	8.16028e-06	0.668831	2	chr17	28577574	G	28598635
GLT8D2	2.23103e-07	Thyroid	chr9_97772921_C_G_b38	-0.323195	1.02749e-05	0.668831	2	chr12	103988984	G	104064183
IGHG4	2.7746e-07	Thyroid	chr9_97772921_C_G_b38	-0.320534	1.26409e-05	0.668831	2	chr14	105624341	G	105626066
ITGB3	3.03984e-07	Thyroid	chr9_97772921_C_G_b38	-0.322458	1.37019e-05	0.668831	2	chr17	47253846	G	47311816
WDR72	3.36812e-07	Thyroid	chr9_97772921_C_G_b38	-0.322708	1.50218e-05	0.668831	2	chr15	53513741	G	53762878
COL23A1	3.60341e-07	Thyroid	chr9_97772921_C_G_b38	-0.312764	1.5865e-05	0.668831	2	chr5	178237618	G	178590555
WNT4	3.63207e-07	Thyroid	chr9_97772921_C_G_b38	0.315619	1.5865e-05	0.668831	2	chr1	22117305	G	22143969
FGD2	4.06076e-07	Thyroid	chr9_97772921_C_G_b38	-0.319203	1.75566e-05	0.668831	2	chr6	37005647	G	37029070
TPD52L1	4.18638e-07	Thyroid	chr9_97772921_C_G_b38	-0.316699	1.79169e-05	0.668831	2	chr6	125119049	G	125264407
TNNC1	4.82185e-07	Thyroid	chr9_97772921_C_G_b38	0.317978	2.04302e-05	0.668831	2	chr3	52451102	G	52454070
ERP27	5.61536e-07	Thyroid	chr9_97772921_C_G_b38	0.316105	2.35567e-05	0.668831	2	chr12	14914035	G	14939082
CARNS1	5.89383e-07	Thyroid	chr9_97772921_C_G_b38	-0.313132	2.44825e-05	0.668831	2	chr11	67414968	G	67425607
PALM3	6.00838e-07	Thyroid	chr9_97772921_C_G_b38	-0.316235	2.4716e-05	0.668831	2	chr19	14053365	G	14059159
FAM155B	6.19859e-07	Thyroid	chr9_97772921_C_G_b38	-0.310084	2.52533e-05	0.668831	2	chrX	69505241	G	69532508
SALL1	1.42788e-06	Thyroid	chr9_97772921_C_G_b38	-0.300689	5.76183e-05	0.668831	2	chr16	51135975	G	51151367
ATP1B2	1.69537e-06	Thyroid	chr9_97772921_C_G_b38	-0.302569	6.77666e-05	0.668831	2	chr17	7646627	G	7657768
FLT1	1.8738e-06	Thyroid	chr9_97772921_C_G_b38	-0.295524	7.41989e-05	0.668831	2	chr13	28300344	G	28495145
ENO2	2.27993e-06	Thyroid	chr9_97772921_C_G_b38	-0.293952	8.94451e-05	0.668831	2	chr12	6913745	G	6923698
RP11-423H2.3	2.70613e-06	Thyroid	chr9_97772921_C_G_b38	-0.297553	0.000105192	0.668831	2	chr5	177951413	G	177963960
RBP1	2.76778e-06	Thyroid	chr9_97772921_C_G_b38	-0.29638	0.00010661	0.668831	2	chr3	139517434	G	139539829
SFTPB	2.85799e-06	Thyroid	chr9_97772921_C_G_b38	0.295098	0.000109093	0.668831	2	chr2	85657314	G	85668741
SMOC1	2.96207e-06	Thyroid	chr9_97772921_C_G_b38	-0.293528	0.000112056	0.668831	2	chr14	69854131	G	70032366
MLPH	3.02932e-06	Thyroid	chr9_97772921_C_G_b38	0.295019	0.000113586	0.668831	2	chr2	237485428	G	237555318
RP11-95G6.1	3.20605e-06	Thyroid	chr9_97772921_C_G_b38	-0.288987	0.000119158	0.668831	2	chr13	28495633	G	28497267
SLC43A3	3.51032e-06	Thyroid	chr9_97772921_C_G_b38	0.291486	0.000129333	0.668831	2	chr11	57406954	G	57427580
OLFM2	4.23824e-06	Thyroid	chr9_97772921_C_G_b38	-0.281293	0.000154805	0.668831	2	chr19	9853718	G	9936552
CTC-441N14.2	4.30138e-06	Thyroid	chr9_97772921_C_G_b38	0.284315	0.000155769	0.668831	2	chr5	122128762	G	122154856
TMEM253	5.02668e-06	Thyroid	chr9_97772921_C_G_b38	-0.284323	0.000180492	0.668831	2	chr14	21099015	G	21101451
SCARA3	5.62909e-06	Thyroid	chr9_97772921_C_G_b38	0.280926	0.000200424	0.668831	2	chr8	27633868	G	27676776
LINC01789	6.3069e-06	Thyroid	chr9_97772921_C_G_b38	0.279825	0.000222686	0.668831	2	chr2	107254691	G	107365873
CRHBP	6.5719e-06	Thyroid	chr9_97772921_C_G_b38	-0.281106	0.000230125	0.668831	2	chr5	76952713	G	76981158
TRIM17	7.56454e-06	Thyroid	chr9_97772921_C_G_b38	0.276784	0.000262713	0.668831	2	chr1	228407940	G	228416861
MMEL1	7.6736e-06	Thyroid	chr9_97772921_C_G_b38	-0.272404	0.000264334	0.668831	2	chr1	2591557	G	2632990
FAM46C	7.76463e-06	Thyroid	chr9_97772921_C_G_b38	-0.283012	0.000265313	0.668831	2	chr1	117605934	G	117628372
PADI2	8.73687e-06	Thyroid	chr9_97772921_C_G_b38	-0.276068	0.000296145	0.668831	2	chr1	17066761	G	17119435
PHLDA1	9.54041e-06	Thyroid	chr9_97772921_C_G_b38	-0.275796	0.000320815	0.668831	2	chr12	76025447	G	76033932
SORCS2	1.07956e-05	Thyroid	chr9_97772921_C_G_b38	-0.269838	0.000360165	0.668831	2	chr4	7192538	G	7742836
BICDL2	1.17516e-05	Thyroid	chr9_97772921_C_G_b38	0.276968	0.000388996	0.668831	2	chr16	3027756	G	3035337
CNTN6	1.23081e-05	Thyroid	chr9_97772921_C_G_b38	0.276304	0.000404259	0.668831	2	chr3	1092576	G	1404217
MFSD2A	1.24993e-05	Thyroid	chr9_97772921_C_G_b38	-0.273699	0.000407381	0.668831	2	chr1	39955112	G	39969968
EFR3B	1.26162e-05	Thyroid	chr9_97772921_C_G_b38	-0.273694	0.000407763	0.668831	2	chr2	25042130	G	25159137
FAM153C	1.27035e-05	Thyroid	chr9_97772921_C_G_b38	-0.277819	0.000407763	0.668831	2	chr5	178006405	G	178055559
SPRY4	1.35024e-05	Thyroid	chr9_97772921_C_G_b38	-0.272179	0.000430148	0.668831	2	chr5	142310427	G	142326455
SLC4A5	1.42317e-05	Thyroid	chr9_97772921_C_G_b38	-0.262968	0.000449999	0.668831	2	chr2	74217566	G	74343414
FAM46A	1.58963e-05	Thyroid	chr9_97772921_C_G_b38	0.273799	0.00049891	0.668831	2	chr6	81491439	G	81752774
G6PD	1.60391e-05	Thyroid	chr9_97772921_C_G_b38	-0.270688	0.000499689	0.668831	2	chrX	154531391	G	154547254
SFTA2	1.65538e-05	Thyroid	chr9_97772921_C_G_b38	0.274563	0.000511961	0.668831	2	chr6	30931353	G	30955636
ERBB3	1.67306e-05	Thyroid	chr9_97772921_C_G_b38	0.272175	0.000513678	0.668831	2	chr12	56079857	G	56103505
AQP4	1.71592e-05	Thyroid	chr9_97772921_C_G_b38	0.272153	0.000523046	0.668831	2	chr18	26855817	G	26865771
NWD1	1.73662e-05	Thyroid	chr9_97772921_C_G_b38	0.268531	0.000525577	0.668831	2	chr19	16719976	G	16817963
COTL1	1.85369e-05	Thyroid	chr9_97772921_C_G_b38	-0.270766	0.000557028	0.668831	2	chr16	84565594	G	84618077
CXCL17	2.17119e-05	Thyroid	chr9_97772921_C_G_b38	0.266153	0.000647842	0.668831	2	chr19	42428288	G	42443048
DEFB131	2.28467e-05	Thyroid	chr9_97772921_C_G_b38	-0.266433	0.000676934	0.668831	2	chr4	9444534	G	9450514
BNIP3P18	2.37615e-05	Thyroid	chr9_97772921_C_G_b38	0.26835	0.000699149	0.668831	2	chr19	20267817	G	20268391
ZNF185	2.40623e-05	Thyroid	chr9_97772921_C_G_b38	-0.265811	0.000702094	0.668831	2	chrX	152914442	G	152973480
DPP6	2.4193e-05	Thyroid	chr9_97772921_C_G_b38	-0.268226	0.000702094	0.668831	2	chr7	153887097	G	154894285
VWA1	2.50468e-05	Thyroid	chr9_97772921_C_G_b38	-0.260003	0.000721927	0.668831	2	chr1	1434861	G	1442882
CEMIP	2.58723e-05	Thyroid	chr9_97772921_C_G_b38	0.267629	0.000738283	0.668831	2	chr15	80779343	G	80951776
CA2	2.59628e-05	Thyroid	chr9_97772921_C_G_b38	-0.254044	0.000738283	0.668831	2	chr8	85463852	G	85481493
RP11-283I3.1	2.67245e-05	Thyroid	chr9_97772921_C_G_b38	0.26343	0.000754879	0.668831	2	chr12	193036	G	194130
CST4	2.75061e-05	Thyroid	chr9_97772921_C_G_b38	0.261036	0.00077181	0.668831	2	chr20	23685640	G	23689040
CRYAB	2.80308e-05	Thyroid	chr9_97772921_C_G_b38	-0.261573	0.000777364	0.668831	2	chr11	111908565	G	111923722
ARC	2.81732e-05	Thyroid	chr9_97772921_C_G_b38	-0.262816	0.000777364	0.668831	2	chr8	142611044	G	142614472
RP4-555D20.2	2.82545e-05	Thyroid	chr9_97772921_C_G_b38	0.264692	0.000777364	0.668831	2	chr3	44117488	G	44122365
OCA2	2.92024e-05	Thyroid	chr9_97772921_C_G_b38	-0.261113	0.000798262	0.668831	2	chr15	27754875	G	28099358
SLC26A4-AS1	2.94765e-05	Thyroid	chr9_97772921_C_G_b38	-0.264498	0.000800442	0.668831	2	chr7	107653968	G	107662151
MDK	2.966e-05	Thyroid	chr9_97772921_C_G_b38	0.254863	0.000800442	0.668831	2	chr11	46380756	G	46383837
RP13-39P12.3	3.01208e-05	Thyroid	chr9_97772921_C_G_b38	0.265347	0.000806685	0.668831	2	chr10	77782866	G	77793176
ISG20	3.02721e-05	Thyroid	chr9_97772921_C_G_b38	0.262877	0.000806685	0.668831	2	chr15	88636153	G	88656483
COL9A2	3.33444e-05	Thyroid	chr9_97772921_C_G_b38	-0.260573	0.000883003	0.668831	2	chr1	40300487	G	40317294
RGS10	3.5075e-05	Thyroid	chr9_97772921_C_G_b38	0.256224	0.000923061	0.668831	2	chr10	119499828	G	119542708
PCSK2	3.71703e-05	Thyroid	chr9_97772921_C_G_b38	0.254119	0.000972164	0.668831	2	chr20	17226107	G	17484578
PDE5A	3.87786e-05	Thyroid	chr9_97772921_C_G_b38	-0.259578	0.00100801	0.668831	2	chr4	119494395	G	119628991
CITED1	4.01843e-05	Thyroid	chr9_97772921_C_G_b38	-0.261037	0.00103818	0.668831	2	chrX	72301653	G	72307187
RP11-111E14.1	4.1166e-05	Thyroid	chr9_97772921_C_G_b38	0.260199	0.00105709	0.668831	2	chr15	63928274	G	63935953
SPX	4.2868e-05	Thyroid	chr9_97772921_C_G_b38	-0.259024	0.00108911	0.668831	2	chr12	21526307	G	21537377
RP11-268J15.5	4.2927e-05	Thyroid	chr9_97772921_C_G_b38	0.257632	0.00108911	0.668831	2	chr1	36323734	G	36329221
RHOBTB3	4.34623e-05	Thyroid	chr9_97772921_C_G_b38	0.257937	0.00109613	0.668831	2	chr5	95713522	G	95824383
ZNF750	4.96196e-05	Thyroid	chr9_97772921_C_G_b38	0.253653	0.00124401	0.668831	2	chr17	82829435	G	82840578
AQP5	5.03947e-05	Thyroid	chr9_97772921_C_G_b38	-0.256522	0.00125601	0.668831	2	chr12	49961870	G	49965681
AC007204.2	5.17422e-05	Thyroid	chr9_97772921_C_G_b38	0.257979	0.00128206	0.668831	2	chr19	19956738	G	19963464
PTPRD	5.56657e-05	Thyroid	chr9_97772921_C_G_b38	-0.253997	0.00137125	0.668831	2	chr9	8314246	G	10612723
RUBCNL	5.72616e-05	Thyroid	chr9_97772921_C_G_b38	0.250016	0.00140241	0.668831	2	chr13	46342000	G	46438190
EMID1	6.28408e-05	Thyroid	chr9_97772921_C_G_b38	-0.253094	0.00153021	0.668831	2	chr22	29205851	G	29259597
CTSE	6.42875e-05	Thyroid	chr9_97772921_C_G_b38	0.244548	0.00155649	0.668831	2	chr1	206009264	G	206023909
SULT1C2	6.60992e-05	Thyroid	chr9_97772921_C_G_b38	-0.251169	0.00159126	0.668831	2	chr2	108288639	G	108309915
RP11-35O15.2	6.78518e-05	Thyroid	chr9_97772921_C_G_b38	0.2517	0.00162423	0.668831	2	chr15	98660210	G	98660668
CEBPG	7.0565e-05	Thyroid	chr9_97772921_C_G_b38	-0.250931	0.00167968	0.668831	2	chr19	33373330	G	33382686
RP11-238K6.1	7.42888e-05	Thyroid	chr9_97772921_C_G_b38	-0.245973	0.00175844	0.668831	2	chr8	137809444	G	138083570
AMY2B	7.79642e-05	Thyroid	chr9_97772921_C_G_b38	0.248873	0.00183519	0.668831	2	chr1	103561757	G	103579534
CEBPA	8.01508e-05	Thyroid	chr9_97772921_C_G_b38	-0.247231	0.00187624	0.668831	2	chr19	33300475	G	33302564
SLC22A3	8.62888e-05	Thyroid	chr9_97772921_C_G_b38	0.246438	0.00200882	0.668831	2	chr6	160348268	G	160452581
GK5	8.74672e-05	Thyroid	chr9_97772921_C_G_b38	0.249902	0.00202513	0.668831	2	chr3	142157527	G	142225607
LIFR	8.91714e-05	Thyroid	chr9_97772921_C_G_b38	-0.248004	0.00205337	0.668831	2	chr5	38474963	G	38606306
LGI2	0.00010067	Thyroid	chr9_97772921_C_G_b38	-0.246651	0.00230561	0.668831	2	chr4	24998847	G	25030879
DLG1-AS1	0.000101618	Thyroid	chr9_97772921_C_G_b38	-0.246953	0.00231481	0.668831	2	chr3	197298252	G	197303747
FOXJ1	0.000115923	Thyroid	chr9_97772921_C_G_b38	-0.243488	0.00262656	0.668831	2	chr17	76136333	G	76141299
KLRG2	0.000117666	Thyroid	chr9_97772921_C_G_b38	0.245382	0.00265186	0.668831	2	chr7	139452690	G	139483712
KY	0.000123861	Thyroid	chr9_97772921_C_G_b38	-0.243661	0.00276414	0.668831	2	chr3	134603138	G	134651022
MRPS25	0.000123952	Thyroid	chr9_97772921_C_G_b38	0.24367	0.00276414	0.668831	2	chr3	15042460	G	15065335
IDO1	0.000124915	Thyroid	chr9_97772921_C_G_b38	-0.244223	0.00276513	0.668831	2	chr8	39902275	G	39928444
LONRF2	0.000125302	Thyroid	chr9_97772921_C_G_b38	-0.241882	0.00276513	0.668831	2	chr2	100273291	G	100322733
YBX2	0.000128956	Thyroid	chr9_97772921_C_G_b38	-0.242565	0.00283084	0.668831	2	chr17	7288258	G	7294615
C10orf107	0.000129616	Thyroid	chr9_97772921_C_G_b38	0.237168	0.00283084	0.668831	2	chr10	61662961	G	61766766
DEFB124	0.000132746	Thyroid	chr9_97772921_C_G_b38	-0.239625	0.00288432	0.668831	2	chr20	31465506	G	31473038
P2RY8	0.000135668	Thyroid	chr9_97772921_C_G_b38	-0.236475	0.00293279	0.668831	2	chrX	1462572	G	1537107
ACSM5	0.000137547	Thyroid	chr9_97772921_C_G_b38	-0.236108	0.0029583	0.668831	2	chr16	20409534	G	20441249
LY75	0.00013844	Thyroid	chr9_97772921_C_G_b38	-0.24198	0.00296248	0.668831	2	chr2	159803355	G	159904749
CDCA7L	0.000164955	Thyroid	chr9_97772921_C_G_b38	-0.240147	0.00351214	0.668831	2	chr7	21900900	G	21946084
S100A14	0.000166774	Thyroid	chr9_97772921_C_G_b38	-0.239824	0.0035331	0.668831	2	chr1	153614255	G	153616986
ST6GAL2	0.000169839	Thyroid	chr9_97772921_C_G_b38	0.235045	0.00358013	0.668831	2	chr2	106801600	G	106887108
EMP3	0.000170947	Thyroid	chr9_97772921_C_G_b38	-0.239832	0.00358565	0.668831	2	chr19	48321509	G	48330553
AGER	0.000171923	Thyroid	chr9_97772921_C_G_b38	0.237626	0.00358837	0.668831	2	chr6	32180968	G	32184324
IGFBP2	0.0001824	Thyroid	chr9_97772921_C_G_b38	-0.238761	0.00378837	0.668831	2	chr2	216632828	G	216664436
PTK2B	0.000189079	Thyroid	chr9_97772921_C_G_b38	-0.235761	0.00390795	0.668831	2	chr8	27311482	G	27459391
KIAA1324	0.000195513	Thyroid	chr9_97772921_C_G_b38	0.233631	0.0040213	0.668831	2	chr1	109113858	G	109203231
CD80	0.000198767	Thyroid	chr9_97772921_C_G_b38	-0.237615	0.00405917	0.668831	2	chr3	119525091	G	119559602
CCDC187	0.00019927	Thyroid	chr9_97772921_C_G_b38	0.227302	0.00405917	0.668831	2	chr9	136249971	G	136306901
HKDC1	0.000210241	Thyroid	chr9_97772921_C_G_b38	-0.234236	0.00426216	0.668831	2	chr10	69220303	G	69267559
C2CD4C	0.000212306	Thyroid	chr9_97772921_C_G_b38	0.232236	0.00428353	0.668831	2	chr19	405438	G	409170
TMEM37	0.000215697	Thyroid	chr9_97772921_C_G_b38	-0.231708	0.00433132	0.668831	2	chr2	119429901	G	119438520
RP11-83M16.4	0.000219706	Thyroid	chr9_97772921_C_G_b38	0.223667	0.00439101	0.668831	2	chr5	67692812	G	67693200
GCLC	0.000221984	Thyroid	chr9_97772921_C_G_b38	-0.226068	0.00441572	0.668831	2	chr6	53497341	G	53545129
NRCAM	0.000230087	Thyroid	chr9_97772921_C_G_b38	-0.233971	0.00454049	0.668831	2	chr7	108147623	G	108456717
PAX1	0.0002304	Thyroid	chr9_97772921_C_G_b38	-0.229629	0.00454049	0.668831	2	chr20	21705659	G	21718486
MIR210HG	0.000232397	Thyroid	chr9_97772921_C_G_b38	0.235085	0.00455864	0.668831	2	chr11	565660	G	568457
CHST1	0.000238489	Thyroid	chr9_97772921_C_G_b38	-0.23338	0.00465658	0.668831	2	chr11	45648877	G	45665622
KIF1A	0.000241805	Thyroid	chr9_97772921_C_G_b38	-0.226579	0.00469967	0.668831	2	chr2	240713764	G	240820308
CAMP	0.000253468	Thyroid	chr9_97772921_C_G_b38	-0.229021	0.00490386	0.668831	2	chr3	48223347	G	48225491
C11orf74	0.000258639	Thyroid	chr9_97772921_C_G_b38	0.232234	0.00498116	0.668831	2	chr11	36594493	G	36659290
SEMA3D	0.000261712	Thyroid	chr9_97772921_C_G_b38	0.22974	0.00501753	0.668831	2	chr7	84995553	G	85186855
SLC6A3	0.000267538	Thyroid	chr9_97772921_C_G_b38	-0.224897	0.00509646	0.668831	2	chr5	1392790	G	1445430
TPMT	0.000268235	Thyroid	chr9_97772921_C_G_b38	-0.227479	0.00509646	0.668831	2	chr6	18128311	G	18155074
COL11A2	0.000272192	Thyroid	chr9_97772921_C_G_b38	-0.229262	0.00514857	0.668831	2	chr6	33162681	G	33192499
RP11-149I9.2	0.000277856	Thyroid	chr9_97772921_C_G_b38	0.22489	0.00523234	0.668831	2	chr17	81135771	G	81136256
NPM2	0.000286809	Thyroid	chr9_97772921_C_G_b38	0.228237	0.00537704	0.668831	2	chr8	22024125	G	22036897
SLC6A12	0.000289069	Thyroid	chr9_97772921_C_G_b38	0.230437	0.00539553	0.668831	2	chr12	190077	G	214120
SQLE	0.000291771	Thyroid	chr9_97772921_C_G_b38	-0.228326	0.00542208	0.668831	2	chr8	124998497	G	125022283
EDN3	0.000307674	Thyroid	chr9_97772921_C_G_b38	-0.224525	0.00569224	0.668831	2	chr20	59300427	G	59325992
CCNB2	0.000308996	Thyroid	chr9_97772921_C_G_b38	-0.227843	0.00569224	0.668831	2	chr15	59105078	G	59125045
ENPP1	0.000325589	Thyroid	chr9_97772921_C_G_b38	-0.227754	0.00597196	0.668831	2	chr6	131808016	G	131895155
ATP4A	0.000340047	Thyroid	chr9_97772921_C_G_b38	-0.220737	0.00620448	0.668831	2	chr19	35550043	G	35563658
DEFB1	0.000341195	Thyroid	chr9_97772921_C_G_b38	-0.225616	0.00620448	0.668831	2	chr8	6870575	G	6878022
LRP5L	0.000352763	Thyroid	chr9_97772921_C_G_b38	-0.226076	0.00637557	0.668831	2	chr22	25351421	G	25405377
DLG5	0.000353613	Thyroid	chr9_97772921_C_G_b38	0.225204	0.00637557	0.668831	2	chr10	77793544	G	77926526
RNF128	0.000357627	Thyroid	chr9_97772921_C_G_b38	-0.221631	0.00642061	0.668831	2	chrX	106693794	G	106796993
EPN3	0.000360191	Thyroid	chr9_97772921_C_G_b38	-0.222465	0.00643936	0.668831	2	chr17	50532543	G	50543750
GALNT9	0.000364495	Thyroid	chr9_97772921_C_G_b38	0.225376	0.00647478	0.668831	2	chr12	132196372	G	132329203
SCD5	0.000365228	Thyroid	chr9_97772921_C_G_b38	-0.225648	0.00647478	0.668831	2	chr4	82629539	G	82798857
PDZRN4	0.000368031	Thyroid	chr9_97772921_C_G_b38	-0.225983	0.00649728	0.668831	2	chr12	41188448	G	41574582
MYOF	0.000369756	Thyroid	chr9_97772921_C_G_b38	-0.224619	0.00650065	0.668831	2	chr10	93306429	G	93482317
ABAT	0.000406952	Thyroid	chr9_97772921_C_G_b38	-0.221029	0.00712502	0.668831	2	chr16	8674565	G	8784575
PIK3R3	0.000425256	Thyroid	chr9_97772921_C_G_b38	-0.221123	0.00741485	0.668831	2	chr1	46040140	G	46133036
TMEM125	0.000442009	Thyroid	chr9_97772921_C_G_b38	0.221957	0.00767538	0.668831	2	chr1	43269994	G	43274002
SCGB2A1	0.000446069	Thyroid	chr9_97772921_C_G_b38	-0.216558	0.00770775	0.668831	2	chr11	62208668	G	62213939
TNIK	0.000447512	Thyroid	chr9_97772921_C_G_b38	-0.221539	0.00770775	0.668831	2	chr3	171061339	G	171460408
FGF17	0.000474288	Thyroid	chr9_97772921_C_G_b38	0.219906	0.00813587	0.668831	2	chr8	22042398	G	22048809
CA4	0.000487172	Thyroid	chr9_97772921_C_G_b38	-0.219759	0.00832317	0.668831	2	chr17	60149936	G	60170899
LINC02009	0.000490545	Thyroid	chr9_97772921_C_G_b38	0.222172	0.00834715	0.668831	2	chr3	46416524	G	46423591
NKAIN4	0.000506198	Thyroid	chr9_97772921_C_G_b38	0.210961	0.00857904	0.668831	2	chr20	63240784	G	63272694
RP13-20L14.1	0.000510807	Thyroid	chr9_97772921_C_G_b38	-0.219473	0.00861934	0.668831	2	chr17	82381110	G	82382690
EMCN	0.000512644	Thyroid	chr9_97772921_C_G_b38	-0.2182	0.00861934	0.668831	2	chr4	100395341	G	100880126
DNAH11	0.000515459	Thyroid	chr9_97772921_C_G_b38	-0.220148	0.00863241	0.668831	2	chr7	21543215	G	21900120
SLC29A4	0.000576688	Thyroid	chr9_97772921_C_G_b38	-0.214905	0.00961979	0.668831	2	chr7	5274369	G	5306789
MICAL1	0.00059844	Thyroid	chr9_97772921_C_G_b38	-0.215821	0.00994348	0.668831	2	chr6	109444062	G	109455987
SFTPC	0.000603075	Thyroid	chr9_97772921_C_G_b38	-0.21937	0.00998137	0.668831	2	chr8	22156913	G	22164479
RP11-666A20.4	0.000640571	Thyroid	chr9_97772921_C_G_b38	0.213942	0.0105607	0.668831	2	chr3	125908005	G	125908254
CLIC5	0.000650433	Thyroid	chr9_97772921_C_G_b38	0.211482	0.0106665	0.668831	2	chr6	45898451	G	46080395
RAG2	0.000652024	Thyroid	chr9_97772921_C_G_b38	0.21492	0.0106665	0.668831	2	chr11	36591943	G	36598279
RP11-116O18.1	0.000657423	Thyroid	chr9_97772921_C_G_b38	-0.21672	0.0107135	0.668831	2	chr18	45646153	G	45647937
CYP17A1	0.000663549	Thyroid	chr9_97772921_C_G_b38	-0.214457	0.0107719	0.668831	2	chr10	102830531	G	102837533
NOTCH4	0.000675491	Thyroid	chr9_97772921_C_G_b38	-0.21526	0.0109239	0.668831	2	chr6	32194843	G	32224067
AC093642.1	0.000712487	Thyroid	chr9_97772921_C_G_b38	-0.215809	0.0114784	0.668831	2	chr2	242001209	G	242006013
CAPSL	0.000760335	Thyroid	chr9_97772921_C_G_b38	-0.209688	0.0122028	0.668831	2	chr5	35904295	G	35938779
NID2	0.000775381	Thyroid	chr9_97772921_C_G_b38	-0.210868	0.0123648	0.668831	2	chr14	52010876	G	52069228
KIF19	0.000776267	Thyroid	chr9_97772921_C_G_b38	-0.214727	0.0123648	0.668831	2	chr17	74326210	G	74355820
RP4-555D20.1	0.000790878	Thyroid	chr9_97772921_C_G_b38	0.212475	0.0125504	0.668831	2	chr3	44115818	G	44117298
CACNA1H	0.000798133	Thyroid	chr9_97772921_C_G_b38	0.210911	0.0126182	0.668831	2	chr16	1153121	G	1221650
KCNIP3	0.000801316	Thyroid	chr9_97772921_C_G_b38	-0.205759	0.0126215	0.668831	2	chr2	95297304	G	95386083
GPR142	0.00080495	Thyroid	chr9_97772921_C_G_b38	-0.210442	0.0126318	0.668831	2	chr17	74367407	G	74372622
CD93	0.00082783	Thyroid	chr9_97772921_C_G_b38	-0.211881	0.0129429	0.668831	2	chr20	23079349	G	23086340
SH3D21	0.000831104	Thyroid	chr9_97772921_C_G_b38	0.212735	0.0129463	0.668831	2	chr1	36306387	G	36324886
RGCC	0.000847041	Thyroid	chr9_97772921_C_G_b38	-0.211462	0.0131462	0.668831	2	chr13	41457559	G	41470882
ENPP7P11	0.000862347	Thyroid	chr9_97772921_C_G_b38	-0.209055	0.0132966	0.668831	2	chr4	9677308	G	9677934
SLC14A1	0.000863007	Thyroid	chr9_97772921_C_G_b38	-0.212846	0.0132966	0.668831	2	chr18	45724127	G	45752520
EFCAB13	0.000886777	Thyroid	chr9_97772921_C_G_b38	-0.202517	0.0136133	0.668831	2	chr17	47323290	G	47441312
CETN2	0.00095625	Thyroid	chr9_97772921_C_G_b38	-0.206175	0.0145838	0.668831	2	chrX	152826973	G	152830777
GSTM3	0.000956879	Thyroid	chr9_97772921_C_G_b38	-0.202467	0.0145838	0.668831	2	chr1	109733932	G	109741038
CLCNKA	0.000976958	Thyroid	chr9_97772921_C_G_b38	-0.207035	0.0148364	0.668831	2	chr1	16018875	G	16034050
COX4I2	0.0010039	Thyroid	chr9_97772921_C_G_b38	-0.208142	0.0151911	0.668831	2	chr20	31637888	G	31645006
AC131097.4	0.00101867	Thyroid	chr9_97772921_C_G_b38	-0.209944	0.0153598	0.668831	2	chr2	241893985	G	241902551
ITGA7	0.00103933	Thyroid	chr9_97772921_C_G_b38	-0.208129	0.0156157	0.668831	2	chr12	55684612	G	55716036
RP4-575N6.5	0.0010451	Thyroid	chr9_97772921_C_G_b38	-0.208982	0.0156469	0.668831	2	chr1	101243158	G	101243749
RP3-342P20.2	0.00105851	Thyroid	chr9_97772921_C_G_b38	-0.205802	0.0157919	0.668831	2	chr1	39962680	G	39963404
SLC26A4	0.00107653	Thyroid	chr9_97772921_C_G_b38	-0.207368	0.0160045	0.668831	2	chr7	107660635	G	107717809
DEPTOR	0.00109646	Thyroid	chr9_97772921_C_G_b38	-0.205285	0.0162437	0.668831	2	chr8	119928400	G	120050913
LINC01571	0.00110857	Thyroid	chr9_97772921_C_G_b38	-0.204856	0.0163659	0.668831	2	chr16	51762519	G	51773173
PWRN1	0.00112118	Thyroid	chr9_97772921_C_G_b38	0.203774	0.0164208	0.668831	2	chr15	24493137	G	24652130
TFF3	0.00112345	Thyroid	chr9_97772921_C_G_b38	0.204897	0.0164208	0.668831	2	chr21	42311667	G	42315651
MT1L	0.00112391	Thyroid	chr9_97772921_C_G_b38	-0.20691	0.0164208	0.668831	2	chr16	56617476	G	56618818
LINC01936	0.00113995	Thyroid	chr9_97772921_C_G_b38	-0.208179	0.0165927	0.668831	2	chr2	30346659	G	30352431
LPAR5	0.00114352	Thyroid	chr9_97772921_C_G_b38	-0.199834	0.0165927	0.668831	2	chr12	6618835	G	6636447
RAP1GAP	0.00118864	Thyroid	chr9_97772921_C_G_b38	-0.20511	0.0171886	0.668831	2	chr1	21596215	G	21669363
ISM1	0.00120184	Thyroid	chr9_97772921_C_G_b38	-0.204691	0.0173204	0.668831	2	chr20	13221771	G	13300651
CYP26B1	0.00120912	Thyroid	chr9_97772921_C_G_b38	-0.206128	0.0173273	0.668831	2	chr2	72129238	G	72148038
PODXL	0.0012105	Thyroid	chr9_97772921_C_G_b38	-0.201431	0.0173273	0.668831	2	chr7	131500262	G	131558217
CSF3R	0.00121799	Thyroid	chr9_97772921_C_G_b38	-0.202823	0.0173758	0.668831	2	chr1	36466043	G	36483278
SUSD3	0.00124972	Thyroid	chr9_97772921_C_G_b38	-0.205814	0.0177687	0.668831	2	chr9	93058688	G	93085138
TGFB2	0.00126099	Thyroid	chr9_97772921_C_G_b38	-0.204653	0.017869	0.668831	2	chr1	218346235	G	218444619
EXOC3L2	0.00127839	Thyroid	chr9_97772921_C_G_b38	-0.199946	0.0180373	0.668831	2	chr19	45212621	G	45245431
EVPLL	0.00128139	Thyroid	chr9_97772921_C_G_b38	0.199018	0.0180373	0.668831	2	chr17	18377662	G	18389647
HSPA4L	0.0012973	Thyroid	chr9_97772921_C_G_b38	-0.19955	0.0182008	0.668831	2	chr4	127781821	G	127840197
CRYBG3	0.00133657	Thyroid	chr9_97772921_C_G_b38	-0.20218	0.01869	0.668831	2	chr3	97822040	G	97941306
IGBP1	0.00134943	Thyroid	chr9_97772921_C_G_b38	-0.203207	0.0187012	0.668831	2	chrX	70133449	G	70166324
CNTD2	0.00135103	Thyroid	chr9_97772921_C_G_b38	-0.202247	0.0187012	0.668831	2	chr19	40222208	G	40226690
CCNO	0.00135217	Thyroid	chr9_97772921_C_G_b38	-0.204157	0.0187012	0.668831	2	chr5	55231152	G	55233680
CYP21A2	0.00135503	Thyroid	chr9_97772921_C_G_b38	0.202832	0.0187012	0.668831	2	chr6	32038265	G	32041670
RP11-73M7.1	0.00138349	Thyroid	chr9_97772921_C_G_b38	-0.200533	0.019032	0.668831	2	chr1	31571585	G	31575573
GREM2	0.00141211	Thyroid	chr9_97772921_C_G_b38	-0.20105	0.0193149	0.668831	2	chr1	240489573	G	240612149
GFRA4	0.00141317	Thyroid	chr9_97772921_C_G_b38	-0.199461	0.0193149	0.668831	2	chr20	3659292	G	3663399
RP11-707A18.1	0.00141953	Thyroid	chr9_97772921_C_G_b38	0.200646	0.0193394	0.668831	2	chr4	64914281	G	65004500
NDUFA4L2	0.0014737	Thyroid	chr9_97772921_C_G_b38	-0.199818	0.0199653	0.668831	2	chr12	57234936	G	57240715
UBXN10	0.00147552	Thyroid	chr9_97772921_C_G_b38	-0.19863	0.0199653	0.668831	2	chr1	20186085	G	20196048
ARG1	0.00147961	Thyroid	chr9_97772921_C_G_b38	-0.202015	0.0199653	0.668831	2	chr6	131573144	G	131584332
PLA2G7	0.00151189	Thyroid	chr9_97772921_C_G_b38	-0.202917	0.0203362	0.668831	2	chr6	46704320	G	46735693
NPY	0.00151898	Thyroid	chr9_97772921_C_G_b38	-0.196806	0.0203668	0.668831	2	chr7	24284163	G	24291865
COLCA2	0.00153841	Thyroid	chr9_97772921_C_G_b38	-0.197506	0.020501	0.668831	2	chr11	111298840	G	111308735
ADGRV1	0.00153866	Thyroid	chr9_97772921_C_G_b38	0.19919	0.020501	0.668831	2	chr5	90529344	G	91164437
GCNT1	0.00155944	Thyroid	chr9_97772921_C_G_b38	0.199603	0.0207127	0.668831	2	chr9	76419850	G	76507416
SYTL3	0.00158692	Thyroid	chr9_97772921_C_G_b38	-0.200403	0.0209484	0.668831	2	chr6	158650014	G	158764876
HLA-DMB	0.00158707	Thyroid	chr9_97772921_C_G_b38	-0.201183	0.0209484	0.668831	2	chr6	32934629	G	32941070
ATP5G3	0.00161998	Thyroid	chr9_97772921_C_G_b38	-0.195572	0.0213164	0.668831	2	chr2	175176258	G	175184214
BEX1	0.00163165	Thyroid	chr9_97772921_C_G_b38	-0.196919	0.0214035	0.668831	2	chrX	103062651	G	103064240
MFGE8	0.00166786	Thyroid	chr9_97772921_C_G_b38	-0.200545	0.0218109	0.668831	2	chr15	88898683	G	88913411
RP11-10A14.9	0.00169309	Thyroid	chr9_97772921_C_G_b38	0.197406	0.0220726	0.668831	2	chr8	9158063	G	9158621
LINC01885	0.00170001	Thyroid	chr9_97772921_C_G_b38	0.196466	0.0220949	0.668831	2	chr2	107385632	G	107542649
NUPR2	0.00174112	Thyroid	chr9_97772921_C_G_b38	-0.194822	0.02256	0.668831	2	chr7	56114681	G	56116400
KLK4	0.00175689	Thyroid	chr9_97772921_C_G_b38	-0.198707	0.0226706	0.668831	2	chr19	50906352	G	50910738
EFHD1	0.0017705	Thyroid	chr9_97772921_C_G_b38	-0.200132	0.0226706	0.668831	2	chr2	232606057	G	232682781
COLEC11	0.0017712	Thyroid	chr9_97772921_C_G_b38	-0.196146	0.0226706	0.668831	2	chr2	3594832	G	3644644
BHLHE41	0.00177758	Thyroid	chr9_97772921_C_G_b38	-0.197314	0.0226706	0.668831	2	chr12	26120026	G	26125127
CAP2	0.00178149	Thyroid	chr9_97772921_C_G_b38	-0.199701	0.0226706	0.668831	2	chr6	17393216	G	17557792
SLFN11	0.00178176	Thyroid	chr9_97772921_C_G_b38	-0.196949	0.0226706	0.668831	2	chr17	35350305	G	35373701
AMBP	0.00180611	Thyroid	chr9_97772921_C_G_b38	-0.199659	0.0227962	0.668831	2	chr9	114060127	G	114078472
KCNQ1	0.00181215	Thyroid	chr9_97772921_C_G_b38	-0.197632	0.0227962	0.668831	2	chr11	2444684	G	2849109
TSPAN15	0.0018131	Thyroid	chr9_97772921_C_G_b38	-0.198029	0.0227962	0.668831	2	chr10	69451473	G	69507669
LRRC32	0.00181315	Thyroid	chr9_97772921_C_G_b38	-0.197661	0.0227962	0.668831	2	chr11	76657524	G	76670747
KLHL14	0.00186523	Thyroid	chr9_97772921_C_G_b38	-0.197565	0.0233816	0.668831	2	chr18	32672671	G	32773062
GOT1	0.0018736	Thyroid	chr9_97772921_C_G_b38	-0.195623	0.0234172	0.668831	2	chr10	99396870	G	99430624
IL21R-AS1	0.00189646	Thyroid	chr9_97772921_C_G_b38	-0.195495	0.0236333	0.668831	2	chr16	27447669	G	27453393
MMRN2	0.00192491	Thyroid	chr9_97772921_C_G_b38	-0.196343	0.0238925	0.668831	2	chr10	86935540	G	86957863
FPR1	0.00192854	Thyroid	chr9_97772921_C_G_b38	-0.196321	0.0238925	0.668831	2	chr19	51745172	G	51804110
LAMP3	0.00194505	Thyroid	chr9_97772921_C_G_b38	0.196698	0.0240268	0.668831	2	chr3	183122213	G	183163839
MNDA	0.0019609	Thyroid	chr9_97772921_C_G_b38	-0.194392	0.0241522	0.668831	2	chr1	158831317	G	158849506
STC2	0.00198682	Thyroid	chr9_97772921_C_G_b38	-0.187007	0.0244005	0.668831	2	chr5	173314713	G	173329503
NEB	0.00199588	Thyroid	chr9_97772921_C_G_b38	-0.1957	0.0244408	0.668831	2	chr2	151485336	G	151734487
MXD1	0.00203362	Thyroid	chr9_97772921_C_G_b38	-0.191417	0.0248312	0.668831	2	chr2	69897688	G	69942945
RIBC2	0.0020473	Thyroid	chr9_97772921_C_G_b38	-0.193274	0.0248929	0.668831	2	chr22	45413691	G	45432496
LIX1	0.00205042	Thyroid	chr9_97772921_C_G_b38	-0.19548	0.0248929	0.668831	2	chr5	97091867	G	97142872
CITED2	0.00208844	Thyroid	chr9_97772921_C_G_b38	0.193317	0.0252647	0.668831	2	chr6	139371807	G	139374620
RP11-98D18.3	0.0020962	Thyroid	chr9_97772921_C_G_b38	0.195261	0.0252647	0.668831	2	chr1	151768234	G	151769501
PPL	0.00209893	Thyroid	chr9_97772921_C_G_b38	0.191962	0.0252647	0.668831	2	chr16	4882507	G	4960741
PLEKHG4B	0.00212823	Thyroid	chr9_97772921_C_G_b38	0.192969	0.0255447	0.668831	2	chr5	92151	G	189972
TAL1	0.0021348	Thyroid	chr9_97772921_C_G_b38	-0.195211	0.0255512	0.668831	2	chr1	47216290	G	47232220
GAL3ST3	0.00215195	Thyroid	chr9_97772921_C_G_b38	-0.193822	0.0256697	0.668831	2	chr11	66041952	G	66049180
COL8A1	0.00215682	Thyroid	chr9_97772921_C_G_b38	-0.192506	0.0256697	0.668831	2	chr3	99638475	G	99799226
ATP2A3	0.00218458	Thyroid	chr9_97772921_C_G_b38	-0.192826	0.0259016	0.668831	2	chr17	3923870	G	3964464
NES	0.00218852	Thyroid	chr9_97772921_C_G_b38	-0.187526	0.0259016	0.668831	2	chr1	156668763	G	156677397
ALCAM	0.00221661	Thyroid	chr9_97772921_C_G_b38	0.192911	0.0261609	0.668831	2	chr3	105366909	G	105576900
TSPEAR	0.00225187	Thyroid	chr9_97772921_C_G_b38	-0.191446	0.0265032	0.668831	2	chr21	44497892	G	44711580
GPR4	0.00235248	Thyroid	chr9_97772921_C_G_b38	-0.190202	0.0276107	0.668831	2	chr19	45589764	G	45599753
TMEM45B	0.00241482	Thyroid	chr9_97772921_C_G_b38	0.186164	0.0282389	0.668831	2	chr11	129815819	G	129860003
STEAP4	0.00241934	Thyroid	chr9_97772921_C_G_b38	-0.192999	0.0282389	0.668831	2	chr7	88270892	G	88306891
CLIC6	0.00245481	Thyroid	chr9_97772921_C_G_b38	0.178836	0.0285669	0.668831	2	chr21	34669389	G	34718227
FCGR3B	0.00246092	Thyroid	chr9_97772921_C_G_b38	-0.190171	0.0285669	0.668831	2	chr1	161623196	G	161631963
RTN4RL2	0.00251107	Thyroid	chr9_97772921_C_G_b38	0.190191	0.0290694	0.668831	2	chr11	57460549	G	57476996
PAQR6	0.00252569	Thyroid	chr9_97772921_C_G_b38	0.189398	0.029159	0.668831	2	chr1	156243322	G	156248117
ARHGAP40	0.00254697	Thyroid	chr9_97772921_C_G_b38	-0.18906	0.0293247	0.668831	2	chr20	38601934	G	38651035
PLPP2	0.00261164	Thyroid	chr9_97772921_C_G_b38	0.191975	0.0299297	0.668831	2	chr19	281040	G	291504
PNPLA7	0.00261364	Thyroid	chr9_97772921_C_G_b38	0.190034	0.0299297	0.668831	2	chr9	137459953	G	137550534
GRASP	0.00262136	Thyroid	chr9_97772921_C_G_b38	-0.191051	0.0299372	0.668831	2	chr12	52006940	G	52015889
DHCR24	0.00264024	Thyroid	chr9_97772921_C_G_b38	0.192223	0.0300228	0.668831	2	chr1	54849633	G	54887218
ROBO4	0.00265183	Thyroid	chr9_97772921_C_G_b38	-0.185716	0.0300228	0.668831	2	chr11	124884364	G	124898500
PRR29	0.00265254	Thyroid	chr9_97772921_C_G_b38	-0.183528	0.0300228	0.668831	2	chr17	64001084	G	64004304
SLC7A8	0.0026572	Thyroid	chr9_97772921_C_G_b38	0.192258	0.0300228	0.668831	2	chr14	23125295	G	23183674
ATP6V0E2-AS1	0.00268583	Thyroid	chr9_97772921_C_G_b38	-0.191394	0.0301853	0.668831	2	chr7	149867697	G	149871796
FCN2	0.00269429	Thyroid	chr9_97772921_C_G_b38	-0.190814	0.0302003	0.668831	2	chr9	134880812	G	134887520
ADGRG5	0.00270443	Thyroid	chr9_97772921_C_G_b38	-0.187379	0.0302339	0.668831	2	chr16	57542421	G	57591681
HSPB7	0.00272217	Thyroid	chr9_97772921_C_G_b38	-0.190862	0.0303522	0.668831	2	chr1	16014028	G	16019594
BCL2A1	0.00274652	Thyroid	chr9_97772921_C_G_b38	-0.186675	0.0305433	0.668831	2	chr15	79960889	G	79971446
PPY	0.00278255	Thyroid	chr9_97772921_C_G_b38	-0.173084	0.0308288	0.668831	2	chr17	43940804	G	43942468
UCHL1	0.00279391	Thyroid	chr9_97772921_C_G_b38	-0.191173	0.0308288	0.668831	2	chr4	41256413	G	41268455
KCNE3	0.00279402	Thyroid	chr9_97772921_C_G_b38	-0.184157	0.0308288	0.668831	2	chr11	74454841	G	74467729
SLC27A6	0.0028091	Thyroid	chr9_97772921_C_G_b38	0.184033	0.0309147	0.668831	2	chr5	128845580	G	129033642
COL17A1	0.00284833	Thyroid	chr9_97772921_C_G_b38	0.181803	0.0312652	0.668831	2	chr10	104031286	G	104086002
CCDC151	0.00285985	Thyroid	chr9_97772921_C_G_b38	-0.188713	0.0313106	0.668831	2	chr19	11420604	G	11435739
IL13RA2	0.00289249	Thyroid	chr9_97772921_C_G_b38	-0.18828	0.0315862	0.668831	2	chrX	115003975	G	115019977
ADAMTS9	0.00291189	Thyroid	chr9_97772921_C_G_b38	-0.188073	0.0317164	0.668831	2	chr3	64515654	G	64688000
RCAN2	0.00294545	Thyroid	chr9_97772921_C_G_b38	-0.189574	0.0319933	0.668831	2	chr6	46220736	G	46491972
SLC34A2	0.00295241	Thyroid	chr9_97772921_C_G_b38	0.186252	0.0319933	0.668831	2	chr4	25655301	G	25678748
BICDL1	0.0029677	Thyroid	chr9_97772921_C_G_b38	-0.187589	0.032077	0.668831	2	chr12	119989869	G	120094494
KLHL3	0.00297956	Thyroid	chr9_97772921_C_G_b38	-0.188068	0.0321231	0.668831	2	chr5	137617500	G	137736090
ADGRL4	0.00302301	Thyroid	chr9_97772921_C_G_b38	-0.187844	0.0325088	0.668831	2	chr1	78889764	G	79006718
SYT13	0.00309799	Thyroid	chr9_97772921_C_G_b38	-0.186174	0.0332308	0.668831	2	chr11	45240301	G	45286319
SOX17	0.0031639	Thyroid	chr9_97772921_C_G_b38	-0.186846	0.0338087	0.668831	2	chr8	54457935	G	54460888
CYP27B1	0.00316782	Thyroid	chr9_97772921_C_G_b38	-0.182542	0.0338087	0.668831	2	chr12	57762339	G	57767251
LRRN1	0.00325226	Thyroid	chr9_97772921_C_G_b38	-0.181568	0.0345376	0.668831	2	chr3	3799437	G	3847703
MYL4	0.00325242	Thyroid	chr9_97772921_C_G_b38	-0.187661	0.0345376	0.668831	2	chr17	47200446	G	47223679
RP11-424M22.3	0.00326678	Thyroid	chr9_97772921_C_G_b38	0.186433	0.0346033	0.668831	2	chr12	16567411	G	16573940
RP11-23P13.6	0.00329628	Thyroid	chr9_97772921_C_G_b38	-0.17916	0.034762	0.668831	2	chr15	41892793	G	41895938
TUBA4A	0.00329817	Thyroid	chr9_97772921_C_G_b38	-0.183261	0.034762	0.668831	2	chr2	219250338	G	219278170
IER5	0.00331099	Thyroid	chr9_97772921_C_G_b38	-0.187334	0.0348106	0.668831	2	chr1	181088712	G	181092899
CXorf36	0.00333221	Thyroid	chr9_97772921_C_G_b38	-0.187483	0.0349469	0.668831	2	chrX	45148374	G	45200901
RPS26	0.00336403	Thyroid	chr9_97772921_C_G_b38	-0.181328	0.0351267	0.668831	2	chr12	56041853	G	56044675
ANKRD24	0.00336593	Thyroid	chr9_97772921_C_G_b38	0.183781	0.0351267	0.668831	2	chr19	4183354	G	4224814
LA16c-329F2.1	0.00338685	Thyroid	chr9_97772921_C_G_b38	-0.182294	0.0351793	0.668831	2	chr16	1713527	G	1714208
CX3CL1	0.00338757	Thyroid	chr9_97772921_C_G_b38	-0.182592	0.0351793	0.668831	2	chr16	57372458	G	57385048
CSRP1	0.00339979	Thyroid	chr9_97772921_C_G_b38	-0.183397	0.0352199	0.668831	2	chr1	201483530	G	201509456
PAX8-AS1	0.00342391	Thyroid	chr9_97772921_C_G_b38	-0.183023	0.0353832	0.668831	2	chr2	113211522	G	113276581
BAIAP3	0.00344438	Thyroid	chr9_97772921_C_G_b38	-0.186327	0.0355081	0.668831	2	chr16	1333601	G	1349239
TMPRSS3	0.00347751	Thyroid	chr9_97772921_C_G_b38	0.185604	0.0357627	0.668831	2	chr21	42371890	G	42396846
NTRK2	0.00351724	Thyroid	chr9_97772921_C_G_b38	-0.184832	0.0360837	0.668831	2	chr9	84668551	G	85027070
EDNRB	0.00363944	Thyroid	chr9_97772921_C_G_b38	-0.183834	0.0372472	0.668831	2	chr13	77895481	G	77919688
CAT	0.00370175	Thyroid	chr9_97772921_C_G_b38	-0.181945	0.0377935	0.668831	2	chr11	34438925	G	34472062
CYP17A1-AS1	0.00371398	Thyroid	chr9_97772921_C_G_b38	-0.185149	0.0378272	0.668831	2	chr10	102832721	G	102832871
S100A8	0.00373838	Thyroid	chr9_97772921_C_G_b38	-0.183147	0.0379134	0.668831	2	chr1	153390032	G	153391188
NLRP1	0.00374246	Thyroid	chr9_97772921_C_G_b38	-0.184462	0.0379134	0.668831	2	chr17	5499427	G	5619424
VIPR1	0.00374929	Thyroid	chr9_97772921_C_G_b38	-0.181098	0.0379134	0.668831	2	chr3	42489299	G	42537573
LINC01139	0.00377055	Thyroid	chr9_97772921_C_G_b38	-0.182738	0.0379917	0.668831	2	chr1	238480384	G	238486023
NPR1	0.0037992	Thyroid	chr9_97772921_C_G_b38	-0.180504	0.0379917	0.668831	2	chr1	153678637	G	153693992
HES1	0.00380379	Thyroid	chr9_97772921_C_G_b38	-0.183584	0.0379917	0.668831	2	chr3	194136145	G	194138732
IFFO1	0.00380434	Thyroid	chr9_97772921_C_G_b38	-0.183623	0.0379917	0.668831	2	chr12	6538375	G	6556083
NOTCH3	0.00380679	Thyroid	chr9_97772921_C_G_b38	-0.183132	0.0379917	0.668831	2	chr19	15159038	G	15200981
INHBB	0.00381083	Thyroid	chr9_97772921_C_G_b38	0.18178	0.0379917	0.668831	2	chr2	120346143	G	120351808
SNHG18	0.00382692	Thyroid	chr9_97772921_C_G_b38	0.182792	0.0380626	0.668831	2	chr5	9546200	G	9550609
AP006621.9	0.00393531	Thyroid	chr9_97772921_C_G_b38	0.182284	0.0390489	0.668831	2	chr11	708564	G	709023
CYP21A1P	0.00402998	Thyroid	chr9_97772921_C_G_b38	0.180428	0.0398949	0.668831	2	chr6	32005689	G	32008399
PDCL3P4	0.00408419	Thyroid	chr9_97772921_C_G_b38	0.179089	0.0402056	0.668831	2	chr3	101712472	G	101713191
RP11-499O7.7	0.00408857	Thyroid	chr9_97772921_C_G_b38	0.181158	0.0402056	0.668831	2	chr10	4995488	G	4997380
C4B	0.00408984	Thyroid	chr9_97772921_C_G_b38	0.182054	0.0402056	0.668831	2	chr6	32014762	G	32035418
SOSTDC1	0.00417658	Thyroid	chr9_97772921_C_G_b38	-0.182362	0.0408687	0.668831	2	chr7	16461481	G	16530580
CLEC1A	0.00423546	Thyroid	chr9_97772921_C_G_b38	-0.176617	0.0413494	0.668831	2	chr12	10069554	G	10111627
ATP2C2	0.00425203	Thyroid	chr9_97772921_C_G_b38	0.180207	0.0414157	0.668831	2	chr16	84368527	G	84464187
RASSF6	0.00426946	Thyroid	chr9_97772921_C_G_b38	0.182922	0.0414902	0.668831	2	chr4	73571550	G	73620631
SLC36A1	0.00431565	Thyroid	chr9_97772921_C_G_b38	-0.18003	0.0417581	0.668831	2	chr5	151437046	G	151492381
ANXA3	0.00431675	Thyroid	chr9_97772921_C_G_b38	0.182473	0.0417581	0.668831	2	chr4	78551519	G	78610421
C1orf116	0.00436616	Thyroid	chr9_97772921_C_G_b38	0.181795	0.04214	0.668831	2	chr1	207018521	G	207032756
PTGER1	0.00441605	Thyroid	chr9_97772921_C_G_b38	-0.178397	0.0425246	0.668831	2	chr19	14472466	G	14475362
CTD-2651B20.1	0.0044466	Thyroid	chr9_97772921_C_G_b38	-0.176642	0.0427216	0.668831	2	chr15	45152664	G	45153217
LIPI	0.0044678	Thyroid	chr9_97772921_C_G_b38	-0.176366	0.0428282	0.668831	2	chr21	14108813	G	14210891
FOXF2	0.00448249	Thyroid	chr9_97772921_C_G_b38	-0.180536	0.042872	0.668831	2	chr6	1389834	G	1395597
VNN1	0.00459516	Thyroid	chr9_97772921_C_G_b38	-0.179129	0.0438507	0.668831	2	chr6	132681590	G	132714049
PPP1R1A	0.00466397	Thyroid	chr9_97772921_C_G_b38	-0.180088	0.0444073	0.668831	2	chr12	54575387	G	54588659
CTC-260E6.6	0.00467806	Thyroid	chr9_97772921_C_G_b38	0.180288	0.0444416	0.668831	2	chr19	20150361	G	20321305
S100A4	0.00480419	Thyroid	chr9_97772921_C_G_b38	-0.180212	0.0454631	0.668831	2	chr1	153543613	G	153550136
TOX	0.00480705	Thyroid	chr9_97772921_C_G_b38	0.177138	0.0454631	0.668831	2	chr8	58805418	G	59119039
RDH12	0.00482879	Thyroid	chr9_97772921_C_G_b38	-0.17988	0.045567	0.668831	2	chr14	67701886	G	67734452
GS1-358P8.4	0.00485216	Thyroid	chr9_97772921_C_G_b38	-0.178879	0.0456858	0.668831	2	chrX	24545516	G	24550466
SLC2A4	0.00488291	Thyroid	chr9_97772921_C_G_b38	-0.178482	0.0458492	0.668831	2	chr17	7281667	G	7288251
SRGN	0.00489116	Thyroid	chr9_97772921_C_G_b38	-0.174216	0.0458492	0.668831	2	chr10	69088106	G	69104811
KRT80	0.00490673	Thyroid	chr9_97772921_C_G_b38	-0.170918	0.0458593	0.668831	2	chr12	52168996	G	52192000
AC096669.1	0.00492767	Thyroid	chr9_97772921_C_G_b38	0.177156	0.0458593	0.668831	2	chr2	107362282	G	107407329
ST6GALNAC2	0.00493326	Thyroid	chr9_97772921_C_G_b38	0.176931	0.0458593	0.668831	2	chr17	76572637	G	76586956
SELL	0.00493553	Thyroid	chr9_97772921_C_G_b38	-0.177561	0.0458593	0.668831	2	chr1	169690667	G	169711698
LGR6	0.00496457	Thyroid	chr9_97772921_C_G_b38	0.179694	0.0460282	0.668831	2	chr1	202193901	G	202319781
GBP1P1	0.00502197	Thyroid	chr9_97772921_C_G_b38	0.178703	0.0464587	0.668831	2	chr1	89407679	G	89426243
ITPRIP	0.00509081	Thyroid	chr9_97772921_C_G_b38	-0.170772	0.046993	0.668831	2	chr10	104309698	G	104338404
CCDC85B	0.00510565	Thyroid	chr9_97772921_C_G_b38	-0.177762	0.0470078	0.668831	2	chr11	65890112	G	65891635
GPT2	0.00511461	Thyroid	chr9_97772921_C_G_b38	0.178981	0.0470078	0.668831	2	chr16	46884378	G	46931297
NEDD9	0.00519229	Thyroid	chr9_97772921_C_G_b38	-0.177753	0.0476185	0.668831	2	chr6	11183298	G	11382348
FOXF1	0.00526011	Thyroid	chr9_97772921_C_G_b38	-0.17346	0.0478375	0.668831	2	chr16	86510527	G	86515418
S1PR4	0.00526218	Thyroid	chr9_97772921_C_G_b38	0.172036	0.0478375	0.668831	2	chr19	3172346	G	3180332
NBPF8	0.00527588	Thyroid	chr9_97772921_C_G_b38	0.176623	0.0478375	0.668831	2	chr1	120436353	G	120467739
KCNC4-AS1	0.00528219	Thyroid	chr9_97772921_C_G_b38	-0.176432	0.0478375	0.668831	2	chr1	110208834	G	110209987
RP11-311D14.1	0.00528682	Thyroid	chr9_97772921_C_G_b38	-0.177077	0.0478375	0.668831	2	chr4	105679050	G	105680094
MAN1C1	0.00529321	Thyroid	chr9_97772921_C_G_b38	0.171531	0.0478375	0.668831	2	chr1	25617468	G	25786207
PF4	0.00529655	Thyroid	chr9_97772921_C_G_b38	-0.165894	0.0478375	0.668831	2	chr4	73981077	G	73982124
REM1	0.00531541	Thyroid	chr9_97772921_C_G_b38	-0.178426	0.0478375	0.668831	2	chr20	31475293	G	31484905
COX7B	0.00531779	Thyroid	chr9_97772921_C_G_b38	-0.176214	0.0478375	0.668831	2	chrX	77899438	G	77907373
KDR	0.00544144	Thyroid	chr9_97772921_C_G_b38	-0.17013	0.0488461	0.668831	2	chr4	55078477	G	55125589
NRP1	0.00547814	Thyroid	chr9_97772921_C_G_b38	-0.174902	0.0490716	0.668831	2	chr10	33177492	G	33336262
LDB2	0.00553241	Thyroid	chr9_97772921_C_G_b38	-0.175968	0.0494532	0.668831	2	chr4	16501541	G	16898809
LINC01237	0.0055771	Thyroid	chr9_97772921_C_G_b38	-0.176476	0.0497477	0.668831	2	chr2	241881363	G	242078722
AC073464.7	0.00566541	Thyroid	chr9_97772921_C_G_b38	0.175743	0.0504293	0.668831	2	chr2	94760774	G	94761116
TBC1D10C	0.00581826	Thyroid	chr9_97772921_C_G_b38	-0.175925	0.0516812	0.668831	2	chr11	67403915	G	67410089
TSPAN33	0.00584777	Thyroid	chr9_97772921_C_G_b38	-0.175461	0.0518347	0.668831	2	chr7	129144892	G	129169697
VNN2	0.00586751	Thyroid	chr9_97772921_C_G_b38	-0.173041	0.0519012	0.668831	2	chr6	132743870	G	132763459
COL14A1	0.00591119	Thyroid	chr9_97772921_C_G_b38	-0.170565	0.052146	0.668831	2	chr8	120059780	G	120372036
SCG5	0.00591981	Thyroid	chr9_97772921_C_G_b38	-0.170985	0.052146	0.668831	2	chr15	32641676	G	32697098
RP11-434E6.4	0.0059344	Thyroid	chr9_97772921_C_G_b38	-0.17409	0.0521661	0.668831	2	chr16	54290965	G	54292422
S100A9	0.00608661	Thyroid	chr9_97772921_C_G_b38	-0.174526	0.0533933	0.668831	2	chr1	153357854	G	153361027
FAM3B	0.00618557	Thyroid	chr9_97772921_C_G_b38	0.173408	0.0539893	0.668831	2	chr21	41304212	G	41357431
WI2-1896O14.1	0.00618576	Thyroid	chr9_97772921_C_G_b38	-0.172817	0.0539893	0.668831	2	chr1	149197992	G	149321732
RP11-465B22.8	0.00619278	Thyroid	chr9_97772921_C_G_b38	0.170839	0.0539893	0.668831	2	chr1	1169357	G	1170343
PMAIP1	0.00629367	Thyroid	chr9_97772921_C_G_b38	-0.16795	0.0547563	0.668831	2	chr18	59899948	G	59904306
SOX9	0.00631258	Thyroid	chr9_97772921_C_G_b38	0.172914	0.0548082	0.668831	2	chr17	72121020	G	72126420
LXN	0.00634547	Thyroid	chr9_97772921_C_G_b38	-0.174234	0.0549766	0.668831	2	chr3	158645822	G	158672693
CETP	0.00635793	Thyroid	chr9_97772921_C_G_b38	-0.169975	0.0549766	0.668831	2	chr16	56961850	G	56983845
RP11-12A20.7	0.00638067	Thyroid	chr9_97772921_C_G_b38	-0.166793	0.0550609	0.668831	2	chr9	67725903	G	67726544
LINC01886	0.0064151	Thyroid	chr9_97772921_C_G_b38	0.170456	0.0551747	0.668831	2	chr2	107529487	G	107556326
CPEB4	0.0064199	Thyroid	chr9_97772921_C_G_b38	0.172196	0.0551747	0.668831	2	chr5	173888280	G	173961976
FCGR3A	0.00646087	Thyroid	chr9_97772921_C_G_b38	-0.170479	0.0554144	0.668831	2	chr1	161541759	G	161550737
ZG16B	0.00659152	Thyroid	chr9_97772921_C_G_b38	-0.171448	0.0562849	0.668831	2	chr16	2830169	G	2839567
PLAU	0.00659259	Thyroid	chr9_97772921_C_G_b38	-0.172412	0.0562849	0.668831	2	chr10	73909177	G	73917497
CDCP1	0.00660222	Thyroid	chr9_97772921_C_G_b38	0.173378	0.0562849	0.668831	2	chr3	45082278	G	45146422
TMOD1	0.00662565	Thyroid	chr9_97772921_C_G_b38	-0.172265	0.0563713	0.668831	2	chr9	97501180	G	97600082
PMS2P9	0.00666761	Thyroid	chr9_97772921_C_G_b38	0.168434	0.0566146	0.668831	2	chr7	77039944	G	77043776
CST6	0.00669248	Thyroid	chr9_97772921_C_G_b38	-0.172344	0.056712	0.668831	2	chr11	66011841	G	66013505
RYR2	0.00677055	Thyroid	chr9_97772921_C_G_b38	-0.169942	0.0572591	0.668831	2	chr1	237042205	G	237833988
RSPH1	0.00686294	Thyroid	chr9_97772921_C_G_b38	-0.168003	0.0579249	0.668831	2	chr21	42472486	G	42496354
TFCP2L1	0.00696794	Thyroid	chr9_97772921_C_G_b38	-0.170449	0.0586921	0.668831	2	chr2	121216587	G	121285207
RASGRP2	0.00698155	Thyroid	chr9_97772921_C_G_b38	-0.170594	0.0586921	0.668831	2	chr11	64726911	G	64745456
CYP4F32P	0.00701155	Thyroid	chr9_97772921_C_G_b38	0.169725	0.0588276	0.668831	2	chr2	94759259	G	94760279
KDELR3	0.00704337	Thyroid	chr9_97772921_C_G_b38	-0.170019	0.0589778	0.668831	2	chr22	38468062	G	38483439
DAPL1	0.00706509	Thyroid	chr9_97772921_C_G_b38	-0.161801	0.059043	0.668831	2	chr2	158795317	G	158853754
BTNL9	0.0070848	Thyroid	chr9_97772921_C_G_b38	-0.171555	0.0590912	0.668831	2	chr5	181040225	G	181061523
FBN3	0.0071269	Thyroid	chr9_97772921_C_G_b38	-0.171065	0.0592181	0.668831	2	chr19	8065402	G	8149846
NCF1	0.00712797	Thyroid	chr9_97772921_C_G_b38	-0.169956	0.0592181	0.668831	2	chr7	74773962	G	74789313
SMAP2	0.00719026	Thyroid	chr9_97772921_C_G_b38	-0.169977	0.0596187	0.668831	2	chr1	40344850	G	40423326
LRRK2	0.00748938	Thyroid	chr9_97772921_C_G_b38	-0.167386	0.0619776	0.668831	2	chr12	40196744	G	40369285
RASSF7	0.0076186	Thyroid	chr9_97772921_C_G_b38	0.168289	0.062924	0.668831	2	chr11	560404	G	564021
IL34	0.00770748	Thyroid	chr9_97772921_C_G_b38	-0.168315	0.0635343	0.668831	2	chr16	70579895	G	70660682
ELMO1	0.00773333	Thyroid	chr9_97772921_C_G_b38	0.168542	0.0636236	0.668831	2	chr7	36854361	G	37449249
C1QL4	0.00777882	Thyroid	chr9_97772921_C_G_b38	-0.167584	0.0638737	0.668831	2	chr12	49332411	G	49337188
NCF2	0.00780807	Thyroid	chr9_97772921_C_G_b38	-0.168007	0.0639899	0.668831	2	chr1	183555563	G	183590876
CTB-1144G6.6	0.00782584	Thyroid	chr9_97772921_C_G_b38	-0.16754	0.0640118	0.668831	2	chr10	114280725	G	114281258
DUSP5	0.00786014	Thyroid	chr9_97772921_C_G_b38	-0.163345	0.0641684	0.668831	2	chr10	110497838	G	110511544
RGN	0.00790634	Thyroid	chr9_97772921_C_G_b38	-0.165021	0.0644215	0.668831	2	chrX	47078355	G	47093314
TSPEAR-AS1	0.00808143	Thyroid	chr9_97772921_C_G_b38	-0.168657	0.0657217	0.668831	2	chr21	44506807	G	44516575
LINC02036	0.008099	Thyroid	chr9_97772921_C_G_b38	-0.166297	0.0657384	0.668831	2	chr3	194203016	G	194250153
CARD14	0.00812088	Thyroid	chr9_97772921_C_G_b38	-0.168753	0.0657398	0.668831	2	chr17	80169992	G	80209263
FUCA1	0.0081302	Thyroid	chr9_97772921_C_G_b38	-0.16409	0.0657398	0.668831	2	chr1	23845077	G	23868294
SOX4	0.00820599	Thyroid	chr9_97772921_C_G_b38	0.166357	0.0662262	0.668831	2	chr6	21592768	G	21598619
ALOX5	0.00823468	Thyroid	chr9_97772921_C_G_b38	-0.165321	0.0663315	0.668831	2	chr10	45374176	G	45446119
GFRA2	0.00831222	Thyroid	chr9_97772921_C_G_b38	-0.165805	0.066829	0.668831	2	chr8	21690403	G	21812357
AC005237.4	0.00839189	Thyroid	chr9_97772921_C_G_b38	0.164186	0.0673417	0.668831	2	chr2	241015599	G	241033603
CYFIP2	0.0084502	Thyroid	chr9_97772921_C_G_b38	-0.16324	0.0675157	0.668831	2	chr5	157266079	G	157395533
AC073464.11	0.00845029	Thyroid	chr9_97772921_C_G_b38	0.163942	0.0675157	0.668831	2	chr2	94795808	G	94806452
GPRC5A	0.00846137	Thyroid	chr9_97772921_C_G_b38	0.167658	0.0675157	0.668831	2	chr12	12890782	G	12917937
P2RY11	0.0085235	Thyroid	chr9_97772921_C_G_b38	0.166283	0.0678836	0.668831	2	chr19	10111538	G	10115372
CYCS	0.0085545	Thyroid	chr9_97772921_C_G_b38	-0.166657	0.0679818	0.668831	2	chr7	25120091	G	25125361
PNMAL1	0.00856793	Thyroid	chr9_97772921_C_G_b38	-0.166614	0.0679818	0.668831	2	chr19	46466491	G	46471563
OLFML2A	0.00866272	Thyroid	chr9_97772921_C_G_b38	0.165597	0.0685595	0.668831	2	chr9	124777158	G	124814885
RASL11A	0.00867309	Thyroid	chr9_97772921_C_G_b38	-0.166199	0.0685595	0.668831	2	chr13	27270327	G	27273690
COL9A3	0.00869416	Thyroid	chr9_97772921_C_G_b38	-0.1644	0.068598	0.668831	2	chr20	62816244	G	62841114
PPIAP26	0.00872781	Thyroid	chr9_97772921_C_G_b38	0.166379	0.0687355	0.668831	2	chr13	52820497	G	52821018
FGD3	0.0088057	Thyroid	chr9_97772921_C_G_b38	0.163137	0.0692203	0.668831	2	chr9	92947451	G	93036236
SLC11A1	0.00901837	Thyroid	chr9_97772921_C_G_b38	-0.165075	0.0707608	0.668831	2	chr2	218382029	G	218396894
LILRA6	0.00912457	Thyroid	chr9_97772921_C_G_b38	-0.164083	0.0714617	0.668831	2	chr19	54236592	G	54242791
CTD-2196P11.2	0.00915253	Thyroid	chr9_97772921_C_G_b38	-0.159437	0.0715485	0.668831	2	chr5	38682070	G	38685126
Metazoa_SRP	0.0091811	Thyroid	chr9_97772921_C_G_b38	-0.161782	0.0716397	0.668831	2	chr1	154950210	G	154950492
Metazoa_SRP	0.0091811	Thyroid	chr9_97772921_C_G_b38	-0.161782	0.0716397	0.668831	2	chr2	47383160	G	47383421
Metazoa_SRP	0.0091811	Thyroid	chr9_97772921_C_G_b38	-0.161782	0.0716397	0.668831	2	chr3	12576961	G	12577237
Metazoa_SRP	0.0091811	Thyroid	chr9_97772921_C_G_b38	-0.161782	0.0716397	0.668831	2	chr9	128745857	G	128746138
Metazoa_SRP	0.0091811	Thyroid	chr9_97772921_C_G_b38	-0.161782	0.0716397	0.668831	2	chr11	118994334	G	118994559
Metazoa_SRP	0.0091811	Thyroid	chr9_97772921_C_G_b38	-0.161782	0.0716397	0.668831	2	chr10	69098496	G	69098794
Metazoa_SRP	0.0091811	Thyroid	chr9_97772921_C_G_b38	-0.161782	0.0716397	0.668831	2	chr5	154821943	G	154822258
Metazoa_SRP	0.0091811	Thyroid	chr9_97772921_C_G_b38	-0.161782	0.0716397	0.668831	2	chr12	55731264	G	55731531
Metazoa_SRP	0.0091811	Thyroid	chr9_97772921_C_G_b38	-0.161782	0.0716397	0.668831	2	chr15	76230048	G	76230390
Metazoa_SRP	0.0091811	Thyroid	chr9_97772921_C_G_b38	-0.161782	0.0716397	0.668831	2	chr16	4658851	G	4659151
Metazoa_SRP	0.0091811	Thyroid	chr9_97772921_C_G_b38	-0.161782	0.0716397	0.668831	2	chr13	40730981	G	40731253
Metazoa_SRP	0.0091811	Thyroid	chr9_97772921_C_G_b38	-0.161782	0.0716397	0.668831	2	chr16	4756338	G	4756633
Metazoa_SRP	0.0091811	Thyroid	chr9_97772921_C_G_b38	-0.161782	0.0716397	0.668831	2	chr16	11753666	G	11753948
Metazoa_SRP	0.0091811	Thyroid	chr9_97772921_C_G_b38	-0.161782	0.0716397	0.668831	2	chrX	129796491	G	129796783
C3orf36	0.00922259	Thyroid	chr9_97772921_C_G_b38	-0.160604	0.0718311	0.668831	2	chr3	133928145	G	133929812
APOLD1	0.00942138	Thyroid	chr9_97772921_C_G_b38	-0.160768	0.0732447	0.668831	2	chr12	12725917	G	12813315
PROM1	0.00946833	Thyroid	chr9_97772921_C_G_b38	-0.162747	0.0734749	0.668831	2	chr4	15964248	G	16084378
ARHGEF15	0.00959302	Thyroid	chr9_97772921_C_G_b38	-0.162851	0.0743064	0.668831	2	chr17	8310241	G	8322516
RP11-356C4.5	0.00970485	Thyroid	chr9_97772921_C_G_b38	-0.158139	0.0749031	0.668831	2	chr16	90110574	G	90168225
RANGAP1	0.0097054	Thyroid	chr9_97772921_C_G_b38	0.163063	0.0749031	0.668831	2	chr22	41245611	G	41286251
THEMIS2	0.00984076	Thyroid	chr9_97772921_C_G_b38	-0.162544	0.0758096	0.668831	2	chr1	27872543	G	27886685
SNED1	0.00997051	Thyroid	chr9_97772921_C_G_b38	0.163038	0.0766386	0.668831	2	chr2	240998838	G	241094596
POMC	0.00998454	Thyroid	chr9_97772921_C_G_b38	-0.16333	0.0766386	0.668831	2	chr2	25160853	G	25168903
FBN1	0.0100678	Thyroid	chr9_97772921_C_G_b38	-0.164202	0.077138	0.668831	2	chr15	48408306	G	48645849
ELF3	0.0101129	Thyroid	chr9_97772921_C_G_b38	0.164437	0.0773433	0.668831	2	chr1	202007945	G	202017188
SEPT4	0.0102282	Thyroid	chr9_97772921_C_G_b38	-0.164082	0.0780843	0.668831	2	chr17	58520250	G	58540818
RP11-1260E13.4	0.0103887	Thyroid	chr9_97772921_C_G_b38	-0.161571	0.0791668	0.668831	2	chr17	331205	G	333488
CDKN1A	0.0105413	Thyroid	chr9_97772921_C_G_b38	-0.153802	0.0801858	0.668831	2	chr6	36676460	G	36687339
MYO5B	0.0106201	Thyroid	chr9_97772921_C_G_b38	0.159512	0.0806408	0.668831	2	chr18	49822813	G	50195093
ARHGEF38	0.0106675	Thyroid	chr9_97772921_C_G_b38	-0.162182	0.0808555	0.668831	2	chr4	105552620	G	105707918
CD27	0.0107297	Thyroid	chr9_97772921_C_G_b38	-0.163497	0.0811816	0.668831	2	chr12	6444867	G	6451689
RASL10B	0.0107754	Thyroid	chr9_97772921_C_G_b38	0.163291	0.0813822	0.668831	2	chr17	35731649	G	35743521
CDC20	0.0108111	Thyroid	chr9_97772921_C_G_b38	-0.160765	0.0815067	0.668831	2	chr1	43358955	G	43363203
C8orf4	0.0108882	Thyroid	chr9_97772921_C_G_b38	-0.152309	0.0818101	0.668831	2	chr8	40153455	G	40155308
LIF	0.01089	Thyroid	chr9_97772921_C_G_b38	-0.160241	0.0818101	0.668831	2	chr22	30240539	G	30244933
FOXE1	0.0109761	Thyroid	chr9_97772921_C_G_b38	0.158481	0.0823111	0.668831	2	chr9	97853254	G	97856715
CALCB	0.011018	Thyroid	chr9_97772921_C_G_b38	-0.157033	0.0824795	0.668831	2	chr11	14904997	G	15082342
DNAAF1	0.0110493	Thyroid	chr9_97772921_C_G_b38	-0.157981	0.0825675	0.668831	2	chr16	84145310	G	84177846
TRIM54	0.0111719	Thyroid	chr9_97772921_C_G_b38	-0.159616	0.0833368	0.668831	2	chr2	27282392	G	27307399
PROK2	0.0112424	Thyroid	chr9_97772921_C_G_b38	-0.156281	0.0837152	0.668831	2	chr3	71771656	G	71785206
CMTM7	0.011341	Thyroid	chr9_97772921_C_G_b38	0.158722	0.0841997	0.668831	2	chr3	32391671	G	32455528
CYS1	0.0113472	Thyroid	chr9_97772921_C_G_b38	-0.160784	0.0841997	0.668831	2	chr2	10056780	G	10080944
ATP1B3	0.0114582	Thyroid	chr9_97772921_C_G_b38	-0.159972	0.0848214	0.668831	2	chr3	141876124	G	141926514
CALD1	0.011471	Thyroid	chr9_97772921_C_G_b38	-0.161282	0.0848214	0.668831	2	chr7	134744252	G	134970728
MUC20	0.0116501	Thyroid	chr9_97772921_C_G_b38	0.15997	0.0859251	0.668831	2	chr3	195720882	G	195741123
FZD4	0.0116608	Thyroid	chr9_97772921_C_G_b38	-0.159353	0.0859251	0.668831	2	chr11	86945679	G	86955391
RP11-500G22.4	0.0117554	Thyroid	chr9_97772921_C_G_b38	0.159001	0.0864715	0.668831	2	chr10	121956782	G	121957087
TACC3	0.0117773	Thyroid	chr9_97772921_C_G_b38	-0.160715	0.0864827	0.668831	2	chr4	1721490	G	1745176
RP11-760H22.2	0.0118692	Thyroid	chr9_97772921_C_G_b38	-0.160026	0.0870064	0.668831	2	chr8	120052180	G	120056201
RP11-818O24.3	0.0119839	Thyroid	chr9_97772921_C_G_b38	-0.159375	0.0876956	0.668831	2	chr17	1424473	G	1426484
RHOB	0.0120591	Thyroid	chr9_97772921_C_G_b38	-0.160299	0.0880935	0.668831	2	chr2	20447074	G	20449445
C4A	0.0123855	Thyroid	chr9_97772921_C_G_b38	0.159624	0.0900821	0.668831	2	chr6	31982024	G	32002681
CTD-2008L17.2	0.0123951	Thyroid	chr9_97772921_C_G_b38	-0.158383	0.0900821	0.668831	2	chr18	56003613	G	56191262
SP6	0.0124905	Thyroid	chr9_97772921_C_G_b38	-0.153112	0.0905717	0.668831	2	chr17	47844908	G	47855874
SLC2A1	0.0125052	Thyroid	chr9_97772921_C_G_b38	-0.15781	0.0905717	0.668831	2	chr1	42925375	G	42959048
GADD45A	0.0125321	Thyroid	chr9_97772921_C_G_b38	-0.157153	0.0906121	0.668831	2	chr1	67685061	G	67688338
COLCA1	0.0125938	Thyroid	chr9_97772921_C_G_b38	-0.157801	0.0908981	0.668831	2	chr11	111290787	G	111305045
HSH2D	0.0126318	Thyroid	chr9_97772921_C_G_b38	0.159077	0.0908981	0.668831	2	chr19	16134235	G	16158575
LYN	0.0126361	Thyroid	chr9_97772921_C_G_b38	-0.158438	0.0908981	0.668831	2	chr8	55879813	G	56014168
MTND2P28	0.0127125	Thyroid	chr9_97772921_C_G_b38	0.157992	0.0912929	0.668831	2	chr1	629640	G	630683
SLC12A8	0.0128701	Thyroid	chr9_97772921_C_G_b38	-0.15678	0.0922682	0.668831	2	chr3	125082636	G	125212864
MLKL	0.0129788	Thyroid	chr9_97772921_C_G_b38	-0.155829	0.0927848	0.668831	2	chr16	74671855	G	74700960
DIRAS3	0.0129859	Thyroid	chr9_97772921_C_G_b38	-0.152321	0.0927848	0.668831	2	chr1	68045962	G	68051631
SNX18P14	0.0130165	Thyroid	chr9_97772921_C_G_b38	0.154818	0.0928464	0.668831	2	chr2	94786688	G	94787261
RP11-888D10.4	0.0131132	Thyroid	chr9_97772921_C_G_b38	-0.151871	0.0933793	0.668831	2	chr18	9259388	G	9260390
BBOX1	0.0137522	Thyroid	chr9_97772921_C_G_b38	0.154953	0.0977651	0.668831	2	chr11	27040725	G	27127809
ARPC1B	0.0139229	Thyroid	chr9_97772921_C_G_b38	-0.153146	0.0988128	0.668831	2	chr7	99374249	G	99394801
GLCCI1	0.0139802	Thyroid	chr9_97772921_C_G_b38	0.153367	0.099054	0.668831	2	chr7	7968794	G	8094272
QRICH2	0.0140871	Thyroid	chr9_97772921_C_G_b38	0.157075	0.0996444	0.668831	2	chr17	76274049	G	76307998
C12orf49	0.0141955	Thyroid	chr9_97772921_C_G_b38	0.154321	0.100244	0.668831	2	chr12	116710185	G	116738070
F5	0.0143154	Thyroid	chr9_97772921_C_G_b38	0.155542	0.10079	0.668831	2	chr1	169514166	G	169586588
AQP9	0.0143205	Thyroid	chr9_97772921_C_G_b38	-0.154368	0.10079	0.668831	2	chr15	58138169	G	58185911
S100A12	0.0144727	Thyroid	chr9_97772921_C_G_b38	-0.154459	0.101693	0.668831	2	chr1	153373706	G	153375649
NMB	0.0145056	Thyroid	chr9_97772921_C_G_b38	-0.155078	0.101756	0.668831	2	chr15	84655129	G	84658563
TRIM14	0.0146757	Thyroid	chr9_97772921_C_G_b38	-0.155619	0.102778	0.668831	2	chr9	98069275	G	98119212
DNASE1L2	0.0147569	Thyroid	chr9_97772921_C_G_b38	0.154047	0.103163	0.668831	2	chr16	2236914	G	2238711
RP11-599J14.2	0.0147947	Thyroid	chr9_97772921_C_G_b38	-0.151395	0.103163	0.668831	2	chr12	9398355	G	9414851
TEPP	0.0148037	Thyroid	chr9_97772921_C_G_b38	-0.154859	0.103163	0.668831	2	chr16	57976435	G	57987571
WHRN	0.0149567	Thyroid	chr9_97772921_C_G_b38	0.15307	0.104059	0.668831	2	chr9	114402080	G	114505450
CCDC154	0.0151841	Thyroid	chr9_97772921_C_G_b38	0.152319	0.105467	0.668831	2	chr16	1434383	G	1444556
PLB1	0.0153558	Thyroid	chr9_97772921_C_G_b38	-0.153011	0.106486	0.668831	2	chr2	28457145	G	28643788
LY6H	0.0154045	Thyroid	chr9_97772921_C_G_b38	0.15461	0.106648	0.668831	2	chr8	143157914	G	143160711
RETN	0.0154303	Thyroid	chr9_97772921_C_G_b38	-0.147856	0.106653	0.668831	2	chr19	7669044	G	7670454
BMP4	0.0156157	Thyroid	chr9_97772921_C_G_b38	-0.152395	0.107758	0.668831	2	chr14	53949736	G	53958761
MME	0.0156904	Thyroid	chr9_97772921_C_G_b38	0.152413	0.108098	0.668831	2	chr3	155024124	G	155183729
SFTA1P	0.0157179	Thyroid	chr9_97772921_C_G_b38	0.152553	0.108112	0.668831	2	chr10	10784437	G	10794980
ITIH5	0.0157885	Thyroid	chr9_97772921_C_G_b38	-0.151936	0.108421	0.668831	2	chr10	7559270	G	7666998
ECEL1	0.015832	Thyroid	chr9_97772921_C_G_b38	-0.15156	0.108544	0.668831	2	chr2	232479827	G	232487828
CMTM2	0.0159612	Thyroid	chr9_97772921_C_G_b38	-0.15267	0.109253	0.668831	2	chr16	66579448	G	66588275
AC093585.6	0.0160231	Thyroid	chr9_97772921_C_G_b38	0.150079	0.109444	0.668831	2	chr2	241010045	G	241010744
CEACAM4	0.0160458	Thyroid	chr9_97772921_C_G_b38	-0.148353	0.109444	0.668831	2	chr19	41618971	G	41627074
ODAM	0.0160794	Thyroid	chr9_97772921_C_G_b38	0.151614	0.109444	0.668831	2	chr4	70196496	G	70204576
TCEA3	0.0160924	Thyroid	chr9_97772921_C_G_b38	-0.149997	0.109444	0.668831	2	chr1	23381061	G	23424740
LEF1	0.016125	Thyroid	chr9_97772921_C_G_b38	0.152594	0.109446	0.668831	2	chr4	108047545	G	108168956
NTN5	0.0161512	Thyroid	chr9_97772921_C_G_b38	0.151406	0.109446	0.668831	2	chr19	48661407	G	48673081
AKT2	0.016187	Thyroid	chr9_97772921_C_G_b38	-0.151559	0.109446	0.668831	2	chr19	40230317	G	40285536
KIAA1551	0.016196	Thyroid	chr9_97772921_C_G_b38	-0.15356	0.109446	0.668831	2	chr12	31959370	G	31993107
BIK	0.0162241	Thyroid	chr9_97772921_C_G_b38	-0.153975	0.109461	0.668831	2	chr22	43110748	G	43129712
TRIB1	0.0162693	Thyroid	chr9_97772921_C_G_b38	-0.153327	0.109591	0.668831	2	chr8	125430321	G	125438405
PNMA3	0.0163031	Thyroid	chr9_97772921_C_G_b38	-0.153407	0.109593	0.668831	2	chrX	153056409	G	153060467
OAS2	0.0163274	Thyroid	chr9_97772921_C_G_b38	-0.153735	0.109593	0.668831	2	chr12	112978395	G	113011723
ST3GAL1	0.0163471	Thyroid	chr9_97772921_C_G_b38	0.150665	0.109593	0.668831	2	chr8	133454848	G	133571940
REEP6	0.0164597	Thyroid	chr9_97772921_C_G_b38	0.152253	0.110171	0.668831	2	chr19	1490753	G	1497927
S1PR1	0.0165232	Thyroid	chr9_97772921_C_G_b38	-0.152887	0.110171	0.668831	2	chr1	101236888	G	101241518
UNC5A	0.0165391	Thyroid	chr9_97772921_C_G_b38	0.152078	0.110171	0.668831	2	chr5	176810477	G	176880870
ENDOU	0.0165441	Thyroid	chr9_97772921_C_G_b38	-0.153484	0.110171	0.668831	2	chr12	47709734	G	47725567
IL4R	0.0166152	Thyroid	chr9_97772921_C_G_b38	-0.15055	0.110171	0.668831	2	chr16	27314102	G	27364778
TUBA1B	0.0166262	Thyroid	chr9_97772921_C_G_b38	-0.152386	0.110171	0.668831	2	chr12	49128880	G	49131397
MUC20P1	0.0166404	Thyroid	chr9_97772921_C_G_b38	0.150327	0.110171	0.668831	2	chr3	195614947	G	195620233
RCSD1	0.016658	Thyroid	chr9_97772921_C_G_b38	-0.149043	0.110171	0.668831	2	chr1	167630093	G	167706249
METTL7B	0.0166674	Thyroid	chr9_97772921_C_G_b38	-0.15059	0.110171	0.668831	2	chr12	55681546	G	55684567
RP11-76C10.6	0.0167226	Thyroid	chr9_97772921_C_G_b38	0.146807	0.110364	0.668831	2	chr12	130988312	G	130990028
IFI27L2	0.0167855	Thyroid	chr9_97772921_C_G_b38	-0.151939	0.110607	0.668831	2	chr14	94127781	G	94130253
SELENOV	0.0168951	Thyroid	chr9_97772921_C_G_b38	-0.151489	0.111156	0.668831	2	chr19	39515113	G	39520686
CLEC4E	0.0169281	Thyroid	chr9_97772921_C_G_b38	-0.152773	0.111201	0.668831	2	chr12	8533305	G	8540963
IL22RA1	0.0170625	Thyroid	chr9_97772921_C_G_b38	0.152149	0.11191	0.668831	2	chr1	24119771	G	24143121
RP1-288H2.2	0.0171051	Thyroid	chr9_97772921_C_G_b38	-0.149849	0.112016	0.668831	2	chr12	52092485	G	52104297
CHCHD2P2	0.0171332	Thyroid	chr9_97772921_C_G_b38	-0.151413	0.112027	0.668831	2	chr5	69333929	G	69334249
EPS8L2	0.01725	Thyroid	chr9_97772921_C_G_b38	0.152662	0.112617	0.668831	2	chr11	694438	G	727727
DGCR9	0.0173147	Thyroid	chr9_97772921_C_G_b38	-0.151892	0.112865	0.668831	2	chr22	19017834	G	19020248
CHRD	0.0173854	Thyroid	chr9_97772921_C_G_b38	-0.149837	0.113152	0.668831	2	chr3	184380073	G	184389829
ERFE	0.0176211	Thyroid	chr9_97772921_C_G_b38	0.145566	0.11451	0.668831	2	chr2	238159008	G	238168875
RP11-283I3.2	0.017669	Thyroid	chr9_97772921_C_G_b38	0.150134	0.114645	0.668831	2	chr12	203642	G	205094
ELL3	0.0177151	Thyroid	chr9_97772921_C_G_b38	-0.14974	0.114769	0.668831	2	chr15	43773304	G	43777543
ID2	0.0178569	Thyroid	chr9_97772921_C_G_b38	-0.15109	0.11541	0.668831	2	chr2	8678854	G	8684453
NMNAT2	0.0178951	Thyroid	chr9_97772921_C_G_b38	-0.148656	0.11541	0.668831	2	chr1	183248237	G	183418602
LDB3	0.0179253	Thyroid	chr9_97772921_C_G_b38	-0.150683	0.11541	0.668831	2	chr10	86668449	G	86736068
IFI27	0.01793	Thyroid	chr9_97772921_C_G_b38	-0.150345	0.11541	0.668831	2	chr14	94104836	G	94116698
GPR3	0.0179502	Thyroid	chr9_97772921_C_G_b38	-0.150977	0.11541	0.668831	2	chr1	27392644	G	27395814
RGS8	0.018087	Thyroid	chr9_97772921_C_G_b38	-0.150491	0.116113	0.668831	2	chr1	182641816	G	182684576
NRIR	0.0181324	Thyroid	chr9_97772921_C_G_b38	-0.149809	0.116228	0.668831	2	chr2	6828514	G	6840464
CD14	0.018599	Thyroid	chr9_97772921_C_G_b38	-0.148493	0.118862	0.668831	2	chr5	140631728	G	140633701
AVPR1A	0.0185994	Thyroid	chr9_97772921_C_G_b38	-0.147618	0.118862	0.668831	2	chr12	63142759	G	63150942
LA16c-380H5.5	0.0189671	Thyroid	chr9_97772921_C_G_b38	-0.149394	0.120928	0.668831	2	chr16	3006120	G	3007388
FGFR1	0.0189797	Thyroid	chr9_97772921_C_G_b38	-0.147506	0.120928	0.668831	2	chr8	38411138	G	38468834
CDA	0.0190835	Thyroid	chr9_97772921_C_G_b38	-0.150149	0.121407	0.668831	2	chr1	20588948	G	20618908
RP11-528M18.2	0.0191317	Thyroid	chr9_97772921_C_G_b38	0.14608	0.121495	0.668831	2	chr12	97563257	G	97563971
HEY1	0.0191797	Thyroid	chr9_97772921_C_G_b38	-0.147956	0.121495	0.668831	2	chr8	79764010	G	79767863
RP11-17E13.2	0.0192582	Thyroid	chr9_97772921_C_G_b38	0.147491	0.121605	0.668831	2	chr1	74698769	G	74699333
NOTCH1	0.0192695	Thyroid	chr9_97772921_C_G_b38	-0.150495	0.121605	0.668831	2	chr9	136494444	G	136545862
RHOU	0.0192869	Thyroid	chr9_97772921_C_G_b38	-0.149835	0.121605	0.668831	2	chr1	228735077	G	228746669
SLCO4A1	0.0193876	Thyroid	chr9_97772921_C_G_b38	-0.149826	0.122058	0.668831	2	chr20	62642445	G	62685785
RP11-358L22.3	0.0194749	Thyroid	chr9_97772921_C_G_b38	0.149196	0.122363	0.668831	2	chr16	78123243	G	78124332
DIO2	0.019522	Thyroid	chr9_97772921_C_G_b38	-0.148266	0.122363	0.668831	2	chr14	80197527	G	80387757
FADS1	0.0195226	Thyroid	chr9_97772921_C_G_b38	-0.147457	0.122363	0.668831	2	chr11	61799625	G	61829318
ALOX5AP	0.0196883	Thyroid	chr9_97772921_C_G_b38	-0.145671	0.123219	0.668831	2	chr13	30713478	G	30764426
TGFB1	0.0198879	Thyroid	chr9_97772921_C_G_b38	-0.148858	0.124285	0.668831	2	chr19	41301705	G	41353911
MEFV	0.0199172	Thyroid	chr9_97772921_C_G_b38	-0.144853	0.124285	0.668831	2	chr16	3242028	G	3256627
WFDC1	0.020162	Thyroid	chr9_97772921_C_G_b38	-0.147659	0.125498	0.668831	2	chr16	84294646	G	84329851
FTLP14	0.020263	Thyroid	chr9_97772921_C_G_b38	-0.146713	0.125498	0.668831	2	chr16	68822587	G	68823070
GGTLC5P	0.0202742	Thyroid	chr9_97772921_C_G_b38	0.145608	0.125498	0.668831	2	chr22	18340145	G	18345899
SEMA3B	0.0202757	Thyroid	chr9_97772921_C_G_b38	0.143802	0.125498	0.668831	2	chr3	50267558	G	50277546
TAP2	0.0203035	Thyroid	chr9_97772921_C_G_b38	-0.148904	0.125498	0.668831	2	chr6	32821833	G	32838780
SLC6A6	0.020319	Thyroid	chr9_97772921_C_G_b38	-0.146338	0.125498	0.668831	2	chr3	14402576	G	14489110
PRM1	0.0203497	Thyroid	chr9_97772921_C_G_b38	-0.134372	0.125505	0.668831	2	chr16	11280836	G	11281350
GJA4	0.0205208	Thyroid	chr9_97772921_C_G_b38	-0.143668	0.126207	0.668831	2	chr1	34792998	G	34795747
MT1G	0.0205509	Thyroid	chr9_97772921_C_G_b38	-0.145591	0.126207	0.668831	2	chr16	56666731	G	56668065
WASIR2	0.0205529	Thyroid	chr9_97772921_C_G_b38	-0.146423	0.126207	0.668831	2	chr16	22910	G	25123
HSPE1	0.0206317	Thyroid	chr9_97772921_C_G_b38	-0.14598	0.126507	0.668831	2	chr2	197500275	G	197503457
AC073850.6	0.0207044	Thyroid	chr9_97772921_C_G_b38	-0.147056	0.126769	0.668831	2	chr7	80662331	G	80662585
FAM65B	0.0209155	Thyroid	chr9_97772921_C_G_b38	-0.145303	0.127721	0.668831	2	chr6	24804282	G	24936052
GOLGA2P10	0.0209201	Thyroid	chr9_97772921_C_G_b38	0.145243	0.127721	0.668831	2	chr15	82472993	G	82513950
MIR2117HG	0.0209854	Thyroid	chr9_97772921_C_G_b38	0.144636	0.127936	0.668831	2	chr17	43444707	G	43451200
RYR1	0.0212061	Thyroid	chr9_97772921_C_G_b38	-0.146247	0.128919	0.668831	2	chr19	38433699	G	38587564
PRX	0.0212096	Thyroid	chr9_97772921_C_G_b38	-0.146342	0.128919	0.668831	2	chr19	40393768	G	40413366
CTD-3014M21.1	0.021238	Thyroid	chr9_97772921_C_G_b38	0.145924	0.128919	0.668831	2	chr17	43360041	G	43361361
PRSS22	0.0213563	Thyroid	chr9_97772921_C_G_b38	0.146536	0.129452	0.668831	2	chr16	2852727	G	2858170
PHGDH	0.0214307	Thyroid	chr9_97772921_C_G_b38	-0.146975	0.129717	0.668831	2	chr1	119659798	G	119744215
PRG2	0.0214628	Thyroid	chr9_97772921_C_G_b38	0.1473	0.129726	0.668831	2	chr11	57386794	G	57390657
MRPL14	0.0217028	Thyroid	chr9_97772921_C_G_b38	0.147416	0.13099	0.668831	2	chr6	44113454	G	44127457
FADS3	0.0218431	Thyroid	chr9_97772921_C_G_b38	-0.144499	0.131649	0.668831	2	chr11	61873519	G	61892051
RASSF2	0.0218955	Thyroid	chr9_97772921_C_G_b38	-0.146429	0.131777	0.668831	2	chr20	4780023	G	4823645
AC010883.5	0.0220482	Thyroid	chr9_97772921_C_G_b38	0.145579	0.132347	0.668831	2	chr2	43229573	G	43233394
INPP5D	0.0220527	Thyroid	chr9_97772921_C_G_b38	-0.143243	0.132347	0.668831	2	chr2	233059967	G	233207903
FGR	0.0221274	Thyroid	chr9_97772921_C_G_b38	-0.145313	0.132461	0.668831	2	chr1	27612064	G	27635277
TALDO1	0.0221341	Thyroid	chr9_97772921_C_G_b38	-0.143422	0.132461	0.668831	2	chr11	747329	G	765024
RGS1	0.0222031	Thyroid	chr9_97772921_C_G_b38	-0.143723	0.132686	0.668831	2	chr1	192575727	G	192580031
NQO1	0.0225738	Thyroid	chr9_97772921_C_G_b38	-0.143202	0.134672	0.668831	2	chr16	69706996	G	69726951
GPD1L	0.0225989	Thyroid	chr9_97772921_C_G_b38	-0.141067	0.134672	0.668831	2	chr3	32105689	G	32168713
YY1	0.0226894	Thyroid	chr9_97772921_C_G_b38	-0.14108	0.135021	0.668831	2	chr14	100238298	G	100282792
ADORA2A	0.0227537	Thyroid	chr9_97772921_C_G_b38	-0.145411	0.135044	0.668831	2	chr22	24417879	G	24442360
DNAJB6	0.0227655	Thyroid	chr9_97772921_C_G_b38	-0.145335	0.135044	0.668831	2	chr7	157335381	G	157417439
S100P	0.0227889	Thyroid	chr9_97772921_C_G_b38	-0.142705	0.135044	0.668831	2	chr4	6693069	G	6697170
ATP6V0E2	0.0228207	Thyroid	chr9_97772921_C_G_b38	-0.142727	0.135044	0.668831	2	chr7	149872968	G	149880698
METRN	0.0232134	Thyroid	chr9_97772921_C_G_b38	-0.143188	0.137176	0.668831	2	chr16	715115	G	719655
IRS2	0.0234919	Thyroid	chr9_97772921_C_G_b38	0.144642	0.138628	0.668831	2	chr13	109752698	G	109786568
RP11-956J14.1	0.0237364	Thyroid	chr9_97772921_C_G_b38	-0.142879	0.139793	0.668831	2	chr8	73083787	G	73085879
DDIT4	0.0237552	Thyroid	chr9_97772921_C_G_b38	-0.144625	0.139793	0.668831	2	chr10	72273920	G	72276036
GADD45G	0.0238424	Thyroid	chr9_97772921_C_G_b38	0.144029	0.139931	0.668831	2	chr9	89605013	G	89606555
AVPI1	0.0238577	Thyroid	chr9_97772921_C_G_b38	0.14371	0.139931	0.668831	2	chr10	97677424	G	97687323
HLA-DPA1	0.0238839	Thyroid	chr9_97772921_C_G_b38	-0.142894	0.139931	0.668831	2	chr6	33064569	G	33073772
RP11-286H15.1	0.0239108	Thyroid	chr9_97772921_C_G_b38	-0.142754	0.139931	0.668831	2	chr2	127625997	G	127626848
AC078899.3	0.0240241	Thyroid	chr9_97772921_C_G_b38	-0.143312	0.1404	0.668831	2	chr19	20295089	G	20303794
KRT19	0.024174	Thyroid	chr9_97772921_C_G_b38	0.141947	0.140745	0.668831	2	chr17	41523617	G	41528308
SERTM1	0.0241791	Thyroid	chr9_97772921_C_G_b38	0.142027	0.140745	0.668831	2	chr13	36673912	G	36697839
THBD	0.0242084	Thyroid	chr9_97772921_C_G_b38	-0.137374	0.140745	0.668831	2	chr20	23045633	G	23049741
MUC15	0.0242159	Thyroid	chr9_97772921_C_G_b38	-0.144236	0.140745	0.668831	2	chr11	26559033	G	26572233
CTD-2382E5.6	0.0243305	Thyroid	chr9_97772921_C_G_b38	-0.1398	0.141217	0.668831	2	chr15	41908204	G	41908714
NMNAT1P1	0.0243786	Thyroid	chr9_97772921_C_G_b38	0.143847	0.141303	0.668831	2	chr14	81032529	G	81033404
KB-1471A8.1	0.0245032	Thyroid	chr9_97772921_C_G_b38	-0.142865	0.141831	0.668831	2	chr8	119867419	G	119874488
RNASE2	0.0245562	Thyroid	chr9_97772921_C_G_b38	-0.137535	0.141944	0.668831	2	chr14	20955452	G	20956436
PI3	0.0252347	Thyroid	chr9_97772921_C_G_b38	-0.140298	0.145667	0.668831	2	chr20	45174876	G	45176544
ST6GAL1	0.0254267	Thyroid	chr9_97772921_C_G_b38	-0.142344	0.14646	0.668831	2	chr3	186930485	G	187078553
H19	0.025464	Thyroid	chr9_97772921_C_G_b38	-0.14233	0.14646	0.668831	2	chr11	1995163	G	2001470
C2orf40	0.0254758	Thyroid	chr9_97772921_C_G_b38	-0.13819	0.14646	0.668831	2	chr2	106063246	G	106078159
CBS	0.0255125	Thyroid	chr9_97772921_C_G_b38	0.142302	0.146472	0.668831	2	chr21	43053191	G	43076943
GVINP1	0.025564	Thyroid	chr9_97772921_C_G_b38	-0.141977	0.146569	0.668831	2	chr11	6713536	G	6746439
CARMN	0.0257111	Thyroid	chr9_97772921_C_G_b38	-0.142521	0.147214	0.668831	2	chr5	149406689	G	149432835
PRKX	0.0259787	Thyroid	chr9_97772921_C_G_b38	-0.135513	0.148545	0.668831	2	chrX	3604370	G	3713608
FCGR2C	0.0262004	Thyroid	chr9_97772921_C_G_b38	-0.141162	0.149611	0.668831	2	chr1	161581339	G	161605662
VGF	0.0262383	Thyroid	chr9_97772921_C_G_b38	-0.140023	0.149625	0.668831	2	chr7	101162509	G	101165593
RN7SL2	0.0263933	Thyroid	chr9_97772921_C_G_b38	-0.140682	0.150131	0.668831	2	chr14	49862550	G	49862849
SLC17A9	0.0264284	Thyroid	chr9_97772921_C_G_b38	-0.138812	0.150131	0.668831	2	chr20	62952647	G	62969585
MT1F	0.0264333	Thyroid	chr9_97772921_C_G_b38	-0.140771	0.150131	0.668831	2	chr16	56657694	G	56660698
RP11-83N9.5	0.0265031	Thyroid	chr9_97772921_C_G_b38	0.140549	0.150326	0.668831	2	chr9	136107808	G	136109424
C9orf72	0.0266356	Thyroid	chr9_97772921_C_G_b38	0.141839	0.150875	0.668831	2	chr9	27546545	G	27573866
BTK	0.0270385	Thyroid	chr9_97772921_C_G_b38	-0.139763	0.152954	0.668831	2	chrX	101349447	G	101390796
CD4	0.0270988	Thyroid	chr9_97772921_C_G_b38	-0.139741	0.15309	0.668831	2	chr12	6786858	G	6820808
NRGN	0.0271693	Thyroid	chr9_97772921_C_G_b38	-0.139884	0.153284	0.668831	2	chr11	124739846	G	124747210
SERTAD4-AS1	0.02735	Thyroid	chr9_97772921_C_G_b38	-0.139184	0.153972	0.668831	2	chr1	210231456	G	210234047
ECSCR	0.0273639	Thyroid	chr9_97772921_C_G_b38	-0.140214	0.153972	0.668831	2	chr5	139448556	G	139462743
MBP	0.0275568	Thyroid	chr9_97772921_C_G_b38	0.140677	0.154852	0.668831	2	chr18	76979198	G	77133683
CLDN1	0.0276243	Thyroid	chr9_97772921_C_G_b38	-0.139665	0.155025	0.668831	2	chr3	190305701	G	190322475
ARG2	0.0277152	Thyroid	chr9_97772921_C_G_b38	-0.140661	0.155299	0.668831	2	chr14	67619798	G	67651720
RP11-589N15.2	0.0277464	Thyroid	chr9_97772921_C_G_b38	-0.139997	0.155299	0.668831	2	chr8	11846154	G	11846391
SFTPA2	0.02788	Thyroid	chr9_97772921_C_G_b38	0.13958	0.155841	0.668831	2	chr10	79555852	G	79560402
TFF1	0.0279387	Thyroid	chr9_97772921_C_G_b38	-0.140938	0.155868	0.668831	2	chr21	42362282	G	42366594
RP11-369K16.1	0.0279584	Thyroid	chr9_97772921_C_G_b38	0.139335	0.155868	0.668831	2	chr8	12958387	G	12962200
JAK3	0.0280939	Thyroid	chr9_97772921_C_G_b38	-0.139037	0.156251	0.668831	2	chr19	17824786	G	17848032
ADRA2A	0.0281206	Thyroid	chr9_97772921_C_G_b38	-0.140174	0.156251	0.668831	2	chr10	111077163	G	111080907
FAM153B	0.0281378	Thyroid	chr9_97772921_C_G_b38	0.13424	0.156251	0.668831	2	chr5	176060689	G	176132258
SERPINE2	0.0281799	Thyroid	chr9_97772921_C_G_b38	-0.139185	0.156281	0.668831	2	chr2	223975112	G	224039319
FAM95C	0.0283381	Thyroid	chr9_97772921_C_G_b38	-0.138549	0.156795	0.668831	2	chr9	38540567	G	38545372
HSPB6	0.0283468	Thyroid	chr9_97772921_C_G_b38	-0.140231	0.156795	0.668831	2	chr19	35754872	G	35758079
MXRA5	0.0285247	Thyroid	chr9_97772921_C_G_b38	-0.14007	0.157574	0.668831	2	chrX	3308565	G	3346641
PDGFB	0.0287339	Thyroid	chr9_97772921_C_G_b38	-0.138867	0.15831	0.668831	2	chr22	39223359	G	39244751
RP5-1057I20.5	0.0287547	Thyroid	chr9_97772921_C_G_b38	-0.137276	0.15831	0.668831	2	chr12	47788426	G	47788971
RP11-67C2.2	0.02879	Thyroid	chr9_97772921_C_G_b38	-0.136037	0.15831	0.668831	2	chr10	45444570	G	45453121
CTB-178M22.2	0.0288075	Thyroid	chr9_97772921_C_G_b38	0.136518	0.15831	0.668831	2	chr5	168229583	G	168232357
LY86	0.028938	Thyroid	chr9_97772921_C_G_b38	-0.136231	0.158665	0.668831	2	chr6	6588108	G	6654983
PRSS16	0.028947	Thyroid	chr9_97772921_C_G_b38	0.138819	0.158665	0.668831	2	chr6	27247701	G	27256471
TCF7	0.0290156	Thyroid	chr9_97772921_C_G_b38	-0.138217	0.158665	0.668831	2	chr5	134114711	G	134148229
PLA2G3	0.0290218	Thyroid	chr9_97772921_C_G_b38	-0.137766	0.158665	0.668831	2	chr22	31134809	G	31140607
ZNF436-AS1	0.0291433	Thyroid	chr9_97772921_C_G_b38	-0.137488	0.159013	0.668831	2	chr1	23368997	G	23371839
RP11-806H10.4	0.0291606	Thyroid	chr9_97772921_C_G_b38	0.138412	0.159013	0.668831	2	chr17	78360453	G	78373911
NOD1	0.0292876	Thyroid	chr9_97772921_C_G_b38	0.139518	0.159501	0.668831	2	chr7	30424527	G	30478784
ABCA2	0.029476	Thyroid	chr9_97772921_C_G_b38	-0.137149	0.160237	0.668831	2	chr9	137007227	G	137028922
RP11-60E8.2	0.0294985	Thyroid	chr9_97772921_C_G_b38	-0.136224	0.160237	0.668831	2	chr12	50756892	G	50757433
VASN	0.0296036	Thyroid	chr9_97772921_C_G_b38	-0.136272	0.160602	0.668831	2	chr16	4371848	G	4383528
MAPK4	0.0296465	Thyroid	chr9_97772921_C_G_b38	0.137853	0.160629	0.668831	2	chr18	50560078	G	50731824
LINC00173	0.0298306	Thyroid	chr9_97772921_C_G_b38	-0.13685	0.161421	0.668831	2	chr12	116533422	G	116536513
NPR3	0.0299286	Thyroid	chr9_97772921_C_G_b38	-0.137936	0.161646	0.668831	2	chr5	32689070	G	32791724
CXCR3	0.0299486	Thyroid	chr9_97772921_C_G_b38	0.137966	0.161646	0.668831	2	chrX	71615916	G	71618517
SIGLEC14	0.0302313	Thyroid	chr9_97772921_C_G_b38	-0.1337	0.162829	0.668831	2	chr19	51642553	G	51646801
FAM167A	0.0302447	Thyroid	chr9_97772921_C_G_b38	-0.13748	0.162829	0.668831	2	chr8	11421463	G	11474715
RP11-405M12.3	0.0305267	Thyroid	chr9_97772921_C_G_b38	0.132679	0.164139	0.668831	2	chr18	75070197	G	75071091
PIK3CD	0.0305865	Thyroid	chr9_97772921_C_G_b38	0.13364	0.164179	0.668831	2	chr1	9651732	G	9729025
DLL1	0.0306461	Thyroid	chr9_97772921_C_G_b38	-0.136564	0.164179	0.668831	2	chr6	170282206	G	170306565
CD200	0.0306503	Thyroid	chr9_97772921_C_G_b38	-0.135818	0.164179	0.668831	2	chr3	112332841	G	112362812
SULF2	0.0307896	Thyroid	chr9_97772921_C_G_b38	0.134527	0.16456	0.668831	2	chr20	47656912	G	47786616
PDLIM3	0.0308164	Thyroid	chr9_97772921_C_G_b38	-0.137544	0.16456	0.668831	2	chr4	185500660	G	185535612
CLSTN2	0.030838	Thyroid	chr9_97772921_C_G_b38	-0.13666	0.16456	0.668831	2	chr3	139935185	G	140577397
NCF4	0.0310106	Thyroid	chr9_97772921_C_G_b38	-0.136225	0.165273	0.668831	2	chr22	36860988	G	36878015
RP11-889L3.1	0.0311255	Thyroid	chr9_97772921_C_G_b38	-0.137854	0.165457	0.668831	2	chr5	178055604	G	178056194
SLIT3	0.0311408	Thyroid	chr9_97772921_C_G_b38	-0.135253	0.165457	0.668831	2	chr5	168661733	G	169301129
PKIA	0.0311622	Thyroid	chr9_97772921_C_G_b38	-0.136576	0.165457	0.668831	2	chr8	78516139	G	78605267
RP11-420L9.5	0.0313011	Thyroid	chr9_97772921_C_G_b38	0.135849	0.165986	0.668831	2	chr6	3751111	G	3753871
CFI	0.0315874	Thyroid	chr9_97772921_C_G_b38	0.134679	0.16728	0.668831	2	chr4	109740694	G	109802179
AKAP12	0.0316762	Thyroid	chr9_97772921_C_G_b38	-0.135526	0.16728	0.668831	2	chr6	151239999	G	151358557
OLR1	0.0316896	Thyroid	chr9_97772921_C_G_b38	-0.13551	0.16728	0.668831	2	chr12	10158301	G	10172138
SLC39A10	0.0317031	Thyroid	chr9_97772921_C_G_b38	-0.136545	0.16728	0.668831	2	chr2	195575977	G	195737702
RBP7	0.0318088	Thyroid	chr9_97772921_C_G_b38	-0.135885	0.167458	0.668831	2	chr1	9997206	G	10016020
FGFBP1	0.0318158	Thyroid	chr9_97772921_C_G_b38	0.136439	0.167458	0.668831	2	chr4	15935569	G	15938740
IGFLR1	0.0320509	Thyroid	chr9_97772921_C_G_b38	0.1362	0.168486	0.668831	2	chr19	35738879	G	35742453
CTB-61M7.2	0.0322051	Thyroid	chr9_97772921_C_G_b38	-0.131527	0.169045	0.668831	2	chr19	54890673	G	54891420
NEURL1B	0.0322371	Thyroid	chr9_97772921_C_G_b38	-0.136976	0.169045	0.668831	2	chr5	172641266	G	172691540
OGDHL	0.0326999	Thyroid	chr9_97772921_C_G_b38	-0.133593	0.17126	0.668831	2	chr10	49734643	G	49762379
RFLNB	0.032816	Thyroid	chr9_97772921_C_G_b38	-0.131285	0.171656	0.668831	2	chr17	439978	G	445939
TFF2	0.0328652	Thyroid	chr9_97772921_C_G_b38	-0.136748	0.171702	0.668831	2	chr21	42346357	G	42351128
PDCL3P5	0.03292	Thyroid	chr9_97772921_C_G_b38	-0.130275	0.171776	0.668831	2	chr6	150827663	G	150828384
SLC16A3	0.0330542	Thyroid	chr9_97772921_C_G_b38	-0.135341	0.172263	0.668831	2	chr17	82228397	G	82261129
THNSL2	0.0330947	Thyroid	chr9_97772921_C_G_b38	0.135016	0.172263	0.668831	2	chr2	88170295	G	88186636
FAM198B	0.0332419	Thyroid	chr9_97772921_C_G_b38	-0.135471	0.172817	0.668831	2	chr4	158124474	G	158173318
GIMAP2	0.0336295	Thyroid	chr9_97772921_C_G_b38	-0.134953	0.174618	0.668831	2	chr7	150685700	G	150693641
TPT1-AS1	0.0337985	Thyroid	chr9_97772921_C_G_b38	0.131787	0.175281	0.668831	2	chr13	45341371	G	45393315
EGR2	0.0338856	Thyroid	chr9_97772921_C_G_b38	-0.132785	0.175418	0.668831	2	chr10	62811996	G	62919900
HMGA1	0.0339079	Thyroid	chr9_97772921_C_G_b38	-0.135249	0.175418	0.668831	2	chr6	34236873	G	34246231
TBX5	0.0340008	Thyroid	chr9_97772921_C_G_b38	0.134337	0.175685	0.668831	2	chr12	114353931	G	114408190
SLC5A5	0.0341433	Thyroid	chr9_97772921_C_G_b38	0.135164	0.176206	0.668831	2	chr19	17871973	G	17895174
SYNPO	0.0342079	Thyroid	chr9_97772921_C_G_b38	-0.135415	0.176325	0.668831	2	chr5	150601080	G	150659220
HCLS1	0.0342779	Thyroid	chr9_97772921_C_G_b38	-0.133466	0.176471	0.668831	2	chr3	121631399	G	121660927
BLK	0.0343729	Thyroid	chr9_97772921_C_G_b38	-0.133805	0.176472	0.668831	2	chr8	11494001	G	11564604
SLC22A31	0.03442	Thyroid	chr9_97772921_C_G_b38	0.134258	0.176472	0.668831	2	chr16	89195761	G	89201664
RP11-503E24.2	0.0344399	Thyroid	chr9_97772921_C_G_b38	-0.134231	0.176472	0.668831	2	chr8	42537529	G	42538304
FRAS1	0.0344463	Thyroid	chr9_97772921_C_G_b38	0.134864	0.176472	0.668831	2	chr4	78057570	G	78544269
FABP4	0.0344864	Thyroid	chr9_97772921_C_G_b38	-0.132627	0.176472	0.668831	2	chr8	81478419	G	81483263
NPIPB15	0.0345556	Thyroid	chr9_97772921_C_G_b38	0.127613	0.176613	0.668831	2	chr16	74377878	G	74392080
CLCNKB	0.0346473	Thyroid	chr9_97772921_C_G_b38	-0.132828	0.176868	0.668831	2	chr1	16043736	G	16057308
CMPK2	0.0348154	Thyroid	chr9_97772921_C_G_b38	-0.133913	0.17734	0.668831	2	chr2	6840570	G	6866635
ADAMTS1	0.0348234	Thyroid	chr9_97772921_C_G_b38	-0.133609	0.17734	0.668831	2	chr21	26835747	G	26845409
FFAR2	0.034956	Thyroid	chr9_97772921_C_G_b38	-0.135161	0.177801	0.668831	2	chr19	35443907	G	35451767
HSD17B14	0.0350823	Thyroid	chr9_97772921_C_G_b38	0.13374	0.177936	0.668831	2	chr19	48813017	G	48836678
FAM167B	0.0351033	Thyroid	chr9_97772921_C_G_b38	-0.135077	0.177936	0.668831	2	chr1	32247233	G	32248856
PTGS1	0.0351454	Thyroid	chr9_97772921_C_G_b38	-0.13487	0.177936	0.668831	2	chr9	122370530	G	122395703
ITGA8	0.0351504	Thyroid	chr9_97772921_C_G_b38	-0.134084	0.177936	0.668831	2	chr10	15513949	G	15720125
RGS5	0.0354207	Thyroid	chr9_97772921_C_G_b38	-0.13223	0.17909	0.668831	2	chr1	163111121	G	163217636
RGS5	0.0354207	Thyroid	chr9_97772921_C_G_b38	-0.13223	0.17909	0.668831	2	chr1	163244505	G	163321889
PLEKHO1	0.0356885	Thyroid	chr9_97772921_C_G_b38	-0.133519	0.180229	0.668831	2	chr1	150149183	G	150164720
LST1	0.0357372	Thyroid	chr9_97772921_C_G_b38	-0.13309	0.18026	0.668831	2	chr6	31586124	G	31588894
PROCR	0.0358044	Thyroid	chr9_97772921_C_G_b38	-0.133199	0.180384	0.668831	2	chr20	35172073	G	35216240
HLF	0.036034	Thyroid	chr9_97772921_C_G_b38	0.132552	0.181325	0.668831	2	chr17	55265012	G	55325065
HLA-DRB6	0.0361513	Thyroid	chr9_97772921_C_G_b38	-0.134017	0.1817	0.668831	2	chr6	32552713	G	32560022
AKR1C1	0.0364524	Thyroid	chr9_97772921_C_G_b38	0.130111	0.182996	0.668831	2	chr10	4963253	G	4983283
ARHGEF25	0.0366103	Thyroid	chr9_97772921_C_G_b38	-0.132964	0.183571	0.668831	2	chr12	57610180	G	57619379
AJ011932.1	0.0367622	Thyroid	chr9_97772921_C_G_b38	-0.123266	0.184115	0.668831	2	chr21	45974489	G	45974953
CROT	0.037163	Thyroid	chr9_97772921_C_G_b38	-0.130676	0.185903	0.668831	2	chr7	87345681	G	87399795
HSBP1L1	0.0373633	Thyroid	chr9_97772921_C_G_b38	0.12894	0.18652	0.668831	2	chr18	79964561	G	79970810
EPPIN	0.0373766	Thyroid	chr9_97772921_C_G_b38	-0.132781	0.18652	0.668831	2	chr20	45540626	G	45547752
TMEM63B	0.0374185	Thyroid	chr9_97772921_C_G_b38	0.132654	0.18652	0.668831	2	chr6	44126914	G	44155519
HRC	0.0375929	Thyroid	chr9_97772921_C_G_b38	-0.133096	0.187169	0.668831	2	chr19	49151198	G	49155424
TMEM171	0.0381204	Thyroid	chr9_97772921_C_G_b38	-0.132226	0.189573	0.668831	2	chr5	73120292	G	73131817
RP11-6N17.4	0.0381942	Thyroid	chr9_97772921_C_G_b38	-0.131096	0.189717	0.668831	2	chr17	47891255	G	47895812
CTD-2033D15.2	0.0382766	Thyroid	chr9_97772921_C_G_b38	-0.127745	0.189894	0.668831	2	chr15	39586561	G	39587293
AC053503.6	0.0383195	Thyroid	chr9_97772921_C_G_b38	-0.121928	0.189894	0.668831	2	chr2	219425071	G	219425190
FAM20C	0.0385427	Thyroid	chr9_97772921_C_G_b38	-0.132081	0.190488	0.668831	2	chr7	192969	G	260745
SNAI1	0.0385581	Thyroid	chr9_97772921_C_G_b38	-0.131419	0.190488	0.668831	2	chr20	49982999	G	49988886
RNF187	0.0385746	Thyroid	chr9_97772921_C_G_b38	-0.131688	0.190488	0.668831	2	chr1	228487121	G	228495766
RP11-148O21.4	0.0386393	Thyroid	chr9_97772921_C_G_b38	-0.123354	0.190488	0.668831	2	chr8	11556251	G	11557961
SPI1	0.0386641	Thyroid	chr9_97772921_C_G_b38	-0.130047	0.190488	0.668831	2	chr11	47354860	G	47378576
CAPN6	0.0387847	Thyroid	chr9_97772921_C_G_b38	0.129377	0.19086	0.668831	2	chrX	111245103	G	111270523
TNFRSF10D	0.0389607	Thyroid	chr9_97772921_C_G_b38	-0.128668	0.191504	0.668831	2	chr8	23135588	G	23164030
AP001189.4	0.0390762	Thyroid	chr9_97772921_C_G_b38	-0.129696	0.191849	0.668831	2	chr11	76657056	G	76663866
RP3-340B19.3	0.0393074	Thyroid	chr9_97772921_C_G_b38	-0.130084	0.192679	0.668831	2	chr6	35544632	G	35545669
LGALS4	0.0393361	Thyroid	chr9_97772921_C_G_b38	0.130242	0.192679	0.668831	2	chr19	38801671	G	38813364
CMAHP	0.0394178	Thyroid	chr9_97772921_C_G_b38	0.129654	0.192831	0.668831	2	chr6	25081320	G	25166555
ITGA2B	0.0394582	Thyroid	chr9_97772921_C_G_b38	-0.13068	0.192831	0.668831	2	chr17	44372180	G	44389505
PYGM	0.0398057	Thyroid	chr9_97772921_C_G_b38	-0.130291	0.194242	0.668831	2	chr11	64746389	G	64760297
SDCBP2	0.0398583	Thyroid	chr9_97772921_C_G_b38	0.13081	0.194242	0.668831	2	chr20	1309909	G	1329239
GCH1	0.0398845	Thyroid	chr9_97772921_C_G_b38	-0.131661	0.194242	0.668831	2	chr14	54842008	G	54902852
KCNJ16	0.040027	Thyroid	chr9_97772921_C_G_b38	-0.127626	0.194712	0.668831	2	chr17	70053481	G	70135608
GPAM	0.0403979	Thyroid	chr9_97772921_C_G_b38	-0.125433	0.196097	0.668831	2	chr10	112149864	G	112215377
FCRL1	0.0404042	Thyroid	chr9_97772921_C_G_b38	-0.126169	0.196097	0.668831	2	chr1	157794403	G	157820105
RP11-47I22.1	0.0405221	Thyroid	chr9_97772921_C_G_b38	0.131478	0.196444	0.668831	2	chr14	61537508	G	61545287
CD1D	0.0406091	Thyroid	chr9_97772921_C_G_b38	-0.131228	0.196586	0.668831	2	chr1	158179947	G	158184896
CCT3	0.0406441	Thyroid	chr9_97772921_C_G_b38	-0.130441	0.196586	0.668831	2	chr1	156308968	G	156367873
F2RL3	0.041306	Thyroid	chr9_97772921_C_G_b38	-0.126858	0.199332	0.668831	2	chr19	16888860	G	16892606
PKP1	0.0415123	Thyroid	chr9_97772921_C_G_b38	0.130431	0.2001	0.668831	2	chr1	201283452	G	201332993
KIT	0.0415647	Thyroid	chr9_97772921_C_G_b38	-0.128385	0.200125	0.668831	2	chr4	54657918	G	54740715
RPS20P22	0.0419439	Thyroid	chr9_97772921_C_G_b38	-0.123491	0.201721	0.668831	2	chr8	38434347	G	38435664
RP11-321G12.1	0.0420481	Thyroid	chr9_97772921_C_G_b38	-0.130067	0.201993	0.668831	2	chr15	63390136	G	63438320
PIK3CG	0.0428202	Thyroid	chr9_97772921_C_G_b38	-0.129337	0.205469	0.668831	2	chr7	106865278	G	106907145
SLC38A11	0.0430423	Thyroid	chr9_97772921_C_G_b38	-0.127572	0.206075	0.668831	2	chr2	164896186	G	164955525
SRL	0.0430438	Thyroid	chr9_97772921_C_G_b38	-0.129126	0.206075	0.668831	2	chr16	4189374	G	4242080
ACKR3	0.0431014	Thyroid	chr9_97772921_C_G_b38	-0.128768	0.206118	0.668831	2	chr2	236567787	G	236582358
GBP4	0.0432521	Thyroid	chr9_97772921_C_G_b38	-0.129579	0.20633	0.668831	2	chr1	89181148	G	89198932
HGF	0.0432594	Thyroid	chr9_97772921_C_G_b38	-0.127425	0.20633	0.668831	2	chr7	81699006	G	81770438
ADPRM	0.0432918	Thyroid	chr9_97772921_C_G_b38	-0.128699	0.20633	0.668831	2	chr17	10697594	G	10711233
HSPB1	0.0434718	Thyroid	chr9_97772921_C_G_b38	-0.12794	0.206955	0.668831	2	chr7	76302544	G	76304295
CD79B	0.044106	Thyroid	chr9_97772921_C_G_b38	-0.127732	0.209515	0.668831	2	chr17	63928740	G	63932354
LAT2	0.0441084	Thyroid	chr9_97772921_C_G_b38	-0.12662	0.209515	0.668831	2	chr7	74199652	G	74229834
AC004057.1	0.044308	Thyroid	chr9_97772921_C_G_b38	-0.119054	0.210227	0.668831	2	chr4	113214046	G	113217170
XXyac-YX65C7_A.2	0.0443869	Thyroid	chr9_97772921_C_G_b38	-0.123468	0.210366	0.668831	2	chr6	169213254	G	169239565
BANK1	0.0444715	Thyroid	chr9_97772921_C_G_b38	-0.128283	0.210485	0.668831	2	chr4	101411286	G	102074812
ANPEP	0.0445383	Thyroid	chr9_97772921_C_G_b38	-0.125404	0.210485	0.668831	2	chr15	89784889	G	89815401
PCAT14	0.0445609	Thyroid	chr9_97772921_C_G_b38	0.128578	0.210485	0.668831	2	chr22	23536881	G	23547797
WEE1	0.0448308	Thyroid	chr9_97772921_C_G_b38	0.126	0.211524	0.668831	2	chr11	9573681	G	9593457
TPX2	0.0450029	Thyroid	chr9_97772921_C_G_b38	-0.127566	0.212099	0.668831	2	chr20	31739271	G	31801805
DGKD	0.0450788	Thyroid	chr9_97772921_C_G_b38	0.127169	0.212142	0.668831	2	chr2	233354507	G	233472104
IGFBPL1	0.045152	Thyroid	chr9_97772921_C_G_b38	-0.127518	0.212142	0.668831	2	chr9	38408994	G	38424447
TDRD10	0.0451621	Thyroid	chr9_97772921_C_G_b38	0.12639	0.212142	0.668831	2	chr1	154502219	G	154548147
CTD-2182N23.1	0.0452234	Thyroid	chr9_97772921_C_G_b38	-0.12777	0.212194	0.668831	2	chr8	133002605	G	133002979
HSPA7	0.0453112	Thyroid	chr9_97772921_C_G_b38	-0.126789	0.212371	0.668831	2	chr1	161606291	G	161608217
CCDC74B	0.0455669	Thyroid	chr9_97772921_C_G_b38	-0.124737	0.213152	0.668831	2	chr2	130139418	G	130145134
PANX2	0.0456192	Thyroid	chr9_97772921_C_G_b38	0.12724	0.213152	0.668831	2	chr22	50170731	G	50180294
LINC00847	0.0456329	Thyroid	chr9_97772921_C_G_b38	-0.126393	0.213152	0.668831	2	chr5	180831606	G	180835726
CTC-260E6.4	0.0456799	Thyroid	chr9_97772921_C_G_b38	0.127287	0.213152	0.668831	2	chr19	20220597	G	20221868
RNASET2	0.0457292	Thyroid	chr9_97772921_C_G_b38	0.126357	0.213152	0.668831	2	chr6	166929504	G	166957184
ZDHHC1	0.0459681	Thyroid	chr9_97772921_C_G_b38	0.123826	0.213913	0.668831	2	chr16	67394419	G	67416474
CSF1	0.0459936	Thyroid	chr9_97772921_C_G_b38	-0.127312	0.213913	0.668831	2	chr1	109910242	G	109930992
GH1	0.0460972	Thyroid	chr9_97772921_C_G_b38	-0.12175	0.21416	0.668831	2	chr17	63917200	G	63918506
ARRDC4	0.0462212	Thyroid	chr9_97772921_C_G_b38	-0.125732	0.214501	0.668831	2	chr15	97960698	G	97973838
RNU6-1189P	0.0465391	Thyroid	chr9_97772921_C_G_b38	-0.114792	0.215404	0.668831	2	chrX	47087506	G	47087612
NELL2	0.0465445	Thyroid	chr9_97772921_C_G_b38	0.127111	0.215404	0.668831	2	chr12	44508275	G	44921848
CXCL1	0.0465683	Thyroid	chr9_97772921_C_G_b38	-0.120836	0.215404	0.668831	2	chr4	73869393	G	73871242
LINC00092	0.0467323	Thyroid	chr9_97772921_C_G_b38	0.126499	0.215549	0.668831	2	chr9	96019732	G	96027965
SNORA73A	0.0467652	Thyroid	chr9_97772921_C_G_b38	0.127317	0.215549	0.668831	2	chr1	28507366	G	28507571
MFNG	0.0467984	Thyroid	chr9_97772921_C_G_b38	-0.123732	0.215549	0.668831	2	chr22	37469063	G	37486401
STK19B	0.0468492	Thyroid	chr9_97772921_C_G_b38	0.125654	0.215549	0.668831	2	chr6	32013270	G	32013787
PCAT19	0.0468909	Thyroid	chr9_97772921_C_G_b38	-0.121174	0.215549	0.668831	2	chr19	41454169	G	41500649
RNF122	0.0469731	Thyroid	chr9_97772921_C_G_b38	-0.125534	0.215549	0.668831	2	chr8	33547755	G	33567125
SELE	0.0469883	Thyroid	chr9_97772921_C_G_b38	-0.124676	0.215549	0.668831	2	chr1	169722641	G	169764705
RP11-291I6.2	0.0470066	Thyroid	chr9_97772921_C_G_b38	-0.121295	0.215549	0.668831	2	chr13	110429026	G	110429342
PLAC8	0.0474028	Thyroid	chr9_97772921_C_G_b38	0.12364	0.21713	0.668831	2	chr4	83090048	G	83137075
HILPDA	0.0475871	Thyroid	chr9_97772921_C_G_b38	-0.123493	0.217739	0.668831	2	chr7	128455849	G	128458418
CCDC69	0.0480213	Thyroid	chr9_97772921_C_G_b38	-0.124672	0.219227	0.668831	2	chr5	151181052	G	151224145
CYP1A2	0.0480647	Thyroid	chr9_97772921_C_G_b38	0.126414	0.219227	0.668831	2	chr15	74748844	G	74756202
TBC1D8	0.0480676	Thyroid	chr9_97772921_C_G_b38	-0.126366	0.219227	0.668831	2	chr2	101007617	G	101252801
ARHGAP45	0.0481598	Thyroid	chr9_97772921_C_G_b38	-0.12534	0.219412	0.668831	2	chr19	1065923	G	1086578
IVNS1ABP	0.0482292	Thyroid	chr9_97772921_C_G_b38	-0.119736	0.219492	0.668831	2	chr1	185296388	G	185317329
FLRT1	0.0484453	Thyroid	chr9_97772921_C_G_b38	-0.123746	0.220239	0.668831	2	chr11	64103188	G	64119141
PDE3A	0.0485172	Thyroid	chr9_97772921_C_G_b38	-0.126271	0.22033	0.668831	2	chr12	20369245	G	20684381
TCTEX1D4	0.0487204	Thyroid	chr9_97772921_C_G_b38	-0.121802	0.220971	0.668831	2	chr1	44805991	G	44806675
ARHGEF40	0.0487627	Thyroid	chr9_97772921_C_G_b38	-0.12311	0.220971	0.668831	2	chr14	21070270	G	21090045
INCENP	0.0489383	Thyroid	chr9_97772921_C_G_b38	-0.123001	0.22153	0.668831	2	chr11	62123973	G	62153163
KREMEN1	0.0490988	Thyroid	chr9_97772921_C_G_b38	0.125968	0.22197	0.668831	2	chr22	29073078	G	29168333
PLCH2	0.0491788	Thyroid	chr9_97772921_C_G_b38	-0.122463	0.22197	0.668831	2	chr1	2425980	G	2505526
MX2	0.0491928	Thyroid	chr9_97772921_C_G_b38	-0.126319	0.22197	0.668831	2	chr21	41361943	G	41408943
SLC9A3R2	0.0493155	Thyroid	chr9_97772921_C_G_b38	-0.12054	0.222044	0.668831	2	chr16	2025356	G	2039026
C2CD4B	0.0494005	Thyroid	chr9_97772921_C_G_b38	-0.122984	0.222044	0.668831	2	chr15	62163535	G	62165283
SAMD4A	0.0494215	Thyroid	chr9_97772921_C_G_b38	-0.123637	0.222044	0.668831	2	chr14	54567097	G	54793315
WSCD2	0.0494835	Thyroid	chr9_97772921_C_G_b38	-0.123372	0.222044	0.668831	2	chr12	108129471	G	108250537
NREP	0.0495237	Thyroid	chr9_97772921_C_G_b38	0.124329	0.222044	0.668831	2	chr5	111662621	G	111997464
RAB26	0.0497878	Thyroid	chr9_97772921_C_G_b38	0.123593	0.222992	0.668831	2	chr16	2140803	G	2154165
CCDC85A	0.0498556	Thyroid	chr9_97772921_C_G_b38	-0.122217	0.22306	0.668831	2	chr2	56184123	G	56386173
CLEC7A	0.0500437	Thyroid	chr9_97772921_C_G_b38	-0.123761	0.223303	0.668831	2	chr12	10116777	G	10130258
TYROBP	0.0500565	Thyroid	chr9_97772921_C_G_b38	-0.122544	0.223303	0.668831	2	chr19	35904401	G	35908295
RP11-350N15.4	0.050068	Thyroid	chr9_97772921_C_G_b38	-0.120916	0.223303	0.668831	2	chr8	38421942	G	38426096
RP11-526I2.5	0.0501261	Thyroid	chr9_97772921_C_G_b38	-0.124653	0.223327	0.668831	2	chr15	100547765	G	100550153
ABCG1	0.0502853	Thyroid	chr9_97772921_C_G_b38	-0.123351	0.223801	0.668831	2	chr21	42199689	G	42297244
ACE	0.0507612	Thyroid	chr9_97772921_C_G_b38	-0.12307	0.225682	0.668831	2	chr17	63477061	G	63498380
ARMC4P1	0.0509194	Thyroid	chr9_97772921_C_G_b38	-0.123037	0.226148	0.668831	2	chr10	27258762	G	27288824
ABCC8	0.0517083	Thyroid	chr9_97772921_C_G_b38	0.123733	0.229412	0.668831	2	chr11	17392885	G	17476845
DPY19L2	0.0518382	Thyroid	chr9_97772921_C_G_b38	-0.123445	0.229747	0.668831	2	chr12	63558913	G	63668849
AC005329.7	0.0519464	Thyroid	chr9_97772921_C_G_b38	0.123561	0.229986	0.668831	2	chr19	1392170	G	1396467
NUP210	0.0520096	Thyroid	chr9_97772921_C_G_b38	0.122453	0.23	0.668831	2	chr3	13316235	G	13420309
RP11-187O7.3	0.0520588	Thyroid	chr9_97772921_C_G_b38	0.122697	0.23	0.668831	2	chr14	76495363	G	76726712
BEX5	0.0521123	Thyroid	chr9_97772921_C_G_b38	-0.118994	0.23	0.668831	2	chrX	102153708	G	102156057
GPSM3	0.0522573	Thyroid	chr9_97772921_C_G_b38	-0.122832	0.230118	0.668831	2	chr6	32190766	G	32194829
PLP2	0.0522717	Thyroid	chr9_97772921_C_G_b38	-0.12381	0.230118	0.668831	2	chrX	49171926	G	49175239
CPLX1	0.0523019	Thyroid	chr9_97772921_C_G_b38	-0.12166	0.230118	0.668831	2	chr4	784957	G	826198
EMC10	0.0523626	Thyroid	chr9_97772921_C_G_b38	0.122877	0.230146	0.668831	2	chr19	50476943	G	50490870
OXGR1	0.0525941	Thyroid	chr9_97772921_C_G_b38	-0.123129	0.230923	0.668831	2	chr13	96985719	G	96994730
RP11-800A3.4	0.0527948	Thyroid	chr9_97772921_C_G_b38	0.12398	0.231565	0.668831	2	chr11	73238975	G	73242335
NCF1B	0.052893	Thyroid	chr9_97772921_C_G_b38	-0.122508	0.231756	0.668831	2	chr7	73220624	G	73235945
C6orf223	0.0529933	Thyroid	chr9_97772921_C_G_b38	-0.123279	0.231955	0.668831	2	chr6	44000580	G	44005958
LTF	0.0531499	Thyroid	chr9_97772921_C_G_b38	0.122868	0.23224	0.668831	2	chr3	46435645	G	46485234
AOX1	0.053177	Thyroid	chr9_97772921_C_G_b38	-0.122423	0.23224	0.668831	2	chr2	200585868	G	200677064
WBSCR17	0.0532227	Thyroid	chr9_97772921_C_G_b38	0.121736	0.23224	0.668831	2	chr7	71132169	G	71713600
KITLG	0.0533219	Thyroid	chr9_97772921_C_G_b38	-0.122667	0.232433	0.668831	2	chr12	88492793	G	88580851
AGR3	0.0534969	Thyroid	chr9_97772921_C_G_b38	0.120023	0.232446	0.668831	2	chr7	16859405	G	16881987
TRAF2	0.053507	Thyroid	chr9_97772921_C_G_b38	0.121026	0.232446	0.668831	2	chr9	136881912	G	136926607
IL1RN	0.053539	Thyroid	chr9_97772921_C_G_b38	0.122841	0.232446	0.668831	2	chr2	113107214	G	113134016
RP1-47A17.1	0.0535443	Thyroid	chr9_97772921_C_G_b38	0.120641	0.232446	0.668831	2	chr22	42791814	G	42794313
PAQR4	0.0536523	Thyroid	chr9_97772921_C_G_b38	-0.122315	0.232676	0.668831	2	chr16	2969245	G	2973489
RP11-157J24.2	0.0538027	Thyroid	chr9_97772921_C_G_b38	-0.120905	0.23309	0.668831	2	chr6	1528364	G	1528911
CASP1	0.0540427	Thyroid	chr9_97772921_C_G_b38	-0.122244	0.233891	0.668831	2	chr11	105025443	G	105035250
AP000350.5	0.0542105	Thyroid	chr9_97772921_C_G_b38	-0.11879	0.234378	0.668831	2	chr22	23901432	G	23907068
CENPM	0.0543247	Thyroid	chr9_97772921_C_G_b38	-0.122893	0.234632	0.668831	2	chr22	41938721	G	41947164
ENPP5	0.0548376	Thyroid	chr9_97772921_C_G_b38	-0.117931	0.236606	0.668831	2	chr6	46159187	G	46170971
BAIAP2L2	0.0551396	Thyroid	chr9_97772921_C_G_b38	0.120794	0.237667	0.668831	2	chr22	38084889	G	38110670
FATE1	0.0554579	Thyroid	chr9_97772921_C_G_b38	-0.118694	0.23875	0.668831	2	chrX	151716035	G	151723194
CASP9	0.0555037	Thyroid	chr9_97772921_C_G_b38	0.119737	0.23875	0.668831	2	chr1	15490832	G	15526534
ITGA5	0.0556452	Thyroid	chr9_97772921_C_G_b38	-0.121429	0.239116	0.668831	2	chr12	54395261	G	54419460
C1orf162	0.0557718	Thyroid	chr9_97772921_C_G_b38	-0.118456	0.23933	0.668831	2	chr1	111473792	G	111478512
COL16A1	0.055808	Thyroid	chr9_97772921_C_G_b38	0.121088	0.23933	0.668831	2	chr1	31652247	G	31704319
FOXC1	0.0562069	Thyroid	chr9_97772921_C_G_b38	-0.122085	0.240797	0.668831	2	chr6	1609972	G	1613897
FAM107A	0.0562873	Thyroid	chr9_97772921_C_G_b38	-0.121957	0.240898	0.668831	2	chr3	58564117	G	58627610
RARRES3	0.056467	Thyroid	chr9_97772921_C_G_b38	0.120948	0.241424	0.668831	2	chr11	63536809	G	63546462
HYAL2	0.0565536	Thyroid	chr9_97772921_C_G_b38	-0.119098	0.24155	0.668831	2	chr3	50317790	G	50322906
STARD4	0.0569863	Thyroid	chr9_97772921_C_G_b38	-0.121322	0.243153	0.668831	2	chr5	111496033	G	111512590
GFRA3	0.057087	Thyroid	chr9_97772921_C_G_b38	-0.117714	0.243326	0.668831	2	chr5	138252379	G	138274671
IL3RA	0.0571745	Thyroid	chr9_97772921_C_G_b38	-0.117808	0.243326	0.668831	2	chrX	1336616	G	1382689
LINC01444	0.0572161	Thyroid	chr9_97772921_C_G_b38	0.11863	0.243326	0.668831	2	chr18	14969001	G	14970468
KLF2	0.0572566	Thyroid	chr9_97772921_C_G_b38	-0.121427	0.243326	0.668831	2	chr19	16324817	G	16327874
HLA-DOA	0.0573478	Thyroid	chr9_97772921_C_G_b38	-0.121527	0.24347	0.668831	2	chr6	33004178	G	33009612
DPEP2	0.0574802	Thyroid	chr9_97772921_C_G_b38	-0.121145	0.24355	0.668831	2	chr16	67987394	G	68000586
VIP	0.0575599	Thyroid	chr9_97772921_C_G_b38	-0.119803	0.24355	0.668831	2	chr6	152750798	G	152759765
Y_RNA	0.0575858	Thyroid	chr9_97772921_C_G_b38	-0.112627	0.24355	0.668831	2	chr16	14915457	G	14915556
Y_RNA	0.0575858	Thyroid	chr9_97772921_C_G_b38	-0.112627	0.24355	0.668831	2	chr6	31663288	G	31663401
Y_RNA	0.0575858	Thyroid	chr9_97772921_C_G_b38	-0.112627	0.24355	0.668831	2	chr2	112579484	G	112579584
Y_RNA	0.0575858	Thyroid	chr9_97772921_C_G_b38	-0.112627	0.24355	0.668831	2	chr2	200863152	G	200863247
Y_RNA	0.0575858	Thyroid	chr9_97772921_C_G_b38	-0.112627	0.24355	0.668831	2	chr14	88840165	G	88840263
Y_RNA	0.0575858	Thyroid	chr9_97772921_C_G_b38	-0.112627	0.24355	0.668831	2	chr6	31402152	G	31402250
Y_RNA	0.0575858	Thyroid	chr9_97772921_C_G_b38	-0.112627	0.24355	0.668831	2	chr2	85434507	G	85434619
Y_RNA	0.0575858	Thyroid	chr9_97772921_C_G_b38	-0.112627	0.24355	0.668831	2	chr8	38744020	G	38744131
Y_RNA	0.0575858	Thyroid	chr9_97772921_C_G_b38	-0.112627	0.24355	0.668831	2	chr9	109042386	G	109042487
Y_RNA	0.0575858	Thyroid	chr9_97772921_C_G_b38	-0.112627	0.24355	0.668831	2	chr10	72220752	G	72220852
Y_RNA	0.0575858	Thyroid	chr9_97772921_C_G_b38	-0.112627	0.24355	0.668831	2	chr10	97421195	G	97421307
Y_RNA	0.0575858	Thyroid	chr9_97772921_C_G_b38	-0.112627	0.24355	0.668831	2	chr5	132468147	G	132468257
Y_RNA	0.0575858	Thyroid	chr9_97772921_C_G_b38	-0.112627	0.24355	0.668831	2	chr11	47726894	G	47726992
Y_RNA	0.0575858	Thyroid	chr9_97772921_C_G_b38	-0.112627	0.24355	0.668831	2	chr12	6234345	G	6234455
TARS	0.0575967	Thyroid	chr9_97772921_C_G_b38	-0.121058	0.24355	0.668831	2	chr5	33440696	G	33469539
ZDHHC8P1	0.0579294	Thyroid	chr9_97772921_C_G_b38	0.119976	0.244713	0.668831	2	chr22	23390606	G	23402726
TIPARP	0.0583436	Thyroid	chr9_97772921_C_G_b38	-0.119661	0.246036	0.668831	2	chr3	156673235	G	156706770
CLEC3B	0.0583588	Thyroid	chr9_97772921_C_G_b38	-0.118659	0.246036	0.668831	2	chr3	45026183	G	45036071
RPL21P23	0.0584451	Thyroid	chr9_97772921_C_G_b38	-0.117401	0.246084	0.668831	2	chr1	56538452	G	56538911
NUSAP1	0.0585112	Thyroid	chr9_97772921_C_G_b38	-0.119723	0.246084	0.668831	2	chr15	41332694	G	41381050
DACT1	0.0585443	Thyroid	chr9_97772921_C_G_b38	-0.119981	0.246084	0.668831	2	chr14	58633967	G	58648321
ADCY5	0.0587212	Thyroid	chr9_97772921_C_G_b38	-0.120367	0.246582	0.668831	2	chr3	123282296	G	123449758
CAV1	0.0590138	Thyroid	chr9_97772921_C_G_b38	0.116613	0.247321	0.668831	2	chr7	116524785	G	116561184
P4HA1	0.0591004	Thyroid	chr9_97772921_C_G_b38	-0.118822	0.247439	0.668831	2	chr10	73007217	G	73096974
PLA1A	0.0595869	Thyroid	chr9_97772921_C_G_b38	-0.120043	0.249031	0.668831	2	chr3	119597842	G	119629811
DOCK5	0.0596984	Thyroid	chr9_97772921_C_G_b38	0.119772	0.249031	0.668831	2	chr8	25184723	G	25415716
RASL12	0.0597155	Thyroid	chr9_97772921_C_G_b38	-0.120514	0.249031	0.668831	2	chr15	65053397	G	65076690
LIPG	0.0597156	Thyroid	chr9_97772921_C_G_b38	-0.118074	0.249031	0.668831	2	chr18	49560699	G	49599182
TMEM100	0.0601052	Thyroid	chr9_97772921_C_G_b38	-0.117999	0.250409	0.668831	2	chr17	55719627	G	55732121
AGAP12P	0.0601762	Thyroid	chr9_97772921_C_G_b38	-0.118966	0.250458	0.668831	2	chr10	48009873	G	48031640
LMNB1	0.0604106	Thyroid	chr9_97772921_C_G_b38	-0.119949	0.250943	0.668831	2	chr5	126776623	G	126837020
PTCSC2	0.060435	Thyroid	chr9_97772921_C_G_b38	-0.118228	0.250943	0.668831	2	chr9	97805935	G	97810008
PPP1R15A	0.0604704	Thyroid	chr9_97772921_C_G_b38	-0.11555	0.250943	0.668831	2	chr19	48872392	G	48876057
HSPA12B	0.0608526	Thyroid	chr9_97772921_C_G_b38	-0.11822	0.252164	0.668831	2	chr20	3732667	G	3753111
CRTAC1	0.0609066	Thyroid	chr9_97772921_C_G_b38	-0.119205	0.252164	0.668831	2	chr10	97865000	G	98030828
LCN12	0.060943	Thyroid	chr9_97772921_C_G_b38	-0.116916	0.252164	0.668831	2	chr9	136949551	G	136955497
CDC42EP3	0.0610516	Thyroid	chr9_97772921_C_G_b38	-0.116146	0.252366	0.668831	2	chr2	37641882	G	37738468
S100A2	0.0613674	Thyroid	chr9_97772921_C_G_b38	-0.118949	0.253425	0.668831	2	chr1	153561108	G	153567890
BMP8A	0.0616391	Thyroid	chr9_97772921_C_G_b38	-0.11862	0.254299	0.668831	2	chr1	39491646	G	39525935
GPER1	0.0617222	Thyroid	chr9_97772921_C_G_b38	-0.119731	0.254394	0.668831	2	chr7	1082208	G	1093815
NCF1C	0.0620696	Thyroid	chr9_97772921_C_G_b38	-0.117207	0.255425	0.668831	2	chr7	75156639	G	75172044
DYNLL1	0.0620929	Thyroid	chr9_97772921_C_G_b38	-0.119027	0.255425	0.668831	2	chr12	120469850	G	120498493
CCL17	0.0621744	Thyroid	chr9_97772921_C_G_b38	0.111086	0.255512	0.668831	2	chr16	57404767	G	57416062
HLA-G	0.062265	Thyroid	chr9_97772921_C_G_b38	-0.118873	0.255636	0.668831	2	chr6	29826967	G	29831125
PLIN5	0.0623859	Thyroid	chr9_97772921_C_G_b38	0.119014	0.255885	0.668831	2	chr19	4522531	G	4535224
CCDC71L	0.0625078	Thyroid	chr9_97772921_C_G_b38	-0.119304	0.255959	0.668831	2	chr7	106656765	G	106660996
CTXN1	0.0625734	Thyroid	chr9_97772921_C_G_b38	-0.115446	0.255959	0.668831	2	chr19	7924485	G	7926166
APOL6	0.0625959	Thyroid	chr9_97772921_C_G_b38	0.119041	0.255959	0.668831	2	chr22	35648395	G	35668409
CLDN9	0.0626941	Thyroid	chr9_97772921_C_G_b38	-0.117709	0.255959	0.668831	2	chr16	3012456	G	3014505
RNPC3	0.0627061	Thyroid	chr9_97772921_C_G_b38	0.118074	0.255959	0.668831	2	chr1	103525691	G	103555239
EEF1A1P5	0.0630339	Thyroid	chr9_97772921_C_G_b38	-0.115608	0.25705	0.668831	2	chr9	133019486	G	133020874
PLEKHD1	0.0631806	Thyroid	chr9_97772921_C_G_b38	0.11746	0.257345	0.668831	2	chr14	69484754	G	69531551
PLCG2	0.0632277	Thyroid	chr9_97772921_C_G_b38	-0.118574	0.257345	0.668831	2	chr16	81779258	G	81962693
TNNI3	0.0632966	Thyroid	chr9_97772921_C_G_b38	-0.118852	0.257378	0.668831	2	chr19	55151770	G	55157732
LINC01238	0.0636517	Thyroid	chr9_97772921_C_G_b38	-0.118591	0.258353	0.668831	2	chr2	242087351	G	242088457
LINC01238	0.0636517	Thyroid	chr9_97772921_C_G_b38	-0.118591	0.258353	0.668831	2	chr2	241970683	G	241977276
LTBP4	0.0636584	Thyroid	chr9_97772921_C_G_b38	0.113629	0.258353	0.668831	2	chr19	40592883	G	40629818
CD300LG	0.0638038	Thyroid	chr9_97772921_C_G_b38	-0.113823	0.258695	0.668831	2	chr17	43847148	G	43863629
LILRB2	0.0641513	Thyroid	chr9_97772921_C_G_b38	-0.117678	0.259856	0.668831	2	chr19	54273821	G	54281184
PTGS2	0.064293	Thyroid	chr9_97772921_C_G_b38	-0.114182	0.260085	0.668831	2	chr1	186671791	G	186680427
STC1	0.0643307	Thyroid	chr9_97772921_C_G_b38	-0.109412	0.260085	0.668831	2	chr8	23841915	G	23854807
KIAA1217	0.0645179	Thyroid	chr9_97772921_C_G_b38	0.115498	0.260403	0.668831	2	chr10	23694746	G	24547848
PRM2	0.0645322	Thyroid	chr9_97772921_C_G_b38	-0.10842	0.260403	0.668831	2	chr16	11275639	G	11276480
ALDH1L1	0.0646417	Thyroid	chr9_97772921_C_G_b38	-0.114032	0.260597	0.668831	2	chr3	126103562	G	126197994
STK32A	0.0650607	Thyroid	chr9_97772921_C_G_b38	0.11641	0.262036	0.668831	2	chr5	147234963	G	147387852
UBC	0.0655149	Thyroid	chr9_97772921_C_G_b38	-0.112841	0.263615	0.668831	2	chr12	124911604	G	124917368
RP11-797H7.1	0.0662049	Thyroid	chr9_97772921_C_G_b38	-0.117872	0.26597	0.668831	2	chr7	64835280	G	64836882
MYOZ1	0.0662258	Thyroid	chr9_97772921_C_G_b38	-0.117548	0.26597	0.668831	2	chr10	73631654	G	73641757
ZNF300P1	0.0664387	Thyroid	chr9_97772921_C_G_b38	-0.117025	0.266573	0.668831	2	chr5	150930645	G	150946289
AKR1C2	0.0669832	Thyroid	chr9_97772921_C_G_b38	0.11493	0.268249	0.668831	2	chr10	4987400	G	5018031
RP11-325F22.2	0.0677302	Thyroid	chr9_97772921_C_G_b38	-0.112588	0.270985	0.668831	2	chr7	104941063	G	104962334
HMGN1P3	0.0680673	Thyroid	chr9_97772921_C_G_b38	-0.112366	0.272049	0.668831	2	chr14	68887785	G	68888084
RP11-35O15.1	0.0681276	Thyroid	chr9_97772921_C_G_b38	0.115661	0.272049	0.668831	2	chr15	98646951	G	98647371
RAPGEF5	0.0681889	Thyroid	chr9_97772921_C_G_b38	-0.115668	0.272049	0.668831	2	chr7	22118238	G	22357144
IER5L	0.0686032	Thyroid	chr9_97772921_C_G_b38	-0.112485	0.273251	0.668831	2	chr9	129175552	G	129178262
LPP	0.0686191	Thyroid	chr9_97772921_C_G_b38	-0.116593	0.273251	0.668831	2	chr3	188208198	G	188890671
SLC22A17	0.0687556	Thyroid	chr9_97772921_C_G_b38	-0.114601	0.273488	0.668831	2	chr14	23346306	G	23352912
LINC01089	0.0688077	Thyroid	chr9_97772921_C_G_b38	0.1167	0.273488	0.668831	2	chr12	121795267	G	121803906
PWAR6	0.0690137	Thyroid	chr9_97772921_C_G_b38	-0.116328	0.273939	0.668831	2	chr15	25032048	G	25036490
SCARA5	0.0690506	Thyroid	chr9_97772921_C_G_b38	-0.115904	0.273939	0.668831	2	chr8	27869882	G	27992727
HCK	0.0691486	Thyroid	chr9_97772921_C_G_b38	-0.114711	0.273992	0.668831	2	chr20	32052188	G	32101856
RP11-575H3.1	0.0691933	Thyroid	chr9_97772921_C_G_b38	0.106866	0.273992	0.668831	2	chr2	91580336	G	91580863
ANO9	0.0695162	Thyroid	chr9_97772921_C_G_b38	0.113113	0.274797	0.668831	2	chr11	418263	G	442011
FCGR2B	0.0695767	Thyroid	chr9_97772921_C_G_b38	-0.113369	0.274797	0.668831	2	chr1	161663147	G	161678654
LRMP	0.0696896	Thyroid	chr9_97772921_C_G_b38	-0.11597	0.274797	0.668831	2	chr12	25004342	G	25108334
MYZAP	0.0697558	Thyroid	chr9_97772921_C_G_b38	0.114283	0.274797	0.668831	2	chr15	57591941	G	57685364
PLA2R1	0.0697857	Thyroid	chr9_97772921_C_G_b38	-0.11484	0.274797	0.668831	2	chr2	159932006	G	160062610
SFTPA1	0.0699584	Thyroid	chr9_97772921_C_G_b38	0.113969	0.275222	0.668831	2	chr10	79610939	G	79615455
PBX4	0.0700385	Thyroid	chr9_97772921_C_G_b38	0.115657	0.275281	0.668831	2	chr19	19561707	G	19618916
C11orf96	0.0701121	Thyroid	chr9_97772921_C_G_b38	-0.114677	0.275315	0.668831	2	chr11	43925342	G	43943786
IGKV1OR2-108	0.0703749	Thyroid	chr9_97772921_C_G_b38	-0.112905	0.276091	0.668831	2	chr2	113406396	G	113406872
PGA5	0.0707721	Thyroid	chr9_97772921_C_G_b38	0.115109	0.277393	0.668831	2	chr11	61241042	G	61251448
TMC6	0.0709122	Thyroid	chr9_97772921_C_G_b38	-0.114729	0.277685	0.668831	2	chr17	78111800	G	78132358
LIMA1	0.0709791	Thyroid	chr9_97772921_C_G_b38	-0.111748	0.27769	0.668831	2	chr12	50175788	G	50283546
NSDHL	0.0715819	Thyroid	chr9_97772921_C_G_b38	-0.111444	0.27979	0.668831	2	chrX	152830967	G	152869729
TESPA1	0.0718301	Thyroid	chr9_97772921_C_G_b38	0.114475	0.280502	0.668831	2	chr12	54948018	G	54984746
B3GNT7	0.0720074	Thyroid	chr9_97772921_C_G_b38	-0.115298	0.280877	0.668831	2	chr2	231395543	G	231401164
ALOX15B	0.072373	Thyroid	chr9_97772921_C_G_b38	0.110974	0.281842	0.668831	2	chr17	8039017	G	8049134
GATA3	0.0725805	Thyroid	chr9_97772921_C_G_b38	-0.114632	0.282391	0.668831	2	chr10	8053604	G	8075198
KCNJ11	0.0727404	Thyroid	chr9_97772921_C_G_b38	0.113937	0.282753	0.668831	2	chr11	17385859	G	17389331
HOOK3	0.0729699	Thyroid	chr9_97772921_C_G_b38	0.115122	0.283386	0.668831	2	chr8	42896932	G	43030539
THY1	0.0731136	Thyroid	chr9_97772921_C_G_b38	-0.112601	0.283683	0.668831	2	chr11	119417378	G	119424985
WIPF1	0.0736496	Thyroid	chr9_97772921_C_G_b38	-0.113767	0.285502	0.668831	2	chr2	174559572	G	174682916
MTMR9LP	0.0740261	Thyroid	chr9_97772921_C_G_b38	-0.111619	0.286455	0.668831	2	chr1	32231658	G	32241620
GSTM5	0.0740701	Thyroid	chr9_97772921_C_G_b38	-0.114186	0.286455	0.668831	2	chr1	109712255	G	109775428
EEF1A1P6	0.0740983	Thyroid	chr9_97772921_C_G_b38	-0.112732	0.286455	0.668831	2	chr7	22510616	G	22511999
CTD-2619J13.13	0.0742556	Thyroid	chr9_97772921_C_G_b38	0.111289	0.286474	0.668831	2	chr19	58400221	G	58400679
LILRA5	0.0742584	Thyroid	chr9_97772921_C_G_b38	-0.113928	0.286474	0.668831	2	chr19	54307070	G	54313139
MAP3K5	0.0743062	Thyroid	chr9_97772921_C_G_b38	0.112276	0.286474	0.668831	2	chr6	136557047	G	136792518
RP5-1092A3.4	0.0745781	Thyroid	chr9_97772921_C_G_b38	-0.109286	0.287261	0.668831	2	chr1	28239509	G	28241453
COL4A2	0.0749025	Thyroid	chr9_97772921_C_G_b38	-0.113754	0.288249	0.668831	2	chr13	110305812	G	110513027
ADGRD1	0.0751128	Thyroid	chr9_97772921_C_G_b38	0.109445	0.288664	0.668831	2	chr12	130953907	G	131141469
SCNN1A	0.0751465	Thyroid	chr9_97772921_C_G_b38	0.112976	0.288664	0.668831	2	chr12	6346843	G	6377730
RFFL	0.0753556	Thyroid	chr9_97772921_C_G_b38	-0.113223	0.289204	0.668831	2	chr17	35009744	G	35089319
MS4A14	0.0754755	Thyroid	chr9_97772921_C_G_b38	-0.111023	0.289402	0.668831	2	chr11	60396014	G	60417756
SNORA73B	0.0756199	Thyroid	chr9_97772921_C_G_b38	0.114096	0.289432	0.668831	2	chr1	28508559	G	28508762
MT1H	0.0757282	Thyroid	chr9_97772921_C_G_b38	-0.111638	0.289585	0.668831	2	chr16	56669814	G	56671129
PTGES3	0.0759422	Thyroid	chr9_97772921_C_G_b38	-0.112912	0.290142	0.668831	2	chr12	56663341	G	56688408
TSPOAP1	0.0761114	Thyroid	chr9_97772921_C_G_b38	0.111656	0.290526	0.668831	2	chr17	58301231	G	58328760
RP11-347I19.8	0.0762823	Thyroid	chr9_97772921_C_G_b38	0.113468	0.290916	0.668831	2	chr12	121797511	G	121797872
DNAJB1	0.0765264	Thyroid	chr9_97772921_C_G_b38	-0.110134	0.291585	0.668831	2	chr19	14514770	G	14529770
ESM1	0.0767558	Thyroid	chr9_97772921_C_G_b38	-0.109448	0.292196	0.668831	2	chr5	54977864	G	54993731
MYBPC2	0.0769369	Thyroid	chr9_97772921_C_G_b38	0.112517	0.292623	0.668831	2	chr19	50432903	G	50466321
F8	0.0770939	Thyroid	chr9_97772921_C_G_b38	-0.113215	0.292957	0.668831	2	chrX	154835788	G	155022753
FOLR1	0.0773576	Thyroid	chr9_97772921_C_G_b38	0.108402	0.293432	0.668831	2	chr11	72189558	G	72196323
KCNJ5	0.0775738	Thyroid	chr9_97772921_C_G_b38	-0.111877	0.293989	0.668831	2	chr11	128891356	G	128921035
RPL17P50	0.0778087	Thyroid	chr9_97772921_C_G_b38	-0.110378	0.294616	0.668831	2	chr10	73005833	G	73006595
MAP1B	0.0782718	Thyroid	chr9_97772921_C_G_b38	-0.112527	0.296031	0.668831	2	chr5	72107234	G	72209570
CD34	0.0783222	Thyroid	chr9_97772921_C_G_b38	-0.111438	0.296031	0.668831	2	chr1	207880972	G	207911402
VAV1	0.0784435	Thyroid	chr9_97772921_C_G_b38	-0.111647	0.296225	0.668831	2	chr19	6772714	G	6857366
RP11-196G11.2	0.0787863	Thyroid	chr9_97772921_C_G_b38	0.111713	0.297188	0.668831	2	chr16	31043150	G	31049868
SUSD4	0.0788386	Thyroid	chr9_97772921_C_G_b38	-0.111004	0.297188	0.668831	2	chr1	223220819	G	223364202
SPRY1	0.0791237	Thyroid	chr9_97772921_C_G_b38	-0.108503	0.297716	0.668831	2	chr4	123396795	G	123403760
PLEK	0.079135	Thyroid	chr9_97772921_C_G_b38	-0.111798	0.297716	0.668831	2	chr2	68365173	G	68397453
IL21R	0.0791951	Thyroid	chr9_97772921_C_G_b38	-0.11159	0.297716	0.668831	2	chr16	27402162	G	27452042
CCDC40	0.0792597	Thyroid	chr9_97772921_C_G_b38	-0.108961	0.297716	0.668831	2	chr17	80036632	G	80100613
PPIL1	0.0793702	Thyroid	chr9_97772921_C_G_b38	-0.11115	0.297867	0.668831	2	chr6	36854827	G	36875024
GGT3P	0.0796491	Thyroid	chr9_97772921_C_G_b38	0.112207	0.298649	0.668831	2	chr22	18773665	G	18843399
OASL	0.080064	Thyroid	chr9_97772921_C_G_b38	-0.112441	0.299478	0.668831	2	chr12	121019111	G	121039242
GPRASP1	0.0801209	Thyroid	chr9_97772921_C_G_b38	0.110332	0.299478	0.668831	2	chrX	102651366	G	102659083
CXCL8	0.080134	Thyroid	chr9_97772921_C_G_b38	-0.106499	0.299478	0.668831	2	chr4	73740506	G	73743716
HAS2	0.0801529	Thyroid	chr9_97772921_C_G_b38	-0.111792	0.299478	0.668831	2	chr8	121612116	G	121641189
AGTR1	0.0802483	Thyroid	chr9_97772921_C_G_b38	-0.11071	0.29957	0.668831	2	chr3	148697784	G	148743008
PIK3IP1	0.080414	Thyroid	chr9_97772921_C_G_b38	-0.110691	0.299891	0.668831	2	chr22	31281593	G	31292498
TEKT2	0.0804759	Thyroid	chr9_97772921_C_G_b38	-0.110628	0.299891	0.668831	2	chr1	36084075	G	36088275
NDNF	0.0807009	Thyroid	chr9_97772921_C_G_b38	-0.108362	0.300126	0.668831	2	chr4	121035613	G	121073021
GYPC	0.0807384	Thyroid	chr9_97772921_C_G_b38	-0.111675	0.300126	0.668831	2	chr2	126655933	G	126696675
FZD1	0.0808462	Thyroid	chr9_97772921_C_G_b38	-0.111268	0.300126	0.668831	2	chr7	91264364	G	91271326
PROX1	0.0808808	Thyroid	chr9_97772921_C_G_b38	-0.110487	0.300126	0.668831	2	chr1	213983181	G	214041502
MTRNR2L12	0.0809809	Thyroid	chr9_97772921_C_G_b38	0.1104	0.300126	0.668831	2	chr3	96617188	G	96618236
MTHFD2	0.0809844	Thyroid	chr9_97772921_C_G_b38	-0.111907	0.300126	0.668831	2	chr2	74198562	G	74216241
NMRK2	0.0810348	Thyroid	chr9_97772921_C_G_b38	-0.11099	0.300126	0.668831	2	chr19	3933103	G	3942416
LINC01176	0.0813315	Thyroid	chr9_97772921_C_G_b38	0.106129	0.300962	0.668831	2	chr7	30390885	G	30412375
NRARP	0.0815127	Thyroid	chr9_97772921_C_G_b38	-0.10959	0.301369	0.668831	2	chr9	137300482	G	137302251
MTND5P11	0.0816874	Thyroid	chr9_97772921_C_G_b38	0.107181	0.301391	0.668831	2	chr5	134924648	G	134926459
HBEGF	0.0817174	Thyroid	chr9_97772921_C_G_b38	-0.106454	0.301391	0.668831	2	chr5	140332843	G	140346631
GIPR	0.081732	Thyroid	chr9_97772921_C_G_b38	-0.109357	0.301391	0.668831	2	chr19	45668244	G	45683724
RPL34P34	0.082287	Thyroid	chr9_97772921_C_G_b38	-0.110281	0.302933	0.668831	2	chr19	22368599	G	22368952
RP11-848G14.5	0.082293	Thyroid	chr9_97772921_C_G_b38	-0.108856	0.302933	0.668831	2	chr5	69631963	G	69636399
FBXL14	0.082409	Thyroid	chr9_97772921_C_G_b38	-0.110392	0.303096	0.668831	2	chr12	1565993	G	1594165
HSD17B3	0.0826205	Thyroid	chr9_97772921_C_G_b38	-0.109694	0.303416	0.668831	2	chr9	96235306	G	96302152
LINC00930	0.0826392	Thyroid	chr9_97772921_C_G_b38	-0.110697	0.303416	0.668831	2	chr15	92567818	G	92572042
CLCF1	0.0832753	Thyroid	chr9_97772921_C_G_b38	-0.109532	0.305487	0.668831	2	chr11	67364168	G	67374177
RND2	0.0835645	Thyroid	chr9_97772921_C_G_b38	-0.110381	0.306283	0.668831	2	chr17	43025241	G	43032036
FOLR3	0.0837762	Thyroid	chr9_97772921_C_G_b38	-0.109889	0.306617	0.668831	2	chr11	72114869	G	72139892
CTD-3065B20.2	0.0838003	Thyroid	chr9_97772921_C_G_b38	0.109608	0.306617	0.668831	2	chr15	90595840	G	90596447
SNORA48	0.0843348	Thyroid	chr9_97772921_C_G_b38	-0.1098	0.308306	0.668831	2	chr17	7574713	G	7574847
FCER1G	0.0845739	Thyroid	chr9_97772921_C_G_b38	-0.108092	0.308914	0.668831	2	chr1	161215234	G	161220699
LINC01806	0.0849103	Thyroid	chr9_97772921_C_G_b38	0.107971	0.309875	0.668831	2	chr2	161244739	G	161249050
GGTLC2	0.0850435	Thyroid	chr9_97772921_C_G_b38	-0.107581	0.310094	0.668831	2	chr22	22644475	G	22647903
FCGR2A	0.0851914	Thyroid	chr9_97772921_C_G_b38	-0.108984	0.310366	0.668831	2	chr1	161505430	G	161524013
ZNF83	0.0853717	Thyroid	chr9_97772921_C_G_b38	0.105425	0.310606	0.668831	2	chr19	52594060	G	52690496
NAPSA	0.0854037	Thyroid	chr9_97772921_C_G_b38	0.109538	0.310606	0.668831	2	chr19	50358477	G	50365830
IL33	0.0859594	Thyroid	chr9_97772921_C_G_b38	-0.108441	0.312359	0.668831	2	chr9	6215786	G	6257983
SLC22A18	0.0862171	Thyroid	chr9_97772921_C_G_b38	-0.106667	0.313027	0.668831	2	chr11	2899791	G	2925246
RDH16	0.0864606	Thyroid	chr9_97772921_C_G_b38	-0.108549	0.313642	0.668831	2	chr12	56951431	G	56959374
CCDC163	0.0866273	Thyroid	chr9_97772921_C_G_b38	0.107977	0.313978	0.668831	2	chr1	45493866	G	45500052
DPP4	0.0867553	Thyroid	chr9_97772921_C_G_b38	0.108347	0.314173	0.668831	2	chr2	161992241	G	162074542
LMNTD2	0.0872302	Thyroid	chr9_97772921_C_G_b38	0.107664	0.315623	0.668831	2	chr11	554917	G	560779
NR6A1	0.0874577	Thyroid	chr9_97772921_C_G_b38	0.10978	0.316092	0.668831	2	chr9	124517275	G	124771310
CD300E	0.0875091	Thyroid	chr9_97772921_C_G_b38	-0.10973	0.316092	0.668831	2	chr17	74609887	G	74623738
SMAD6	0.0881263	Thyroid	chr9_97772921_C_G_b38	-0.108347	0.31805	0.668831	2	chr15	66702228	G	66782848
KRT18	0.0882443	Thyroid	chr9_97772921_C_G_b38	-0.109076	0.318205	0.668831	2	chr12	52948871	G	52952901
CARTPT	0.0884	Thyroid	chr9_97772921_C_G_b38	-0.107707	0.318495	0.668831	2	chr5	71719163	G	71721048
KLF4	0.088631	Thyroid	chr9_97772921_C_G_b38	-0.108663	0.318772	0.668831	2	chr9	107484852	G	107490482
RP11-496I9.1	0.0886458	Thyroid	chr9_97772921_C_G_b38	0.107709	0.318772	0.668831	2	chr11	557641	G	560107
FDCSP	0.0887025	Thyroid	chr9_97772921_C_G_b38	-0.0940176	0.318772	0.668831	2	chr4	70226071	G	70235252
SORL1	0.0888201	Thyroid	chr9_97772921_C_G_b38	-0.108366	0.318924	0.668831	2	chr11	121452203	G	121633693
HIGD1B	0.0889663	Thyroid	chr9_97772921_C_G_b38	0.107368	0.319179	0.668831	2	chr17	44846353	G	44849388
LILRB1	0.0892266	Thyroid	chr9_97772921_C_G_b38	-0.108247	0.319306	0.668831	2	chr19	54617158	G	54637528
CKMT2	0.0892293	Thyroid	chr9_97772921_C_G_b38	-0.106886	0.319306	0.668831	2	chr5	81233285	G	81266397
FXYD6	0.0892971	Thyroid	chr9_97772921_C_G_b38	-0.106628	0.319306	0.668831	2	chr11	117836976	G	117877486
TIMD4	0.0893162	Thyroid	chr9_97772921_C_G_b38	-0.108292	0.319306	0.668831	2	chr5	156919282	G	156963255
HK3	0.0893787	Thyroid	chr9_97772921_C_G_b38	-0.107475	0.319306	0.668831	2	chr5	176880896	G	176899332
SEPT6	0.0895317	Thyroid	chr9_97772921_C_G_b38	-0.108565	0.319452	0.668831	2	chrX	119615724	G	119693370
MAB21L2	0.089598	Thyroid	chr9_97772921_C_G_b38	-0.108361	0.319452	0.668831	2	chr4	150581922	G	150584693
RIPK4	0.0896818	Thyroid	chr9_97772921_C_G_b38	0.10789	0.319452	0.668831	2	chr21	41739369	G	41767106
HSPA1B	0.0897209	Thyroid	chr9_97772921_C_G_b38	-0.102442	0.319452	0.668831	2	chr6	31827735	G	31830255
USP6	0.0905259	Thyroid	chr9_97772921_C_G_b38	-0.106224	0.321851	0.668831	2	chr17	5116438	G	5175034
CRY1	0.0905466	Thyroid	chr9_97772921_C_G_b38	-0.106036	0.321851	0.668831	2	chr12	106991364	G	107093829
MTND4P24	0.0906888	Thyroid	chr9_97772921_C_G_b38	0.0957334	0.322086	0.668831	2	chrX	126472885	G	126473281
RP6-24A23.3	0.0908548	Thyroid	chr9_97772921_C_G_b38	0.10698	0.322405	0.668831	2	chrX	108736540	G	108738903
RP11-809N8.5	0.0910694	Thyroid	chr9_97772921_C_G_b38	0.104061	0.322896	0.668831	2	chr11	73510658	G	73510820
ARHGAP25	0.0914319	Thyroid	chr9_97772921_C_G_b38	-0.107635	0.32391	0.668831	2	chr2	68679601	G	68826833
SOX18	0.0917285	Thyroid	chr9_97772921_C_G_b38	-0.104778	0.324399	0.668831	2	chr20	64047582	G	64049641
FAM162B	0.0917814	Thyroid	chr9_97772921_C_G_b38	-0.106374	0.324399	0.668831	2	chr6	116752197	G	116765723
CNIH2	0.0917995	Thyroid	chr9_97772921_C_G_b38	0.107076	0.324399	0.668831	2	chr11	66278190	G	66284212
PCSK4	0.0921353	Thyroid	chr9_97772921_C_G_b38	0.105455	0.325314	0.668831	2	chr19	1481428	G	1490746
LYPD3	0.0924213	Thyroid	chr9_97772921_C_G_b38	0.106008	0.326052	0.668831	2	chr19	43460787	G	43465660
NXPH3	0.0926871	Thyroid	chr9_97772921_C_G_b38	0.106973	0.326718	0.668831	2	chr17	49575858	G	49582290
IGFBP6	0.0928487	Thyroid	chr9_97772921_C_G_b38	-0.106925	0.327016	0.668831	2	chr12	53097436	G	53102345
NALT1	0.0930768	Thyroid	chr9_97772921_C_G_b38	0.105656	0.327382	0.668831	2	chr9	136546260	G	136549893
SMKR1	0.0931072	Thyroid	chr9_97772921_C_G_b38	0.10184	0.327382	0.668831	2	chr7	129502479	G	129512932
SLC7A6	0.0938908	Thyroid	chr9_97772921_C_G_b38	0.107341	0.329748	0.668831	2	chr16	68264516	G	68301823
GRIK4	0.0939357	Thyroid	chr9_97772921_C_G_b38	-0.103472	0.329748	0.668831	2	chr11	120511700	G	120988904
FAM189A2	0.094025	Thyroid	chr9_97772921_C_G_b38	-0.10646	0.329788	0.668831	2	chr9	69324572	G	69392455
HSPG2	0.0942903	Thyroid	chr9_97772921_C_G_b38	-0.106708	0.330352	0.668831	2	chr1	21827863	G	21937297
DNAJA1	0.0943702	Thyroid	chr9_97772921_C_G_b38	-0.106662	0.330352	0.668831	2	chr9	33025211	G	33039907
RP4-647J21.1	0.0944196	Thyroid	chr9_97772921_C_G_b38	0.105911	0.330352	0.668831	2	chr7	44958999	G	44960909
TREM2	0.0947004	Thyroid	chr9_97772921_C_G_b38	-0.103923	0.331053	0.668831	2	chr6	41158506	G	41163186
CERKL	0.0948061	Thyroid	chr9_97772921_C_G_b38	-0.106174	0.331053	0.668831	2	chr2	181536676	G	181657116
RBP5	0.0948579	Thyroid	chr9_97772921_C_G_b38	-0.106064	0.331053	0.668831	2	chr12	7123684	G	7128942
F3	0.0949326	Thyroid	chr9_97772921_C_G_b38	0.106309	0.331053	0.668831	2	chr1	94529225	G	94541800
OSM	0.0955292	Thyroid	chr9_97772921_C_G_b38	-0.104227	0.33286	0.668831	2	chr22	30262829	G	30266840
KIF5A	0.0957563	Thyroid	chr9_97772921_C_G_b38	0.105364	0.333377	0.668831	2	chr12	57549998	G	57586632
ADCY4	0.0960728	Thyroid	chr9_97772921_C_G_b38	-0.106345	0.334204	0.668831	2	chr14	24318349	G	24335071
KRT17	0.0962918	Thyroid	chr9_97772921_C_G_b38	0.104048	0.334691	0.668831	2	chr17	41619437	G	41624842
RP11-360A18.1	0.096381	Thyroid	chr9_97772921_C_G_b38	0.0981818	0.334715	0.668831	2	chr9	119973094	G	119974322
TCERG1L	0.0964568	Thyroid	chr9_97772921_C_G_b38	0.102123	0.334715	0.668831	2	chr10	131092391	G	131311721
H2AFX	0.0967093	Thyroid	chr9_97772921_C_G_b38	-0.106041	0.334839	0.668831	2	chr11	119093854	G	119095467
SCX	0.0967215	Thyroid	chr9_97772921_C_G_b38	0.105297	0.334839	0.668831	2	chr8	144266560	G	144268481
HLA-H	0.0967865	Thyroid	chr9_97772921_C_G_b38	-0.105928	0.334839	0.668831	2	chr6	29888467	G	29890482
RP11-707M3.3	0.0968085	Thyroid	chr9_97772921_C_G_b38	0.102268	0.334839	0.668831	2	chr8	65714334	G	65714778
HAGHL	0.0969149	Thyroid	chr9_97772921_C_G_b38	-0.10079	0.334934	0.668831	2	chr16	726936	G	735525
RP11-68I3.10	0.0970545	Thyroid	chr9_97772921_C_G_b38	0.1063	0.335106	0.668831	2	chr17	29621617	G	29622254
TMEM255B	0.097123	Thyroid	chr9_97772921_C_G_b38	-0.106271	0.335106	0.668831	2	chr13	113759240	G	113816995
CACNA1I	0.0972194	Thyroid	chr9_97772921_C_G_b38	-0.104103	0.335165	0.668831	2	chr22	39570753	G	39689737
RP5-1132H15.3	0.097704	Thyroid	chr9_97772921_C_G_b38	0.101555	0.336563	0.668831	2	chr7	66025126	G	66031544
BHMT2	0.0978799	Thyroid	chr9_97772921_C_G_b38	-0.103317	0.336895	0.668831	2	chr5	79069717	G	79089466
LGI4	0.0981338	Thyroid	chr9_97772921_C_G_b38	-0.105787	0.337425	0.668831	2	chr19	35124513	G	35142451
RP11-616M22.2	0.0981932	Thyroid	chr9_97772921_C_G_b38	0.103717	0.337425	0.668831	2	chr16	1159548	G	1160176
STAB1	0.0983564	Thyroid	chr9_97772921_C_G_b38	-0.104593	0.337711	0.668831	2	chr3	52495338	G	52524384
KCNC3	0.0984522	Thyroid	chr9_97772921_C_G_b38	0.104292	0.337767	0.668831	2	chr19	50311937	G	50333515
NGF	0.0985705	Thyroid	chr9_97772921_C_G_b38	-0.10494	0.337799	0.668831	2	chr1	115285918	G	115338236
HIF3A	0.0986211	Thyroid	chr9_97772921_C_G_b38	-0.10477	0.337799	0.668831	2	chr19	46297046	G	46343433
MTND6P4	0.0987825	Thyroid	chr9_97772921_C_G_b38	0.1016	0.338079	0.668831	2	chr5	134924123	G	134924644
KRT13	0.0988656	Thyroid	chr9_97772921_C_G_b38	-0.10438	0.33809	0.668831	2	chr17	41500981	G	41505705
LINC-PINT	0.0989787	Thyroid	chr9_97772921_C_G_b38	-0.10142	0.338204	0.668831	2	chr7	130941760	G	131110095
Y_RNA	0.0991332	Thyroid	chr9_97772921_C_G_b38	-0.101579	0.338303	0.668831	2	chr5	132468147	G	132468257
Y_RNA	0.0991332	Thyroid	chr9_97772921_C_G_b38	-0.101579	0.338303	0.668831	2	chr16	14915457	G	14915556
Y_RNA	0.0991332	Thyroid	chr9_97772921_C_G_b38	-0.101579	0.338303	0.668831	2	chr2	85434507	G	85434619
Y_RNA	0.0991332	Thyroid	chr9_97772921_C_G_b38	-0.101579	0.338303	0.668831	2	chr2	112579484	G	112579584
Y_RNA	0.0991332	Thyroid	chr9_97772921_C_G_b38	-0.101579	0.338303	0.668831	2	chr2	200863152	G	200863247
Y_RNA	0.0991332	Thyroid	chr9_97772921_C_G_b38	-0.101579	0.338303	0.668831	2	chr6	31402152	G	31402250
Y_RNA	0.0991332	Thyroid	chr9_97772921_C_G_b38	-0.101579	0.338303	0.668831	2	chr6	31663288	G	31663401
Y_RNA	0.0991332	Thyroid	chr9_97772921_C_G_b38	-0.101579	0.338303	0.668831	2	chr14	88840165	G	88840263
Y_RNA	0.0991332	Thyroid	chr9_97772921_C_G_b38	-0.101579	0.338303	0.668831	2	chr9	109042386	G	109042487
Y_RNA	0.0991332	Thyroid	chr9_97772921_C_G_b38	-0.101579	0.338303	0.668831	2	chr10	72220752	G	72220852
Y_RNA	0.0991332	Thyroid	chr9_97772921_C_G_b38	-0.101579	0.338303	0.668831	2	chr10	97421195	G	97421307
Y_RNA	0.0991332	Thyroid	chr9_97772921_C_G_b38	-0.101579	0.338303	0.668831	2	chr11	47726894	G	47726992
Y_RNA	0.0991332	Thyroid	chr9_97772921_C_G_b38	-0.101579	0.338303	0.668831	2	chr12	6234345	G	6234455
Y_RNA	0.0991332	Thyroid	chr9_97772921_C_G_b38	-0.101579	0.338303	0.668831	2	chr8	38744020	G	38744131
RP11-713N11.6	0.099192	Thyroid	chr9_97772921_C_G_b38	-0.104793	0.338303	0.668831	2	chr12	25103124	G	25103836
IFI16	0.0992473	Thyroid	chr9_97772921_C_G_b38	-0.105599	0.338303	0.668831	2	chr1	158999968	G	159055155
STAC3	0.0995505	Thyroid	chr9_97772921_C_G_b38	-0.104393	0.338976	0.668831	2	chr12	57243453	G	57251193
SLCO4A1-AS1	0.0996047	Thyroid	chr9_97772921_C_G_b38	-0.104234	0.338976	0.668831	2	chr20	62663019	G	62666724
SLC7A2	0.100354	Thyroid	chr9_97772921_C_G_b38	-0.105168	0.34121	0.668831	2	chr8	17497088	G	17570573
LRRC15	0.100422	Thyroid	chr9_97772921_C_G_b38	0.105112	0.34121	0.668831	2	chr3	194355247	G	194369743
MYOZ3	0.100744	Thyroid	chr9_97772921_C_G_b38	-0.104058	0.342031	0.668831	2	chr5	150660874	G	150679365
TXNRD1	0.101033	Thyroid	chr9_97772921_C_G_b38	-0.102281	0.342737	0.668831	2	chr12	104215779	G	104350305
GOLGA7B	0.101331	Thyroid	chr9_97772921_C_G_b38	-0.101872	0.343377	0.668831	2	chr10	97850239	G	97871580
SLC1A1	0.101384	Thyroid	chr9_97772921_C_G_b38	0.103738	0.343377	0.668831	2	chr9	4490444	G	4587469
CTC-241F20.4	0.101708	Thyroid	chr9_97772921_C_G_b38	-0.101561	0.344141	0.668831	2	chr19	48262900	G	48271244
LRIG3	0.101772	Thyroid	chr9_97772921_C_G_b38	0.104432	0.344141	0.668831	2	chr12	58872149	G	58920522
IGSF1	0.101858	Thyroid	chr9_97772921_C_G_b38	-0.100908	0.344158	0.668831	2	chrX	131273506	G	131578899
CYP4X1	0.101965	Thyroid	chr9_97772921_C_G_b38	-0.102054	0.344244	0.668831	2	chr1	47023568	G	47050751
OAF	0.102265	Thyroid	chr9_97772921_C_G_b38	-0.104166	0.34498	0.668831	2	chr11	120210767	G	120230332
RPL31P49	0.102444	Thyroid	chr9_97772921_C_G_b38	-0.103438	0.345091	0.668831	2	chr12	110460988	G	110461362
FCER2	0.10246	Thyroid	chr9_97772921_C_G_b38	-0.101977	0.345091	0.668831	2	chr19	7688758	G	7702146
SLC16A12	0.102735	Thyroid	chr9_97772921_C_G_b38	-0.103066	0.34574	0.668831	2	chr10	89430299	G	89556641
ZDHHC18	0.102877	Thyroid	chr9_97772921_C_G_b38	0.104352	0.345791	0.668831	2	chr1	26826710	G	26857602
BIN2	0.102984	Thyroid	chr9_97772921_C_G_b38	-0.103182	0.345791	0.668831	2	chr12	51281038	G	51324668
RASD1	0.103002	Thyroid	chr9_97772921_C_G_b38	0.103166	0.345791	0.668831	2	chr17	17494437	G	17496395
CASP12	0.103076	Thyroid	chr9_97772921_C_G_b38	-0.103099	0.345791	0.668831	2	chr11	104885718	G	104898670
RP11-54O7.3	0.103423	Thyroid	chr9_97772921_C_G_b38	-0.10418	0.34668	0.668831	2	chr1	916870	G	919692
TNFAIP2	0.103617	Thyroid	chr9_97772921_C_G_b38	-0.103217	0.346987	0.668831	2	chr14	103123442	G	103137439
CTC-506B8.1	0.103678	Thyroid	chr9_97772921_C_G_b38	-0.100776	0.346987	0.668831	2	chr5	96741079	G	96742654
GSTM2	0.103948	Thyroid	chr9_97772921_C_G_b38	-0.102019	0.347369	0.668831	2	chr1	109668022	G	109709551
SNCG	0.103957	Thyroid	chr9_97772921_C_G_b38	-0.103773	0.347369	0.668831	2	chr10	86958618	G	86963260
TRO	0.104081	Thyroid	chr9_97772921_C_G_b38	0.102005	0.347511	0.668831	2	chrX	54920462	G	54931431
CH17-262A2.1	0.104338	Thyroid	chr9_97772921_C_G_b38	-0.100515	0.348094	0.668831	2	chr4	149738	G	150317
BNIPL	0.104496	Thyroid	chr9_97772921_C_G_b38	-0.104046	0.348219	0.668831	2	chr1	151036570	G	151047600
HLX	0.10454	Thyroid	chr9_97772921_C_G_b38	-0.104175	0.348219	0.668831	2	chr1	220879400	G	220885059
OR7E91P	0.104656	Thyroid	chr9_97772921_C_G_b38	-0.10254	0.348333	0.668831	2	chr2	71029028	G	71029893
SEL1L3	0.105153	Thyroid	chr9_97772921_C_G_b38	0.101088	0.349712	0.668831	2	chr4	25747427	G	25863760
MAOB	0.105347	Thyroid	chr9_97772921_C_G_b38	-0.102816	0.350083	0.668831	2	chrX	43766611	G	43882447
RSAD2	0.105655	Thyroid	chr9_97772921_C_G_b38	-0.103246	0.35083	0.668831	2	chr2	6865820	G	6898239
RHCG	0.105958	Thyroid	chr9_97772921_C_G_b38	-0.101637	0.351561	0.668831	2	chr15	89471398	G	89496613
ATP2A1	0.106303	Thyroid	chr9_97772921_C_G_b38	0.102051	0.352139	0.668831	2	chr16	28878405	G	28904420
AIF1	0.106323	Thyroid	chr9_97772921_C_G_b38	-0.101959	0.352139	0.668831	2	chr6	31615184	G	31617021
DGAT2	0.106381	Thyroid	chr9_97772921_C_G_b38	-0.102584	0.352139	0.668831	2	chr11	75759512	G	75801535
HBM	0.106792	Thyroid	chr9_97772921_C_G_b38	-0.0913611	0.353224	0.668831	2	chr16	165978	G	166768
PTGIR	0.107053	Thyroid	chr9_97772921_C_G_b38	-0.102941	0.353703	0.668831	2	chr19	46620468	G	46625118
BCL6B	0.107104	Thyroid	chr9_97772921_C_G_b38	-0.102745	0.353703	0.668831	2	chr17	7023020	G	7030290
FER1L6	0.107989	Thyroid	chr9_97772921_C_G_b38	-0.101592	0.355795	0.668831	2	chr8	123851987	G	124120061
CNTFR	0.108054	Thyroid	chr9_97772921_C_G_b38	-0.102501	0.355795	0.668831	2	chr9	34551432	G	34590140
FMNL1	0.108074	Thyroid	chr9_97772921_C_G_b38	-0.101495	0.355795	0.668831	2	chr17	45222223	G	45247266
UBA7	0.108319	Thyroid	chr9_97772921_C_G_b38	0.10224	0.355999	0.668831	2	chr3	49805207	G	49813946
RP11-802E16.3	0.108352	Thyroid	chr9_97772921_C_G_b38	0.102176	0.355999	0.668831	2	chr11	68050740	G	68052858
ZDHHC11	0.108391	Thyroid	chr9_97772921_C_G_b38	0.10141	0.355999	0.668831	2	chr5	795606	G	850986
MUC7	0.108472	Thyroid	chr9_97772921_C_G_b38	-0.0918108	0.355999	0.668831	2	chr4	70430492	G	70482997
RP6-159A1.4	0.10944	Thyroid	chr9_97772921_C_G_b38	-0.0974055	0.358891	0.668831	2	chrX	66015461	G	66020422
MRVI1	0.109522	Thyroid	chr9_97772921_C_G_b38	-0.102272	0.358891	0.668831	2	chr11	10573091	G	10693988
SLC4A11	0.109627	Thyroid	chr9_97772921_C_G_b38	0.101938	0.358955	0.668831	2	chr20	3227417	G	3239190
SLA	0.109781	Thyroid	chr9_97772921_C_G_b38	-0.0998192	0.359069	0.668831	2	chr8	133036724	G	133103054
GSR	0.109831	Thyroid	chr9_97772921_C_G_b38	-0.0989532	0.359069	0.668831	2	chr8	30678061	G	30727926
HIST1H2AE	0.110154	Thyroid	chr9_97772921_C_G_b38	-0.0999374	0.359849	0.668831	2	chr6	26216975	G	26217483
IGF2	0.110587	Thyroid	chr9_97772921_C_G_b38	-0.101183	0.36045	0.668831	2	chr11	2129112	G	2141238
FGFBP2	0.110612	Thyroid	chr9_97772921_C_G_b38	-0.100121	0.36045	0.668831	2	chr4	15960243	G	15963236
ADCY3	0.110669	Thyroid	chr9_97772921_C_G_b38	-0.0984515	0.36045	0.668831	2	chr2	24819169	G	24919839
C5AR1	0.110679	Thyroid	chr9_97772921_C_G_b38	-0.100548	0.36045	0.668831	2	chr19	47290023	G	47322066
PDGFA	0.110818	Thyroid	chr9_97772921_C_G_b38	-0.101034	0.360469	0.668831	2	chr7	497258	G	520296
CAMK2B	0.110855	Thyroid	chr9_97772921_C_G_b38	-0.100219	0.360469	0.668831	2	chr7	44217150	G	44334577
RSPO4	0.111166	Thyroid	chr9_97772921_C_G_b38	0.100513	0.361206	0.668831	2	chr20	958452	G	1002264
SNORA81	0.112055	Thyroid	chr9_97772921_C_G_b38	-0.0991896	0.363813	0.668831	2	chr21	31664306	G	31664482
SNORA81	0.112055	Thyroid	chr9_97772921_C_G_b38	-0.0991896	0.363813	0.668831	2	chr3	183452567	G	183452764
PPBP	0.112161	Thyroid	chr9_97772921_C_G_b38	-0.0974674	0.363878	0.668831	2	chr4	73987038	G	73988197
AC007278.3	0.112606	Thyroid	chr9_97772921_C_G_b38	-0.0968127	0.365042	0.668831	2	chr2	102438713	G	102440475
TMEM245	0.112759	Thyroid	chr9_97772921_C_G_b38	-0.101637	0.365259	0.668831	2	chr9	109015152	G	109119945
SGPP2	0.112962	Thyroid	chr9_97772921_C_G_b38	-0.100861	0.365638	0.668831	2	chr2	222424517	G	222560948
EVI2B	0.113279	Thyroid	chr9_97772921_C_G_b38	-0.0990787	0.366358	0.668831	2	chr17	31303766	G	31314112
LILRB5	0.113357	Thyroid	chr9_97772921_C_G_b38	-0.100351	0.366358	0.668831	2	chr19	54249431	G	54257301
CD53	0.11363	Thyroid	chr9_97772921_C_G_b38	-0.0994618	0.366959	0.668831	2	chr1	110873154	G	110899928
AGRN	0.11395	Thyroid	chr9_97772921_C_G_b38	0.0992935	0.367713	0.668831	2	chr1	1020123	G	1056118
CDCA5	0.114076	Thyroid	chr9_97772921_C_G_b38	-0.100617	0.367838	0.668831	2	chr11	65066300	G	65084151
FASN	0.11434	Thyroid	chr9_97772921_C_G_b38	0.0992256	0.368197	0.668831	2	chr17	82078333	G	82098332
SMTN	0.114361	Thyroid	chr9_97772921_C_G_b38	-0.100069	0.368197	0.668831	2	chr22	31080450	G	31104624
FMO1	0.114614	Thyroid	chr9_97772921_C_G_b38	-0.098301	0.368227	0.668831	2	chr1	171248471	G	171285978
NFIL3	0.114679	Thyroid	chr9_97772921_C_G_b38	-0.100219	0.368227	0.668831	2	chr9	91409045	G	91423862
FCGR1A	0.114713	Thyroid	chr9_97772921_C_G_b38	-0.0989699	0.368227	0.668831	2	chr1	149782671	G	149791957
PNP	0.114718	Thyroid	chr9_97772921_C_G_b38	-0.101185	0.368227	0.668831	2	chr14	20468954	G	20477094
RP11-644F5.11	0.114839	Thyroid	chr9_97772921_C_G_b38	-0.1007	0.368335	0.668831	2	chr12	55729221	G	55730852
VSTM2L	0.115011	Thyroid	chr9_97772921_C_G_b38	0.0994483	0.36861	0.668831	2	chr20	37903104	G	37945350
SST	0.115618	Thyroid	chr9_97772921_C_G_b38	-0.0918635	0.369665	0.668831	2	chr3	187668906	G	187670399
LGALS1	0.11562	Thyroid	chr9_97772921_C_G_b38	-0.100251	0.369665	0.668831	2	chr22	37675608	G	37679806
ATE1-AS1	0.115667	Thyroid	chr9_97772921_C_G_b38	0.0998159	0.369665	0.668831	2	chr10	121928312	G	121951965
HPD	0.115711	Thyroid	chr9_97772921_C_G_b38	-0.10094	0.369665	0.668831	2	chr12	121839527	G	121863596
BGLAP	0.115789	Thyroid	chr9_97772921_C_G_b38	0.100175	0.369665	0.668831	2	chr1	156241962	G	156243320
ATOH8	0.115864	Thyroid	chr9_97772921_C_G_b38	0.100871	0.369665	0.668831	2	chr2	85751344	G	85788066
HLA-DPB1	0.116522	Thyroid	chr9_97772921_C_G_b38	-0.0999654	0.371486	0.668831	2	chr6	33075926	G	33087201
DEPDC1B	0.116723	Thyroid	chr9_97772921_C_G_b38	-0.0945348	0.371845	0.668831	2	chr5	60596912	G	60700190
EDNRA	0.116831	Thyroid	chr9_97772921_C_G_b38	-0.0995058	0.371911	0.668831	2	chr4	147480917	G	147544954
SCN4B	0.117346	Thyroid	chr9_97772921_C_G_b38	-0.0979542	0.373269	0.668831	2	chr11	118133377	G	118152888
NR2F1	0.117438	Thyroid	chr9_97772921_C_G_b38	-0.0989852	0.373281	0.668831	2	chr5	93583337	G	93594615
WISP2	0.117678	Thyroid	chr9_97772921_C_G_b38	0.0996157	0.37335	0.668831	2	chr20	44714844	G	44728509
SLC9A3R1	0.117722	Thyroid	chr9_97772921_C_G_b38	-0.100448	0.37335	0.668831	2	chr17	74748913	G	74769353
HSPA1A	0.117724	Thyroid	chr9_97772921_C_G_b38	-0.0964539	0.37335	0.668831	2	chr6	31815464	G	31817946
RNF152	0.118044	Thyroid	chr9_97772921_C_G_b38	0.0992138	0.373864	0.668831	2	chr18	61808063	G	61894247
PRL	0.118188	Thyroid	chr9_97772921_C_G_b38	-0.0940864	0.373864	0.668831	2	chr6	22287244	G	22297501
RP11-1148L6.8	0.118208	Thyroid	chr9_97772921_C_G_b38	-0.0962482	0.373864	0.668831	2	chrX	48580741	G	48581165
GRAMD2	0.118239	Thyroid	chr9_97772921_C_G_b38	0.0980556	0.373864	0.668831	2	chr15	72159807	G	72197785
PHF7	0.118347	Thyroid	chr9_97772921_C_G_b38	-0.0999638	0.373928	0.668831	2	chr3	52410657	G	52423641
RBM24	0.11851	Thyroid	chr9_97772921_C_G_b38	-0.0986595	0.374107	0.668831	2	chr6	17281346	G	17293875
HIST1H2BC	0.118581	Thyroid	chr9_97772921_C_G_b38	-0.0969606	0.374107	0.668831	2	chr6	26114873	G	26123926
DEFA3	0.118725	Thyroid	chr9_97772921_C_G_b38	-0.0941792	0.374285	0.668831	2	chr8	7015869	G	7018301
RP11-1391J7.1	0.118977	Thyroid	chr9_97772921_C_G_b38	0.0999513	0.374688	0.668831	2	chr11	856880	G	859795
OSMR	0.11903	Thyroid	chr9_97772921_C_G_b38	-0.0997999	0.374688	0.668831	2	chr5	38845858	G	38945490
CALR	0.119274	Thyroid	chr9_97772921_C_G_b38	-0.0989203	0.374899	0.668831	2	chr19	12938607	G	12944489
ELK3	0.119819	Thyroid	chr9_97772921_C_G_b38	-0.098873	0.376333	0.668831	2	chr12	96194382	G	96269835
MAP2	0.120253	Thyroid	chr9_97772921_C_G_b38	-0.0991042	0.377403	0.668831	2	chr2	209424058	G	209734118
HLA-DRB1	0.120338	Thyroid	chr9_97772921_C_G_b38	-0.098785	0.377403	0.668831	2	chr6	32578769	G	32589848
NTS	0.120533	Thyroid	chr9_97772921_C_G_b38	-0.0987989	0.37748	0.668831	2	chr12	85874295	G	85882992
STEAP2	0.120541	Thyroid	chr9_97772921_C_G_b38	-0.0982852	0.37748	0.668831	2	chr7	90167590	G	90238137
DLL4	0.120944	Thyroid	chr9_97772921_C_G_b38	-0.095125	0.378464	0.668831	2	chr15	40929393	G	40939072
CD37	0.121274	Thyroid	chr9_97772921_C_G_b38	-0.0982535	0.379216	0.668831	2	chr19	49335171	G	49340594
LINC00893	0.121416	Thyroid	chr9_97772921_C_G_b38	0.0970303	0.379381	0.668831	2	chrX	149527591	G	149539752
PCDH17	0.121635	Thyroid	chr9_97772921_C_G_b38	-0.0976459	0.379786	0.668831	2	chr13	57631810	G	57729311
ZSCAN31	0.121758	Thyroid	chr9_97772921_C_G_b38	0.0959368	0.379848	0.668831	2	chr6	28324693	G	28356271
IFI44L	0.12203	Thyroid	chr9_97772921_C_G_b38	-0.0980716	0.379848	0.668831	2	chr1	78619922	G	78646145
ALPL	0.122056	Thyroid	chr9_97772921_C_G_b38	-0.0986644	0.379848	0.668831	2	chr1	21509372	G	21578412
ADORA3	0.122057	Thyroid	chr9_97772921_C_G_b38	-0.0949647	0.379848	0.668831	2	chr1	111499429	G	111503760
AF011889.2	0.12216	Thyroid	chr9_97772921_C_G_b38	0.0971693	0.379848	0.668831	2	chrX	149511509	G	149526264
ACAA2	0.122301	Thyroid	chr9_97772921_C_G_b38	-0.0976759	0.379848	0.668831	2	chr18	49782167	G	49813960
MC1R	0.122403	Thyroid	chr9_97772921_C_G_b38	-0.0975761	0.379848	0.668831	2	chr16	89913628	G	89920977
SH3BGR	0.12245	Thyroid	chr9_97772921_C_G_b38	0.0972137	0.379848	0.668831	2	chr21	39445855	G	39515506
RCAN1	0.122581	Thyroid	chr9_97772921_C_G_b38	-0.0948547	0.379848	0.668831	2	chr21	34513142	G	34615142
CSF1R	0.122608	Thyroid	chr9_97772921_C_G_b38	-0.0960093	0.379848	0.668831	2	chr5	150053291	G	150113372
SPNS2	0.122641	Thyroid	chr9_97772921_C_G_b38	-0.0984482	0.379848	0.668831	2	chr17	4498838	G	4538896
BCRP3	0.122924	Thyroid	chr9_97772921_C_G_b38	0.0961969	0.380293	0.668831	2	chr22	24644791	G	24653356
ZFP36	0.123018	Thyroid	chr9_97772921_C_G_b38	-0.0943399	0.380293	0.668831	2	chr19	39406813	G	39409412
MYO1F	0.123055	Thyroid	chr9_97772921_C_G_b38	-0.0969815	0.380293	0.668831	2	chr19	8520790	G	8577577
CRNN	0.123434	Thyroid	chr9_97772921_C_G_b38	-0.0957952	0.381188	0.668831	2	chr1	152409243	G	152414263
WFDC21P	0.123525	Thyroid	chr9_97772921_C_G_b38	0.0974673	0.381192	0.668831	2	chr17	60083566	G	60091885
WAS	0.124068	Thyroid	chr9_97772921_C_G_b38	-0.0972226	0.382587	0.668831	2	chrX	48676596	G	48691427
P2RX1	0.124398	Thyroid	chr9_97772921_C_G_b38	-0.0971955	0.383135	0.668831	2	chr17	3896592	G	3916500
CALCA	0.124426	Thyroid	chr9_97772921_C_G_b38	-0.0945626	0.383135	0.668831	2	chr11	14966668	G	14972354
RP11-548P2.2	0.124522	Thyroid	chr9_97772921_C_G_b38	0.098272	0.383152	0.668831	2	chr2	85904279	G	85904727
LDHD	0.125538	Thyroid	chr9_97772921_C_G_b38	-0.0968588	0.385455	0.668831	2	chr16	75111860	G	75116771
FCN3	0.125599	Thyroid	chr9_97772921_C_G_b38	-0.09632	0.385455	0.668831	2	chr1	27369112	G	27374824
OAS3	0.125607	Thyroid	chr9_97772921_C_G_b38	-0.0976757	0.385455	0.668831	2	chr12	112938352	G	112973249
RP11-867G23.1	0.125635	Thyroid	chr9_97772921_C_G_b38	0.0962385	0.385455	0.668831	2	chr11	66264777	G	66265654
CCND1	0.125836	Thyroid	chr9_97772921_C_G_b38	-0.0947749	0.385795	0.668831	2	chr11	69641087	G	69654474
CATIP	0.126562	Thyroid	chr9_97772921_C_G_b38	-0.0964754	0.38774	0.668831	2	chr2	218356856	G	218368099
AF064858.8	0.126672	Thyroid	chr9_97772921_C_G_b38	-0.0967711	0.387796	0.668831	2	chr21	38988707	G	39006153
SLC2A3	0.126931	Thyroid	chr9_97772921_C_G_b38	-0.0908335	0.388309	0.668831	2	chr12	7919230	G	7936275
RP11-359K18.4	0.127129	Thyroid	chr9_97772921_C_G_b38	-0.0973242	0.388594	0.668831	2	chr1	162593103	G	162593754
SPON1	0.127208	Thyroid	chr9_97772921_C_G_b38	-0.0976372	0.388594	0.668831	2	chr11	13962689	G	14267884
CSDC2	0.127338	Thyroid	chr9_97772921_C_G_b38	-0.0969696	0.38871	0.668831	2	chr22	41560763	G	41577741
ODF3B	0.127508	Thyroid	chr9_97772921_C_G_b38	0.0949203	0.388949	0.668831	2	chr22	50530409	G	50532580
CCL13	0.127669	Thyroid	chr9_97772921_C_G_b38	-0.0968618	0.389162	0.668831	2	chr17	34356452	G	34358610
FJX1	0.128075	Thyroid	chr9_97772921_C_G_b38	-0.0973664	0.390116	0.668831	2	chr11	35618419	G	35620868
NCKAP1L	0.128422	Thyroid	chr9_97772921_C_G_b38	-0.0959809	0.390894	0.668831	2	chr12	54497711	G	54548238
FZD5	0.128551	Thyroid	chr9_97772921_C_G_b38	-0.0971482	0.391007	0.668831	2	chr2	207762586	G	207769563
TSPAN1	0.128783	Thyroid	chr9_97772921_C_G_b38	0.0923042	0.391429	0.668831	2	chr1	46175073	G	46185958
AHSA1	0.129125	Thyroid	chr9_97772921_C_G_b38	-0.0970637	0.392187	0.668831	2	chr14	77457953	G	77469474
MAMDC4	0.129538	Thyroid	chr9_97772921_C_G_b38	0.0960105	0.393158	0.668831	2	chr9	136851028	G	136860799
RP5-1024G6.5	0.12963	Thyroid	chr9_97772921_C_G_b38	-0.0957786	0.393158	0.668831	2	chr1	53238611	G	53241945
VMO1	0.130466	Thyroid	chr9_97772921_C_G_b38	-0.0966241	0.395412	0.668831	2	chr17	4785285	G	4786433
MRGPRF	0.130933	Thyroid	chr9_97772921_C_G_b38	-0.0959066	0.396472	0.668831	2	chr11	69004648	G	69013409
AC024937.4	0.131003	Thyroid	chr9_97772921_C_G_b38	0.0964516	0.396472	0.668831	2	chr3	195996738	G	195998233
PLD6	0.131803	Thyroid	chr9_97772921_C_G_b38	0.0954133	0.398606	0.668831	2	chr17	17200995	G	17206315
FAM111A	0.13202	Thyroid	chr9_97772921_C_G_b38	0.0951481	0.398979	0.668831	2	chr11	59142772	G	59155039
ETHE1	0.132189	Thyroid	chr9_97772921_C_G_b38	0.0956774	0.399207	0.668831	2	chr19	43506719	G	43527244
RP5-965G21.4	0.13244	Thyroid	chr9_97772921_C_G_b38	0.0964062	0.399679	0.668831	2	chr20	25239007	G	25245229
MICB	0.133073	Thyroid	chr9_97772921_C_G_b38	-0.0953905	0.401058	0.668831	2	chr6	31494881	G	31511124
RP11-180M15.7	0.133121	Thyroid	chr9_97772921_C_G_b38	-0.0928434	0.401058	0.668831	2	chr12	12718973	G	12719521
RP11-148O21.2	0.133181	Thyroid	chr9_97772921_C_G_b38	-0.0938415	0.401058	0.668831	2	chr8	11558466	G	11560020
FKBP4	0.133375	Thyroid	chr9_97772921_C_G_b38	-0.0953654	0.401173	0.668831	2	chr12	2794953	G	2805423
PSAT1	0.133525	Thyroid	chr9_97772921_C_G_b38	-0.0955143	0.401173	0.668831	2	chr9	78297143	G	78330093
NTRK3	0.133543	Thyroid	chr9_97772921_C_G_b38	-0.0954438	0.401173	0.668831	2	chr15	87859751	G	88256768
PRSS46	0.133598	Thyroid	chr9_97772921_C_G_b38	-0.0923521	0.401173	0.668831	2	chr3	46719583	G	46736429
NLRP3	0.133919	Thyroid	chr9_97772921_C_G_b38	-0.0959642	0.401851	0.668831	2	chr1	247416156	G	247449108
SASH3	0.134257	Thyroid	chr9_97772921_C_G_b38	-0.0945674	0.402581	0.668831	2	chrX	129779979	G	129795201
NPIPB11	0.134438	Thyroid	chr9_97772921_C_G_b38	0.0940914	0.402639	0.668831	2	chr16	29381354	G	29404029
NRTN	0.134485	Thyroid	chr9_97772921_C_G_b38	0.0921219	0.402639	0.668831	2	chr19	5823802	G	5828324
DDX11	0.134562	Thyroid	chr9_97772921_C_G_b38	-0.0946877	0.402639	0.668831	2	chr12	31073848	G	31104791
CPM	0.134812	Thyroid	chr9_97772921_C_G_b38	-0.0943938	0.402826	0.668831	2	chr12	68851175	G	68971570
TMEM119	0.134814	Thyroid	chr9_97772921_C_G_b38	-0.0949243	0.402826	0.668831	2	chr12	108589846	G	108598320
LYL1	0.134966	Thyroid	chr9_97772921_C_G_b38	-0.094139	0.402995	0.668831	2	chr19	13099033	G	13103161
NEBL-AS1	0.135344	Thyroid	chr9_97772921_C_G_b38	-0.0942277	0.403841	0.668831	2	chr10	21174354	G	21175048
MMP19	0.135553	Thyroid	chr9_97772921_C_G_b38	-0.0957735	0.404178	0.668831	2	chr12	55836247	G	55842966
CSRNP1	0.135678	Thyroid	chr9_97772921_C_G_b38	-0.0935948	0.404198	0.668831	2	chr3	39141855	G	39146722
GTF2IP20	0.135782	Thyroid	chr9_97772921_C_G_b38	0.0935897	0.404198	0.668831	2	chr1	223951479	G	223992594
FAM43A	0.13593	Thyroid	chr9_97772921_C_G_b38	-0.091971	0.404198	0.668831	2	chr3	194686544	G	194689037
KCNMB1	0.135941	Thyroid	chr9_97772921_C_G_b38	-0.0949759	0.404198	0.668831	2	chr5	170374671	G	170389677
AC007193.10	0.137207	Thyroid	chr9_97772921_C_G_b38	-0.0946682	0.407328	0.668831	2	chr19	46320197	G	46320418
TNFRSF12A	0.137346	Thyroid	chr9_97772921_C_G_b38	-0.0940948	0.407328	0.668831	2	chr16	3018485	G	3022383
ACTRT3	0.137378	Thyroid	chr9_97772921_C_G_b38	-0.0908542	0.407328	0.668831	2	chr3	169766921	G	169769648
DUX4L50	0.137506	Thyroid	chr9_97772921_C_G_b38	0.0945136	0.40742	0.668831	2	chr9	63817748	G	63818462
DDR2	0.138164	Thyroid	chr9_97772921_C_G_b38	-0.0942435	0.409086	0.668831	2	chr1	162631373	G	162787400
COL4A1	0.138346	Thyroid	chr9_97772921_C_G_b38	-0.0948941	0.409133	0.668831	2	chr13	110148963	G	110307149
MYLK	0.138373	Thyroid	chr9_97772921_C_G_b38	-0.0948686	0.409133	0.668831	2	chr3	123610049	G	123884331
SPRR3	0.138687	Thyroid	chr9_97772921_C_G_b38	-0.0909611	0.409774	0.668831	2	chr1	153001747	G	153003856
STIP1	0.138845	Thyroid	chr9_97772921_C_G_b38	-0.0945062	0.409956	0.668831	2	chr11	64185272	G	64204543
CYCSP40	0.139061	Thyroid	chr9_97772921_C_G_b38	-0.0869983	0.410308	0.668831	2	chr17	77198950	G	77199543
NCCRP1	0.139307	Thyroid	chr9_97772921_C_G_b38	-0.0942865	0.410749	0.668831	2	chr19	39196961	G	39201884
CD83	0.139631	Thyroid	chr9_97772921_C_G_b38	-0.0930308	0.411415	0.668831	2	chr6	14117256	G	14136918
RP11-585P4.5	0.139798	Thyroid	chr9_97772921_C_G_b38	-0.0942971	0.411621	0.668831	2	chr12	75483454	G	75489820
ADGRG3	0.140245	Thyroid	chr9_97772921_C_G_b38	-0.0943275	0.412515	0.668831	2	chr16	57668187	G	57689378
KCNK2	0.140296	Thyroid	chr9_97772921_C_G_b38	-0.0941042	0.412515	0.668831	2	chr1	215005775	G	215237093
NR4A1	0.140394	Thyroid	chr9_97772921_C_G_b38	-0.092537	0.412517	0.668831	2	chr12	52022832	G	52059507
SLC17A5	0.140516	Thyroid	chr9_97772921_C_G_b38	-0.0940412	0.41259	0.668831	2	chr6	73593379	G	73654155
DGKG	0.14064	Thyroid	chr9_97772921_C_G_b38	-0.0946788	0.412666	0.668831	2	chr3	186147201	G	186362237
TACSTD2	0.141162	Thyroid	chr9_97772921_C_G_b38	-0.09265	0.413913	0.668831	2	chr1	58575423	G	58577773
TMEM229B	0.141588	Thyroid	chr9_97772921_C_G_b38	0.0919007	0.414709	0.668831	2	chr14	67447084	G	67533739
C3AR1	0.14163	Thyroid	chr9_97772921_C_G_b38	-0.09069	0.414709	0.668831	2	chr12	8058302	G	8066471
PDK4	0.141832	Thyroid	chr9_97772921_C_G_b38	-0.0935851	0.415016	0.668831	2	chr7	95583499	G	95596491
DDIT4L	0.142924	Thyroid	chr9_97772921_C_G_b38	-0.0938907	0.417469	0.668831	2	chr4	100185870	G	100190782
BTG1	0.142935	Thyroid	chr9_97772921_C_G_b38	-0.0920725	0.417469	0.668831	2	chr12	92140278	G	92145572
DUX4L26	0.143045	Thyroid	chr9_97772921_C_G_b38	0.0892387	0.417469	0.668831	2	chr3	75668931	G	75670185
SMOC2	0.143102	Thyroid	chr9_97772921_C_G_b38	0.0892217	0.417469	0.668831	2	chr6	168441151	G	168673445
BTBD16	0.143163	Thyroid	chr9_97772921_C_G_b38	0.0909154	0.417469	0.668831	2	chr10	122271306	G	122338162
RHOJ	0.143786	Thyroid	chr9_97772921_C_G_b38	-0.0925942	0.418981	0.668831	2	chr14	63204114	G	63293219
BSPRY	0.143932	Thyroid	chr9_97772921_C_G_b38	-0.0923383	0.418981	0.668831	2	chr9	113349541	G	113371233
NEURL2	0.143979	Thyroid	chr9_97772921_C_G_b38	-0.0933132	0.418981	0.668831	2	chr20	45888625	G	45888887
PELI1	0.14443	Thyroid	chr9_97772921_C_G_b38	-0.0898716	0.419786	0.668831	2	chr2	64092652	G	64144454
IFI44	0.144453	Thyroid	chr9_97772921_C_G_b38	-0.0927217	0.419786	0.668831	2	chr1	78649796	G	78664078
ARRB2	0.144582	Thyroid	chr9_97772921_C_G_b38	-0.0915544	0.419871	0.668831	2	chr17	4710489	G	4721499
IRX3	0.145132	Thyroid	chr9_97772921_C_G_b38	-0.0930281	0.420894	0.668831	2	chr16	54283304	G	54286763
TLR6	0.145546	Thyroid	chr9_97772921_C_G_b38	-0.0909537	0.421732	0.668831	2	chr4	38823715	G	38843791
OSR1	0.145677	Thyroid	chr9_97772921_C_G_b38	-0.0929187	0.421732	0.668831	2	chr2	19351485	G	19358653
HERPUD1	0.14572	Thyroid	chr9_97772921_C_G_b38	-0.0928333	0.421732	0.668831	2	chr16	56932048	G	56944863
AARS	0.14612	Thyroid	chr9_97772921_C_G_b38	-0.0917571	0.422601	0.668831	2	chr16	70252295	G	70289543
BMP7	0.146335	Thyroid	chr9_97772921_C_G_b38	-0.0898606	0.42289	0.668831	2	chr20	57168748	G	57266629
FNDC1-IT1	0.146419	Thyroid	chr9_97772921_C_G_b38	0.090832	0.42289	0.668831	2	chr6	159240786	G	159243329
ABO	0.146703	Thyroid	chr9_97772921_C_G_b38	0.0931701	0.42342	0.668831	2	chr9	133250401	G	133275214
FBXO32	0.14683	Thyroid	chr9_97772921_C_G_b38	0.0925911	0.423499	0.668831	2	chr8	123497889	G	123541206
FAM110D	0.147001	Thyroid	chr9_97772921_C_G_b38	-0.0892197	0.423703	0.668831	2	chr1	26159020	G	26163962
ZGLP1	0.147279	Thyroid	chr9_97772921_C_G_b38	0.0914343	0.424085	0.668831	2	chr19	10304803	G	10309880
CTD-2020K17.1	0.147401	Thyroid	chr9_97772921_C_G_b38	-0.0904675	0.424085	0.668831	2	chr17	45190931	G	45221788
CORO1C	0.147447	Thyroid	chr9_97772921_C_G_b38	-0.0929432	0.424085	0.668831	2	chr12	108645109	G	108731596
FTH1P11	0.147534	Thyroid	chr9_97772921_C_G_b38	-0.0929346	0.424085	0.668831	2	chr8	81521819	G	81522232
TUFT1	0.148081	Thyroid	chr9_97772921_C_G_b38	0.0918796	0.425369	0.668831	2	chr1	151540305	G	151583583
RP11-290D2.6	0.148618	Thyroid	chr9_97772921_C_G_b38	-0.0892533	0.426322	0.668831	2	chr13	45340185	G	45340494
TUBB8	0.148715	Thyroid	chr9_97772921_C_G_b38	-0.0909297	0.426322	0.668831	2	chr10	46892	G	74163
VWF	0.148852	Thyroid	chr9_97772921_C_G_b38	-0.0924772	0.426426	0.668831	2	chr12	5948874	G	6124770
TAGLN	0.149097	Thyroid	chr9_97772921_C_G_b38	-0.0920395	0.426555	0.668831	2	chr11	117199321	G	117204336
RP11-195E2.1	0.149098	Thyroid	chr9_97772921_C_G_b38	-0.0871032	0.426555	0.668831	2	chr5	71074225	G	71093193
CYGB	0.149263	Thyroid	chr9_97772921_C_G_b38	-0.0899752	0.426739	0.668831	2	chr17	76527356	G	76551175
ITGAX	0.149407	Thyroid	chr9_97772921_C_G_b38	-0.0906519	0.426863	0.668831	2	chr16	31355134	G	31382997
SNORA46	0.149606	Thyroid	chr9_97772921_C_G_b38	-0.0903407	0.427144	0.668831	2	chr14	77466284	G	77466436
HSPD1	0.149777	Thyroid	chr9_97772921_C_G_b38	-0.0912447	0.427345	0.668831	2	chr2	197486581	G	197516737
RP11-188P20.3	0.150165	Thyroid	chr9_97772921_C_G_b38	0.091697	0.428162	0.668831	2	chr3	43346923	G	43347338
RRAD	0.1503	Thyroid	chr9_97772921_C_G_b38	-0.0909462	0.428259	0.668831	2	chr16	66921679	G	66925644
CYP1B1	0.150468	Thyroid	chr9_97772921_C_G_b38	-0.0916552	0.428401	0.668831	2	chr2	38067507	G	38109902
PIP	0.150552	Thyroid	chr9_97772921_C_G_b38	-0.0878429	0.428401	0.668831	2	chr7	143132077	G	143139746
PITPNA-AS1	0.150872	Thyroid	chr9_97772921_C_G_b38	-0.0918025	0.429023	0.668831	2	chr17	1516931	G	1517093
CTD-2033D15.3	0.151132	Thyroid	chr9_97772921_C_G_b38	-0.090234	0.429474	0.668831	2	chr15	39588357	G	39588882
ZNF436	0.151452	Thyroid	chr9_97772921_C_G_b38	-0.0917418	0.429644	0.668831	2	chr1	23359448	G	23368386
TP53INP1	0.151484	Thyroid	chr9_97772921_C_G_b38	-0.0909496	0.429644	0.668831	2	chr8	94925972	G	94949411
HSPB8	0.151496	Thyroid	chr9_97772921_C_G_b38	-0.0912012	0.429644	0.668831	2	chr12	119178642	G	119221131
CLIC3	0.151869	Thyroid	chr9_97772921_C_G_b38	-0.0906744	0.430248	0.668831	2	chr9	136994635	G	136996803
C19orf60	0.151912	Thyroid	chr9_97772921_C_G_b38	-0.0917312	0.430248	0.668831	2	chr19	18588725	G	18592336
CYTIP	0.152173	Thyroid	chr9_97772921_C_G_b38	-0.089006	0.430701	0.668831	2	chr2	157414619	G	157488961
SSR1P1	0.152341	Thyroid	chr9_97772921_C_G_b38	0.0908925	0.430888	0.668831	2	chr6	150384307	G	150385120
TGFB3	0.152542	Thyroid	chr9_97772921_C_G_b38	-0.0897843	0.431167	0.668831	2	chr14	75958202	G	75982991
LINC00702	0.152828	Thyroid	chr9_97772921_C_G_b38	-0.090093	0.431689	0.668831	2	chr10	4201141	G	4243912
SPRR1B	0.152967	Thyroid	chr9_97772921_C_G_b38	-0.0880519	0.431792	0.668831	2	chr1	153031202	G	153032900
SLC1A3	0.153501	Thyroid	chr9_97772921_C_G_b38	0.0891081	0.432623	0.668831	2	chr5	36606355	G	36688334
HAND2	0.153521	Thyroid	chr9_97772921_C_G_b38	-0.0909329	0.432623	0.668831	2	chr4	173524969	G	173530229
CYP24A1	0.15362	Thyroid	chr9_97772921_C_G_b38	-0.0861973	0.432623	0.668831	2	chr20	54153449	G	54173973
LIG1	0.153669	Thyroid	chr9_97772921_C_G_b38	0.0900009	0.432623	0.668831	2	chr19	48115445	G	48170603
CSPG4	0.154148	Thyroid	chr9_97772921_C_G_b38	-0.0909394	0.433682	0.668831	2	chr15	75674322	G	75712848
IL1RL1	0.154467	Thyroid	chr9_97772921_C_G_b38	-0.0895607	0.43429	0.668831	2	chr2	102311502	G	102352037
TROAP	0.154728	Thyroid	chr9_97772921_C_G_b38	-0.0909765	0.434737	0.668831	2	chr12	49323236	G	49331731
CCL2	0.154939	Thyroid	chr9_97772921_C_G_b38	-0.0889876	0.434955	0.668831	2	chr17	34255218	G	34257203
TNK2	0.155011	Thyroid	chr9_97772921_C_G_b38	0.0891149	0.434955	0.668831	2	chr3	195863364	G	195911945
TMEM249	0.155133	Thyroid	chr9_97772921_C_G_b38	0.0902538	0.435009	0.668831	2	chr8	144353228	G	144354914
TGM2	0.156256	Thyroid	chr9_97772921_C_G_b38	-0.0910222	0.437867	0.668831	2	chr20	38127781	G	38166578
PCED1B	0.156396	Thyroid	chr9_97772921_C_G_b38	-0.090202	0.437971	0.668831	2	chr12	47104113	G	47236662
F13A1	0.156556	Thyroid	chr9_97772921_C_G_b38	-0.0884276	0.438128	0.668831	2	chr6	6144085	G	6321013
CLDN7	0.156921	Thyroid	chr9_97772921_C_G_b38	-0.0894668	0.43886	0.668831	2	chr17	7259941	G	7263983
CDCA7	0.157655	Thyroid	chr9_97772921_C_G_b38	-0.0894771	0.440623	0.668831	2	chr2	173354820	G	173368997
EMP1	0.157845	Thyroid	chr9_97772921_C_G_b38	-0.0894609	0.440803	0.668831	2	chr12	13196716	G	13219939
PTPRQ	0.15839	Thyroid	chr9_97772921_C_G_b38	0.0904847	0.441728	0.668831	2	chr12	80402178	G	80680234
GGTLC3	0.158467	Thyroid	chr9_97772921_C_G_b38	0.0887063	0.441728	0.668831	2	chr22	18516344	G	18518161
FYB	0.159044	Thyroid	chr9_97772921_C_G_b38	-0.0891402	0.443043	0.668831	2	chr5	39105236	G	39274528
MCAM	0.159302	Thyroid	chr9_97772921_C_G_b38	-0.090089	0.443471	0.668831	2	chr11	119308529	G	119321521
ADAMTS9-AS1	0.159415	Thyroid	chr9_97772921_C_G_b38	-0.0892765	0.443493	0.668831	2	chr3	64561322	G	64592757
RPARP-AS1	0.16019	Thyroid	chr9_97772921_C_G_b38	0.0892784	0.445358	0.668831	2	chr10	102449817	G	102461106
FABP3	0.160515	Thyroid	chr9_97772921_C_G_b38	-0.0899356	0.445968	0.668831	2	chr1	31365625	G	31376850
TCERG1L-AS1	0.161156	Thyroid	chr9_97772921_C_G_b38	0.0870939	0.447455	0.668831	2	chr10	131095218	G	131095777
MAGED1	0.161389	Thyroid	chr9_97772921_C_G_b38	-0.0880379	0.447602	0.668831	2	chrX	51803007	G	51902357
CEP192	0.16147	Thyroid	chr9_97772921_C_G_b38	0.0887094	0.447602	0.668831	2	chr18	12991362	G	13125052
TNFSF10	0.161526	Thyroid	chr9_97772921_C_G_b38	-0.0891823	0.447602	0.668831	2	chr3	172505508	G	172523507
DNAJA4	0.161771	Thyroid	chr9_97772921_C_G_b38	-0.0876667	0.447794	0.668831	2	chr15	78264157	G	78282196
PARD6G-AS1	0.161806	Thyroid	chr9_97772921_C_G_b38	0.0885647	0.447794	0.668831	2	chr18	80147924	G	80178432
RP1-13D10.2	0.162057	Thyroid	chr9_97772921_C_G_b38	-0.0880368	0.448064	0.668831	2	chr6	16160926	G	16161411
ITIH4	0.162115	Thyroid	chr9_97772921_C_G_b38	0.0889053	0.448064	0.668831	2	chr3	52812975	G	52830739
CRABP2	0.162364	Thyroid	chr9_97772921_C_G_b38	0.0877068	0.448261	0.668831	2	chr1	156699606	G	156705816
TPPP3	0.162398	Thyroid	chr9_97772921_C_G_b38	-0.0883504	0.448261	0.668831	2	chr16	67389809	G	67393535
TIMP4	0.16265	Thyroid	chr9_97772921_C_G_b38	-0.0869048	0.448664	0.668831	2	chr3	12153051	G	12159351
CA3	0.163418	Thyroid	chr9_97772921_C_G_b38	-0.0886892	0.450488	0.668831	2	chr8	85373436	G	85449040
RGS11	0.164057	Thyroid	chr9_97772921_C_G_b38	-0.0860702	0.451402	0.668831	2	chr16	268301	G	275940
APBB1IP	0.164109	Thyroid	chr9_97772921_C_G_b38	-0.088104	0.451402	0.668831	2	chr10	26438203	G	26567803
PLAUR	0.164282	Thyroid	chr9_97772921_C_G_b38	-0.0874572	0.451402	0.668831	2	chr19	43646095	G	43670547
PRKXP1	0.164282	Thyroid	chr9_97772921_C_G_b38	-0.0889826	0.451402	0.668831	2	chr15	100553529	G	100558954
HPR	0.164984	Thyroid	chr9_97772921_C_G_b38	-0.0869587	0.453038	0.668831	2	chr16	72063224	G	72077246
SCG3	0.165644	Thyroid	chr9_97772921_C_G_b38	-0.0873644	0.454262	0.668831	2	chr15	51681353	G	51721031
CRYGN	0.165834	Thyroid	chr9_97772921_C_G_b38	0.0865469	0.45445	0.668831	2	chr7	151428835	G	151440813
SIDT1	0.165928	Thyroid	chr9_97772921_C_G_b38	-0.0883466	0.45445	0.668831	2	chr3	113532296	G	113629578
RP11-677M14.5	0.166393	Thyroid	chr9_97772921_C_G_b38	-0.0882534	0.455432	0.668831	2	chr11	124807822	G	124808269
LY6E	0.166552	Thyroid	chr9_97772921_C_G_b38	-0.088229	0.455571	0.668831	2	chr8	143017982	G	143023832
CYBB	0.167228	Thyroid	chr9_97772921_C_G_b38	-0.0863006	0.456878	0.668831	2	chrX	37780011	G	37813461
RP11-642A1.2	0.167245	Thyroid	chr9_97772921_C_G_b38	-0.0833242	0.456878	0.668831	2	chr8	140572142	G	140572811
HLA-DRA	0.167514	Thyroid	chr9_97772921_C_G_b38	-0.0881949	0.457319	0.668831	2	chr6	32439842	G	32445046
AC093110.3	0.168503	Thyroid	chr9_97772921_C_G_b38	-0.0869913	0.459294	0.668831	2	chr2	54662556	G	54680045
RDH10	0.168516	Thyroid	chr9_97772921_C_G_b38	-0.087954	0.459294	0.668831	2	chr8	73294612	G	73325281
SEMA4G	0.168622	Thyroid	chr9_97772921_C_G_b38	-0.0882313	0.459294	0.668831	2	chr10	100969905	G	100985871
PRKCDBP	0.168698	Thyroid	chr9_97772921_C_G_b38	-0.0874061	0.459294	0.668831	2	chr11	6318946	G	6320647
AURKB	0.168843	Thyroid	chr9_97772921_C_G_b38	-0.0870258	0.459294	0.668831	2	chr17	8204733	G	8210598
LZTS1	0.168889	Thyroid	chr9_97772921_C_G_b38	-0.0876268	0.459294	0.668831	2	chr8	20246165	G	20303963
CDKN3	0.169104	Thyroid	chr9_97772921_C_G_b38	-0.087629	0.459585	0.668831	2	chr14	54396849	G	54420218
TXNIP	0.169241	Thyroid	chr9_97772921_C_G_b38	-0.0871552	0.459662	0.668831	2	chr1	145992435	G	145996600
IHH	0.1695	Thyroid	chr9_97772921_C_G_b38	-0.0863938	0.460072	0.668831	2	chr2	219054420	G	219060467
BLACAT1	0.169693	Thyroid	chr9_97772921_C_G_b38	-0.0879407	0.460166	0.668831	2	chr1	205434886	G	205437879
MAG	0.169755	Thyroid	chr9_97772921_C_G_b38	-0.0854397	0.460166	0.668831	2	chr19	35292125	G	35313804
RNASE6	0.169861	Thyroid	chr9_97772921_C_G_b38	-0.0839046	0.460166	0.668831	2	chr14	20781051	G	20782467
PDLIM7	0.169991	Thyroid	chr9_97772921_C_G_b38	-0.0865944	0.460175	0.668831	2	chr5	177483394	G	177497601
FHL5	0.170081	Thyroid	chr9_97772921_C_G_b38	-0.0877181	0.460175	0.668831	2	chr6	96562548	G	96616636
SERPINA1	0.1703	Thyroid	chr9_97772921_C_G_b38	0.0870646	0.460473	0.668831	2	chr14	94376747	G	94390693
HIST1H3E	0.170472	Thyroid	chr9_97772921_C_G_b38	-0.0875914	0.460644	0.668831	2	chr6	26224199	G	26227473
EGR3	0.170686	Thyroid	chr9_97772921_C_G_b38	-0.0855457	0.460647	0.668831	2	chr8	22687659	G	22693302
ANXA9	0.17069	Thyroid	chr9_97772921_C_G_b38	-0.0862245	0.460647	0.668831	2	chr1	150982017	G	150995634
BNIP3P17	0.171112	Thyroid	chr9_97772921_C_G_b38	0.0872519	0.461491	0.668831	2	chr19	20222187	G	20222463
RP11-613D13.8	0.171281	Thyroid	chr9_97772921_C_G_b38	-0.0866432	0.461653	0.668831	2	chr11	43943884	G	43947206
KLK1	0.171649	Thyroid	chr9_97772921_C_G_b38	-0.0855066	0.46235	0.668831	2	chr19	50819148	G	50823787
CNR1	0.17198	Thyroid	chr9_97772921_C_G_b38	-0.0846897	0.462675	0.668831	2	chr6	88139864	G	88166359
MCF2L	0.171988	Thyroid	chr9_97772921_C_G_b38	-0.0867229	0.462675	0.668831	2	chr13	112894378	G	113099739
AOC3	0.172248	Thyroid	chr9_97772921_C_G_b38	-0.0865258	0.46281	0.668831	2	chr17	42851184	G	42858130
PLAT	0.172257	Thyroid	chr9_97772921_C_G_b38	-0.0844102	0.46281	0.668831	2	chr8	42175233	G	42207724
GDF10	0.173625	Thyroid	chr9_97772921_C_G_b38	-0.0865847	0.466191	0.668831	2	chr10	47300386	G	47313547
TPGS1	0.173846	Thyroid	chr9_97772921_C_G_b38	-0.0870177	0.46649	0.668831	2	chr19	507834	G	519654
RP11-169D4.2	0.174085	Thyroid	chr9_97772921_C_G_b38	-0.0851774	0.466834	0.668831	2	chr11	72584729	G	72587979
RNF166	0.174632	Thyroid	chr9_97772921_C_G_b38	-0.0853248	0.467556	0.668831	2	chr16	88696495	G	88706421
PLXNA4	0.174713	Thyroid	chr9_97772921_C_G_b38	-0.0871611	0.467556	0.668831	2	chr7	132123332	G	132648688
RP11-473M20.9	0.174733	Thyroid	chr9_97772921_C_G_b38	-0.0853114	0.467556	0.668831	2	chr16	3076911	G	3087100
SCN2B	0.174796	Thyroid	chr9_97772921_C_G_b38	-0.0857026	0.467556	0.668831	2	chr11	118161951	G	118176673
AC006042.8	0.175314	Thyroid	chr9_97772921_C_G_b38	0.0865328	0.468647	0.668831	2	chr7	7980312	G	7982228
PARVG	0.175481	Thyroid	chr9_97772921_C_G_b38	-0.0854846	0.468798	0.668831	2	chr22	44172956	G	44208469
KLK2	0.17621	Thyroid	chr9_97772921_C_G_b38	-0.0866158	0.470304	0.668831	2	chr19	50861568	G	50880567
OAS1	0.176267	Thyroid	chr9_97772921_C_G_b38	-0.0863296	0.470304	0.668831	2	chr12	112906777	G	112933222
LRRC25	0.176662	Thyroid	chr9_97772921_C_G_b38	-0.0839671	0.470882	0.668831	2	chr19	18391144	G	18397617
NAT8L	0.176706	Thyroid	chr9_97772921_C_G_b38	0.084843	0.470882	0.668831	2	chr4	2059512	G	2069089
MSMO1	0.177102	Thyroid	chr9_97772921_C_G_b38	-0.0861698	0.47164	0.668831	2	chr4	165327623	G	165343160
MMP3	0.177347	Thyroid	chr9_97772921_C_G_b38	0.0802497	0.471864	0.668831	2	chr11	102835801	G	102843803
RP11-572O17.1	0.177563	Thyroid	chr9_97772921_C_G_b38	0.0863599	0.471864	0.668831	2	chr4	1712821	G	1713622
SNRK	0.177631	Thyroid	chr9_97772921_C_G_b38	-0.0839062	0.471864	0.668831	2	chr3	43286512	G	43424764
VIT	0.177935	Thyroid	chr9_97772921_C_G_b38	-0.0857101	0.47231	0.668831	2	chr2	36696690	G	36814792
RP11-161M6.2	0.178022	Thyroid	chr9_97772921_C_G_b38	-0.0825423	0.47231	0.668831	2	chr16	975761	G	981596
FLNA	0.178176	Thyroid	chr9_97772921_C_G_b38	-0.0863158	0.472424	0.668831	2	chrX	154348524	G	154374638
RP11-1148L6.5	0.178592	Thyroid	chr9_97772921_C_G_b38	-0.0834742	0.473003	0.668831	2	chrX	48579774	G	48580040
SYCP2L	0.178618	Thyroid	chr9_97772921_C_G_b38	-0.0854669	0.473003	0.668831	2	chr6	10886831	G	10979320
ANXA2P2	0.179019	Thyroid	chr9_97772921_C_G_b38	0.0857547	0.473404	0.668831	2	chr9	33624274	G	33625293
PDLIM4	0.179029	Thyroid	chr9_97772921_C_G_b38	0.0849211	0.473404	0.668831	2	chr5	132257671	G	132273454
AHRR	0.179105	Thyroid	chr9_97772921_C_G_b38	-0.0854804	0.473404	0.668831	2	chr5	304176	G	438291
SLC38A5	0.179289	Thyroid	chr9_97772921_C_G_b38	0.0843977	0.473596	0.668831	2	chrX	48458537	G	48470256
PRTFDC1	0.179497	Thyroid	chr9_97772921_C_G_b38	-0.083298	0.47385	0.668831	2	chr10	24848607	G	24952604
POM121L9P	0.180184	Thyroid	chr9_97772921_C_G_b38	-0.0859639	0.475367	0.668831	2	chr22	24251828	G	24265525
CHORDC1	0.180849	Thyroid	chr9_97772921_C_G_b38	-0.084315	0.476826	0.668831	2	chr11	90201160	G	90223152
RP11-69E11.4	0.181195	Thyroid	chr9_97772921_C_G_b38	-0.0846921	0.477188	0.668831	2	chr1	39522280	G	39546187
DTNA	0.181212	Thyroid	chr9_97772921_C_G_b38	-0.085484	0.477188	0.668831	2	chr18	34493290	G	34891844
SYCE1	0.181411	Thyroid	chr9_97772921_C_G_b38	-0.0839708	0.477416	0.668831	2	chr10	133553901	G	133569835
TRIM69	0.181643	Thyroid	chr9_97772921_C_G_b38	-0.0843293	0.477729	0.668831	2	chr15	44728988	G	44767829
OBSCN	0.182012	Thyroid	chr9_97772921_C_G_b38	0.0843847	0.478272	0.668831	2	chr1	228208130	G	228378874
LCN10	0.182092	Thyroid	chr9_97772921_C_G_b38	-0.0854945	0.478272	0.668831	2	chr9	136738167	G	136742959
ZP3	0.182188	Thyroid	chr9_97772921_C_G_b38	-0.0853396	0.478272	0.668831	2	chr7	76424907	G	76442071
PPID	0.182431	Thyroid	chr9_97772921_C_G_b38	-0.0851604	0.478613	0.668831	2	chr4	158709624	G	158723396
RASSF3	0.182807	Thyroid	chr9_97772921_C_G_b38	-0.0849424	0.479303	0.668831	2	chr12	64507001	G	64697567
KCNT2	0.183242	Thyroid	chr9_97772921_C_G_b38	0.0832358	0.479897	0.668831	2	chr1	196225779	G	196609225
PTPRC	0.18326	Thyroid	chr9_97772921_C_G_b38	-0.0842234	0.479897	0.668831	2	chr1	198638671	G	198757283
RP11-455F5.5	0.183447	Thyroid	chr9_97772921_C_G_b38	0.083524	0.480091	0.668831	2	chr16	30183726	G	30184563
PIK3R5	0.183665	Thyroid	chr9_97772921_C_G_b38	-0.0834958	0.480251	0.668831	2	chr17	8878911	G	8965712
ADM5	0.183802	Thyroid	chr9_97772921_C_G_b38	0.0846847	0.480251	0.668831	2	chr19	49689030	G	49690575
MYC	0.18394	Thyroid	chr9_97772921_C_G_b38	-0.0849389	0.480251	0.668831	2	chr8	127735434	G	127741434
GALNT16	0.183962	Thyroid	chr9_97772921_C_G_b38	-0.0835619	0.480251	0.668831	2	chr14	69259277	G	69357009
UBE2C	0.184252	Thyroid	chr9_97772921_C_G_b38	-0.0848905	0.480713	0.668831	2	chr20	45812576	G	45816957
RP3-508I15.21	0.184496	Thyroid	chr9_97772921_C_G_b38	0.0835027	0.480754	0.668831	2	chr22	38742625	G	38743115
RP11-284N8.3	0.184666	Thyroid	chr9_97772921_C_G_b38	-0.0837943	0.480754	0.668831	2	chr1	110653560	G	110657040
RAMP1	0.184672	Thyroid	chr9_97772921_C_G_b38	-0.0843328	0.480754	0.668831	2	chr2	237858893	G	237912114
ADRA2C	0.184722	Thyroid	chr9_97772921_C_G_b38	-0.0851026	0.480754	0.668831	2	chr4	3766348	G	3768526
MANF	0.184906	Thyroid	chr9_97772921_C_G_b38	-0.0848752	0.480799	0.668831	2	chr3	51385047	G	51389397
INSIG1	0.18516	Thyroid	chr9_97772921_C_G_b38	-0.0844449	0.481008	0.668831	2	chr7	155297776	G	155310235
PIR	0.185604	Thyroid	chr9_97772921_C_G_b38	-0.0826247	0.481621	0.668831	2	chrX	15384799	G	15493564
IGKJ3	0.185623	Thyroid	chr9_97772921_C_G_b38	0.0814184	0.481621	0.668831	2	chr2	88861221	G	88861258
HMGCS1	0.186272	Thyroid	chr9_97772921_C_G_b38	-0.083201	0.483009	0.668831	2	chr5	43289726	G	43313512
MIR4697HG	0.186915	Thyroid	chr9_97772921_C_G_b38	0.0848352	0.483896	0.668831	2	chr11	133896438	G	133901601
ANGPT4	0.186926	Thyroid	chr9_97772921_C_G_b38	-0.0837891	0.483896	0.668831	2	chr20	869899	G	916317
GIMAP6	0.186957	Thyroid	chr9_97772921_C_G_b38	-0.0784076	0.483896	0.668831	2	chr7	150625375	G	150632648
SCIMP	0.187257	Thyroid	chr9_97772921_C_G_b38	-0.0831187	0.484233	0.668831	2	chr17	5208961	G	5234860
PLA2G2A	0.187316	Thyroid	chr9_97772921_C_G_b38	-0.0837843	0.484233	0.668831	2	chr1	19975431	G	19980416
TSACC	0.188107	Thyroid	chr9_97772921_C_G_b38	-0.0833251	0.485768	0.668831	2	chr1	156337314	G	156346995
UBR5-AS1	0.188139	Thyroid	chr9_97772921_C_G_b38	0.0836989	0.485768	0.668831	2	chr8	102239394	G	102253011
ALKAL2	0.188385	Thyroid	chr9_97772921_C_G_b38	-0.0833002	0.486106	0.668831	2	chr2	279558	G	288851
SNAI2	0.188651	Thyroid	chr9_97772921_C_G_b38	-0.0818579	0.486497	0.668831	2	chr8	48917768	G	48921740
PCDHGC3	0.189045	Thyroid	chr9_97772921_C_G_b38	-0.0829667	0.487217	0.668831	2	chr5	141475947	G	141508283
ATP11A	0.189291	Thyroid	chr9_97772921_C_G_b38	0.0835614	0.487554	0.668831	2	chr13	112690329	G	112887168
KIF13B	0.189683	Thyroid	chr9_97772921_C_G_b38	0.0836357	0.488267	0.668831	2	chr8	29067577	G	29263124
RP11-272L14.2	0.190238	Thyroid	chr9_97772921_C_G_b38	-0.0820881	0.489061	0.668831	2	chr13	106506046	G	106506713
ABHD14A	0.190261	Thyroid	chr9_97772921_C_G_b38	-0.081844	0.489061	0.668831	2	chr3	51971426	G	51981199
KLHL6	0.191222	Thyroid	chr9_97772921_C_G_b38	-0.0824975	0.490824	0.668831	2	chr3	183487531	G	183555689
SNORD14E	0.191256	Thyroid	chr9_97772921_C_G_b38	-0.072631	0.490824	0.668831	2	chr11	123058077	G	123058161
CCL3	0.191428	Thyroid	chr9_97772921_C_G_b38	-0.0807602	0.490968	0.668831	2	chr17	36088256	G	36090141
CD109	0.19184	Thyroid	chr9_97772921_C_G_b38	-0.0835838	0.491727	0.668831	2	chr6	73695785	G	73828316
OSGIN1	0.192003	Thyroid	chr9_97772921_C_G_b38	-0.0813193	0.491848	0.668831	2	chr16	83949115	G	83966332
POU2F3	0.192683	Thyroid	chr9_97772921_C_G_b38	0.0824014	0.492899	0.668831	2	chr11	120236640	G	120319944
JUNB	0.192733	Thyroid	chr9_97772921_C_G_b38	-0.0811332	0.492899	0.668831	2	chr19	12791496	G	12793315
RCC1	0.192762	Thyroid	chr9_97772921_C_G_b38	0.0834505	0.492899	0.668831	2	chr1	28505943	G	28539300
CD36	0.19317	Thyroid	chr9_97772921_C_G_b38	-0.0820838	0.493644	0.668831	2	chr7	80369575	G	80677008
SPTLC3	0.193432	Thyroid	chr9_97772921_C_G_b38	0.0818602	0.494016	0.668831	2	chr20	13008979	G	13169103
GDF15	0.193659	Thyroid	chr9_97772921_C_G_b38	-0.074489	0.494298	0.668831	2	chr19	18374731	G	18389176
OPN4	0.194198	Thyroid	chr9_97772921_C_G_b38	-0.082049	0.4951	0.668831	2	chr10	86654557	G	86666848
ATG16L2	0.194207	Thyroid	chr9_97772921_C_G_b38	-0.0824029	0.4951	0.668831	2	chr11	72814308	G	72843674
PRSS23	0.194415	Thyroid	chr9_97772921_C_G_b38	-0.0822887	0.495253	0.668831	2	chr11	86791059	G	86952910
RP11-403F21.4	0.19457	Thyroid	chr9_97772921_C_G_b38	-0.0821757	0.495253	0.668831	2	chr9	38433696	G	38541455
RP11-373D23.2	0.194618	Thyroid	chr9_97772921_C_G_b38	-0.0763023	0.495253	0.668831	2	chr2	28396815	G	28397110
ABHD3	0.194875	Thyroid	chr9_97772921_C_G_b38	-0.0814453	0.495377	0.668831	2	chr18	21650897	G	21704805
PLCB2	0.1949	Thyroid	chr9_97772921_C_G_b38	-0.0823034	0.495377	0.668831	2	chr15	40284256	G	40307922
HLA-DQB2	0.195438	Thyroid	chr9_97772921_C_G_b38	-0.081993	0.496444	0.668831	2	chr6	32756098	G	32763534
MS4A7	0.195648	Thyroid	chr9_97772921_C_G_b38	-0.0813325	0.496682	0.668831	2	chr11	60378482	G	60395951
GSTM1	0.196073	Thyroid	chr9_97772921_C_G_b38	-0.0794076	0.497126	0.668831	2	chr1	109687814	G	109693745
LCP2	0.196168	Thyroid	chr9_97772921_C_G_b38	-0.0826122	0.497126	0.668831	2	chr5	170246237	G	170298227
EFNA1	0.196175	Thyroid	chr9_97772921_C_G_b38	0.0815443	0.497126	0.668831	2	chr1	155127460	G	155134857
AFAP1L1	0.19659	Thyroid	chr9_97772921_C_G_b38	-0.0822696	0.497624	0.668831	2	chr5	149271871	G	149341802
GPR160	0.196607	Thyroid	chr9_97772921_C_G_b38	-0.0823274	0.497624	0.668831	2	chr3	170037929	G	170085403
PSMB9	0.19709	Thyroid	chr9_97772921_C_G_b38	-0.0828715	0.49855	0.668831	2	chr6	32854161	G	32859585
FLT4	0.197249	Thyroid	chr9_97772921_C_G_b38	-0.0823289	0.498654	0.668831	2	chr5	180601506	G	180649624
ITGA10	0.198256	Thyroid	chr9_97772921_C_G_b38	-0.0820943	0.5009	0.668831	2	chr1	145891208	G	145910189
RP11-693N9.2	0.198605	Thyroid	chr9_97772921_C_G_b38	-0.0811857	0.501184	0.668831	2	chr11	104901549	G	104919073
ITGB2	0.198968	Thyroid	chr9_97772921_C_G_b38	-0.0807187	0.501411	0.668831	2	chr21	44885953	G	44931989
TNNC2	0.199112	Thyroid	chr9_97772921_C_G_b38	0.080913	0.501411	0.668831	2	chr20	45823214	G	45833745
KCNN4	0.199253	Thyroid	chr9_97772921_C_G_b38	-0.0815412	0.501411	0.668831	2	chr19	43766533	G	43781257
HLA-T	0.199258	Thyroid	chr9_97772921_C_G_b38	-0.0816164	0.501411	0.668831	2	chr6	29896654	G	29897786
ABI3BP	0.199286	Thyroid	chr9_97772921_C_G_b38	-0.0819541	0.501411	0.668831	2	chr3	100749156	G	100993515
MPEG1	0.200278	Thyroid	chr9_97772921_C_G_b38	-0.0793886	0.503606	0.668831	2	chr11	59208588	G	59212951
TMEM2	0.200848	Thyroid	chr9_97772921_C_G_b38	-0.0820591	0.504582	0.668831	2	chr9	71683366	G	71816690
DDAH1	0.201112	Thyroid	chr9_97772921_C_G_b38	-0.0793633	0.504582	0.668831	2	chr1	85318485	G	85578363
RP11-247A12.7	0.201181	Thyroid	chr9_97772921_C_G_b38	-0.0782108	0.504582	0.668831	2	chr9	129170434	G	129170940
RASAL3	0.201209	Thyroid	chr9_97772921_C_G_b38	-0.0805877	0.504582	0.668831	2	chr19	15451624	G	15464571
ORC6	0.201436	Thyroid	chr9_97772921_C_G_b38	-0.0810362	0.504582	0.668831	2	chr16	46689643	G	46698394
PDIA4	0.201499	Thyroid	chr9_97772921_C_G_b38	-0.0817188	0.504582	0.668831	2	chr7	149003062	G	149028641
C15orf52	0.202221	Thyroid	chr9_97772921_C_G_b38	-0.0812859	0.506089	0.668831	2	chr15	40331452	G	40340967
BNIP3	0.202435	Thyroid	chr9_97772921_C_G_b38	0.0799986	0.506327	0.668831	2	chr10	131966455	G	131982013
LAMA4	0.203189	Thyroid	chr9_97772921_C_G_b38	-0.0808073	0.507913	0.668831	2	chr6	112108760	G	112254939
MTERF2	0.203483	Thyroid	chr9_97772921_C_G_b38	0.0802546	0.508144	0.668831	2	chr12	106977291	G	106987166
PLAC9	0.203521	Thyroid	chr9_97772921_C_G_b38	-0.0802845	0.508144	0.668831	2	chr10	80131682	G	80145359
CHAC1	0.20367	Thyroid	chr9_97772921_C_G_b38	-0.0810234	0.508215	0.668831	2	chr15	40952962	G	40956519
CD68	0.204348	Thyroid	chr9_97772921_C_G_b38	-0.0782619	0.509608	0.668831	2	chr17	7579467	G	7581963
DNAJB9	0.204598	Thyroid	chr9_97772921_C_G_b38	-0.0797149	0.50993	0.668831	2	chr7	108569751	G	108574850
MAP3K6	0.205685	Thyroid	chr9_97772921_C_G_b38	-0.0812525	0.512075	0.668831	2	chr1	27355184	G	27366892
C1QB	0.2057	Thyroid	chr9_97772921_C_G_b38	-0.0782164	0.512075	0.668831	2	chr1	22652762	G	22661538
AC003973.3	0.206635	Thyroid	chr9_97772921_C_G_b38	-0.0804136	0.514099	0.668831	2	chr19	21965708	G	21968529
RPL29P14	0.206933	Thyroid	chr9_97772921_C_G_b38	-0.0755673	0.514539	0.668831	2	chr5	149545383	G	149545810
HRAT92	0.207351	Thyroid	chr9_97772921_C_G_b38	-0.0783532	0.515167	0.668831	2	chr7	520391	G	525232
SREBF2	0.20755	Thyroid	chr9_97772921_C_G_b38	-0.0801751	0.515167	0.668831	2	chr22	41866831	G	41907308
HEXDC	0.209173	Thyroid	chr9_97772921_C_G_b38	-0.0799055	0.518891	0.668831	2	chr17	82418318	G	82442588
ITGA4	0.2095	Thyroid	chr9_97772921_C_G_b38	-0.0803526	0.519397	0.668831	2	chr2	181457207	G	181536187
OR7E126P	0.210116	Thyroid	chr9_97772921_C_G_b38	0.0794628	0.52062	0.668831	2	chr11	71903194	G	71904081
HTRA3	0.210253	Thyroid	chr9_97772921_C_G_b38	0.0781578	0.520655	0.668831	2	chr4	8269765	G	8307111
NAMPT	0.210488	Thyroid	chr9_97772921_C_G_b38	-0.0802087	0.520728	0.668831	2	chr7	106248285	G	106285192
SPIRE2	0.210528	Thyroid	chr9_97772921_C_G_b38	0.0780512	0.520728	0.668831	2	chr16	89818179	G	89871319
KANSL1-AS1	0.210722	Thyroid	chr9_97772921_C_G_b38	-0.0776585	0.520887	0.668831	2	chr17	46193576	G	46196723
ICAM1	0.210838	Thyroid	chr9_97772921_C_G_b38	-0.0789428	0.520887	0.668831	2	chr19	10270835	G	10285800
ISG15	0.2111	Thyroid	chr9_97772921_C_G_b38	-0.0800576	0.521229	0.668831	2	chr1	1001138	G	1014541
KCTD12	0.21128	Thyroid	chr9_97772921_C_G_b38	-0.0794169	0.521371	0.668831	2	chr13	76880166	G	76886390
RP11-810P12.7	0.211426	Thyroid	chr9_97772921_C_G_b38	-0.0797258	0.521428	0.668831	2	chr11	61967794	G	61969490
LLNLR-268E12.1	0.211556	Thyroid	chr9_97772921_C_G_b38	0.0798075	0.521443	0.668831	2	chr19	39812972	G	39813555
KRT83	0.211687	Thyroid	chr9_97772921_C_G_b38	-0.0786781	0.521464	0.668831	2	chr12	52314301	G	52321398
LSP1	0.211946	Thyroid	chr9_97772921_C_G_b38	-0.0798548	0.521799	0.668831	2	chr11	1852970	G	1892267
HSPA8	0.212406	Thyroid	chr9_97772921_C_G_b38	-0.0797122	0.522524	0.668831	2	chr11	123057489	G	123063230
IGHG2	0.212487	Thyroid	chr9_97772921_C_G_b38	-0.0791766	0.522524	0.668831	2	chr14	105643052	G	105644790
CLEC10A	0.212972	Thyroid	chr9_97772921_C_G_b38	-0.0790549	0.523215	0.668831	2	chr17	7074537	G	7080307
ERRFI1	0.213165	Thyroid	chr9_97772921_C_G_b38	0.0783994	0.523215	0.668831	2	chr1	8004404	G	8026308
LINC00960	0.213174	Thyroid	chr9_97772921_C_G_b38	0.0771831	0.523215	0.668831	2	chr3	75672391	G	75679303
ACSL1	0.213496	Thyroid	chr9_97772921_C_G_b38	-0.0795096	0.523215	0.668831	2	chr4	184755595	G	184826818
RP11-70D24.3	0.213626	Thyroid	chr9_97772921_C_G_b38	-0.0793557	0.523215	0.668831	2	chr16	79603572	G	79604177
RAB27A	0.213629	Thyroid	chr9_97772921_C_G_b38	0.0793057	0.523215	0.668831	2	chr15	55202966	G	55314160
CALCRL	0.213633	Thyroid	chr9_97772921_C_G_b38	-0.078624	0.523215	0.668831	2	chr2	187343129	G	187448460
RP3-426I6.5	0.213907	Thyroid	chr9_97772921_C_G_b38	0.0760587	0.523584	0.668831	2	chr1	27773858	G	27774041
SNORA63	0.214091	Thyroid	chr9_97772921_C_G_b38	-0.0793647	0.523733	0.668831	2	chr3	186786323	G	186786445
SNORA63	0.214091	Thyroid	chr9_97772921_C_G_b38	-0.0793647	0.523733	0.668831	2	chr3	186787300	G	186787431
SNORA63	0.214091	Thyroid	chr9_97772921_C_G_b38	-0.0793647	0.523733	0.668831	2	chr3	183453814	G	183453944
CD22	0.214256	Thyroid	chr9_97772921_C_G_b38	-0.0765837	0.523813	0.668831	2	chr19	35319261	G	35347355
ID1	0.214372	Thyroid	chr9_97772921_C_G_b38	-0.0778249	0.523813	0.668831	2	chr20	31605283	G	31606515
POSTN	0.215107	Thyroid	chr9_97772921_C_G_b38	-0.0792218	0.524911	0.668831	2	chr13	37562583	G	37598844
CDH3	0.21518	Thyroid	chr9_97772921_C_G_b38	-0.0784852	0.524911	0.668831	2	chr16	68636189	G	68722616
GPAT3	0.215271	Thyroid	chr9_97772921_C_G_b38	0.0786397	0.524911	0.668831	2	chr4	83535914	G	83605875
MROH7	0.215316	Thyroid	chr9_97772921_C_G_b38	-0.0775098	0.524911	0.668831	2	chr1	54641754	G	54710266
HHIPL2	0.215583	Thyroid	chr9_97772921_C_G_b38	0.0757452	0.525258	0.668831	2	chr1	222522258	G	222548103
TUBB2A	0.215949	Thyroid	chr9_97772921_C_G_b38	-0.0788167	0.525847	0.668831	2	chr6	3153669	G	3157526
AC084117.3	0.21619	Thyroid	chr9_97772921_C_G_b38	-0.0777508	0.525895	0.668831	2	chr11	18405609	G	18406731
CARD16	0.216257	Thyroid	chr9_97772921_C_G_b38	-0.0791169	0.525895	0.668831	2	chr11	105041326	G	105045376
DDX21	0.216418	Thyroid	chr9_97772921_C_G_b38	-0.0787057	0.525895	0.668831	2	chr10	68956128	G	68985073
VPREB3	0.216499	Thyroid	chr9_97772921_C_G_b38	-0.0786597	0.525895	0.668831	2	chr22	23752743	G	23754468
ACTA2	0.216589	Thyroid	chr9_97772921_C_G_b38	-0.0791905	0.525895	0.668831	2	chr10	88938061	G	88990959
LGALS7B	0.216978	Thyroid	chr9_97772921_C_G_b38	-0.0782453	0.526123	0.668831	2	chr19	38789211	G	38791749
SNX3	0.217215	Thyroid	chr9_97772921_C_G_b38	-0.0788548	0.526123	0.668831	2	chr6	108211222	G	108261260
AGR2	0.217253	Thyroid	chr9_97772921_C_G_b38	0.078822	0.526123	0.668831	2	chr7	16791811	G	16833433
CHI3L2	0.217256	Thyroid	chr9_97772921_C_G_b38	0.0791187	0.526123	0.668831	2	chr1	111200771	G	111243440
DOCK2	0.217308	Thyroid	chr9_97772921_C_G_b38	-0.0786136	0.526123	0.668831	2	chr5	169637247	G	170083382
CYP4F29P	0.217428	Thyroid	chr9_97772921_C_G_b38	-0.0786974	0.526123	0.668831	2	chr21	13843133	G	13848364
IER2	0.217878	Thyroid	chr9_97772921_C_G_b38	-0.0780991	0.52678	0.668831	2	chr19	13150415	G	13154908
ABCG2	0.217948	Thyroid	chr9_97772921_C_G_b38	-0.0780266	0.52678	0.668831	2	chr4	88090264	G	88231322
SERTAD1	0.218339	Thyroid	chr9_97772921_C_G_b38	-0.0776847	0.527371	0.668831	2	chr19	40421592	G	40426025
RP11-616M22.1	0.218555	Thyroid	chr9_97772921_C_G_b38	0.0765038	0.527371	0.668831	2	chr16	1156976	G	1157974
FAM83G	0.218566	Thyroid	chr9_97772921_C_G_b38	-0.0785786	0.527371	0.668831	2	chr17	18968789	G	19004804
IFIT1	0.2187	Thyroid	chr9_97772921_C_G_b38	-0.0782356	0.527395	0.668831	2	chr10	89392546	G	89406486
HSD3B7	0.219211	Thyroid	chr9_97772921_C_G_b38	0.0764097	0.527802	0.668831	2	chr16	30988271	G	30989152
CD8B	0.219246	Thyroid	chr9_97772921_C_G_b38	0.0766632	0.527802	0.668831	2	chr2	86815339	G	86861924
DGKI	0.219352	Thyroid	chr9_97772921_C_G_b38	-0.0780662	0.527802	0.668831	2	chr7	137381037	G	137847092
FTLP3	0.21947	Thyroid	chr9_97772921_C_G_b38	-0.0782759	0.527802	0.668831	2	chr20	4023917	G	4024444
PKHD1L1	0.219601	Thyroid	chr9_97772921_C_G_b38	0.0783895	0.527802	0.668831	2	chr8	109362477	G	109530330
TICAM2	0.219641	Thyroid	chr9_97772921_C_G_b38	-0.078668	0.527802	0.668831	2	chr5	115578650	G	115602479
NAB2	0.219825	Thyroid	chr9_97772921_C_G_b38	-0.0781095	0.527802	0.668831	2	chr12	57088894	G	57095407
CRLF1	0.219866	Thyroid	chr9_97772921_C_G_b38	-0.0777353	0.527802	0.668831	2	chr19	18572608	G	18607741
NATD1	0.220501	Thyroid	chr9_97772921_C_G_b38	-0.0783371	0.529027	0.668831	2	chr17	21238870	G	21253410
EPB41L2	0.220722	Thyroid	chr9_97772921_C_G_b38	-0.0775808	0.529227	0.668831	2	chr6	130839347	G	131063322
HMGN2P19	0.220834	Thyroid	chr9_97772921_C_G_b38	-0.0734574	0.529227	0.668831	2	chr1	229570532	G	229570796
GPR183	0.222637	Thyroid	chr9_97772921_C_G_b38	-0.0780336	0.533246	0.668831	2	chr13	99294530	G	99307405
CTA-398F10.2	0.222881	Thyroid	chr9_97772921_C_G_b38	0.0755874	0.533529	0.668831	2	chr8	8456909	G	8461337
PYROXD2	0.223268	Thyroid	chr9_97772921_C_G_b38	-0.0776739	0.534039	0.668831	2	chr10	98383565	G	98415184
TFRC	0.223364	Thyroid	chr9_97772921_C_G_b38	-0.0762843	0.534039	0.668831	2	chr3	196027183	G	196082189
ANTXR1	0.223472	Thyroid	chr9_97772921_C_G_b38	-0.0764961	0.534039	0.668831	2	chr2	69013178	G	69249327
CD177	0.223788	Thyroid	chr9_97772921_C_G_b38	-0.0768781	0.534309	0.668831	2	chr19	43353659	G	43363172
CLDN8	0.223856	Thyroid	chr9_97772921_C_G_b38	-0.0778983	0.534309	0.668831	2	chr21	30214006	G	30216073
SNORA70	0.224148	Thyroid	chr9_97772921_C_G_b38	0.0778713	0.534309	0.668831	2	chr19	9819954	G	9820094
SNORA70	0.224148	Thyroid	chr9_97772921_C_G_b38	0.0778713	0.534309	0.668831	2	chrX	154400281	G	154400415
CYR61	0.224159	Thyroid	chr9_97772921_C_G_b38	-0.0752279	0.534309	0.668831	2	chr1	85580761	G	85583962
FHDC1	0.224217	Thyroid	chr9_97772921_C_G_b38	-0.0771565	0.534309	0.668831	2	chr4	152936352	G	152979696
FAM46B	0.224352	Thyroid	chr9_97772921_C_G_b38	0.0779561	0.534309	0.668831	2	chr1	27005020	G	27012836
NFATC4	0.224685	Thyroid	chr9_97772921_C_G_b38	-0.0778626	0.534309	0.668831	2	chr14	24365673	G	24379604
GSTT2B	0.224888	Thyroid	chr9_97772921_C_G_b38	0.075647	0.534309	0.668831	2	chr22	23957414	G	23961186
MATN2	0.225038	Thyroid	chr9_97772921_C_G_b38	-0.0762423	0.534309	0.668831	2	chr8	97868840	G	98036716
NPPB	0.225185	Thyroid	chr9_97772921_C_G_b38	-0.0737305	0.534309	0.668831	2	chr1	11857464	G	11858931
DICER1-AS1	0.225377	Thyroid	chr9_97772921_C_G_b38	0.0763027	0.534309	0.668831	2	chr14	95157645	G	95179933
MAPK15	0.225479	Thyroid	chr9_97772921_C_G_b38	-0.075751	0.534309	0.668831	2	chr8	143716259	G	143722458
RP4-671O14.5	0.225589	Thyroid	chr9_97772921_C_G_b38	-0.0760303	0.534309	0.668831	2	chr22	44183031	G	44187739
C1DP1	0.225709	Thyroid	chr9_97772921_C_G_b38	-0.07236	0.534309	0.668831	2	chr10	32511336	G	32511508
CTLA4	0.225769	Thyroid	chr9_97772921_C_G_b38	-0.0768174	0.534309	0.668831	2	chr2	203867786	G	203873960
SMOX	0.22583	Thyroid	chr9_97772921_C_G_b38	-0.0745744	0.534309	0.668831	2	chr20	4120980	G	4187747
ARHGAP9	0.225846	Thyroid	chr9_97772921_C_G_b38	-0.0753987	0.534309	0.668831	2	chr12	57472263	G	57488814
LINC00106	0.225855	Thyroid	chr9_97772921_C_G_b38	-0.0770204	0.534309	0.668831	2	chrX	1396427	G	1399402
JUN	0.22742	Thyroid	chr9_97772921_C_G_b38	-0.0745259	0.537411	0.668831	2	chr1	58780788	G	58784327
SOX7	0.228603	Thyroid	chr9_97772921_C_G_b38	-0.0754711	0.539512	0.668831	2	chr8	10723768	G	10730512
TMIGD3	0.228807	Thyroid	chr9_97772921_C_G_b38	-0.0757901	0.539512	0.668831	2	chr1	111483348	G	111563962
LINC00174	0.228841	Thyroid	chr9_97772921_C_G_b38	0.0753441	0.539512	0.668831	2	chr7	66376044	G	66493566
AL162151.3	0.22897	Thyroid	chr9_97772921_C_G_b38	0.0766229	0.539512	0.668831	2	chr14	98973314	G	98973471
UPK3A	0.229149	Thyroid	chr9_97772921_C_G_b38	0.074563	0.539512	0.668831	2	chr22	45284982	G	45295874
HIF1A	0.229151	Thyroid	chr9_97772921_C_G_b38	-0.0764064	0.539512	0.668831	2	chr14	61695513	G	61748259
RASL11B	0.2292	Thyroid	chr9_97772921_C_G_b38	-0.0751929	0.539512	0.668831	2	chr4	52862290	G	52866835
LAT	0.229505	Thyroid	chr9_97772921_C_G_b38	0.0754882	0.53993	0.668831	2	chr16	28984826	G	28990783
BAG3	0.229672	Thyroid	chr9_97772921_C_G_b38	-0.0767073	0.540023	0.668831	2	chr10	119651370	G	119677819
NUAK2	0.22981	Thyroid	chr9_97772921_C_G_b38	0.0766156	0.540048	0.668831	2	chr1	205302059	G	205321791
SLITRK2	0.230133	Thyroid	chr9_97772921_C_G_b38	-0.0761271	0.540506	0.668831	2	chrX	145817832	G	145825842
SNORA4	0.230526	Thyroid	chr9_97772921_C_G_b38	-0.0763071	0.540932	0.668831	2	chr3	186787612	G	186787749
BIRC3	0.230619	Thyroid	chr9_97772921_C_G_b38	-0.0751349	0.540932	0.668831	2	chr11	102317450	G	102339403
INMT	0.230753	Thyroid	chr9_97772921_C_G_b38	-0.0765589	0.540932	0.668831	2	chr7	30697985	G	30757602
CELF6	0.230828	Thyroid	chr9_97772921_C_G_b38	0.0754073	0.540932	0.668831	2	chr15	72284727	G	72320129
PDE4B	0.230953	Thyroid	chr9_97772921_C_G_b38	0.0745663	0.540932	0.668831	2	chr1	65792514	G	66374579
IGHV3-74	0.232422	Thyroid	chr9_97772921_C_G_b38	0.0727725	0.543983	0.668831	2	chr14	106810442	G	106811131
RP11-155G14.5	0.232512	Thyroid	chr9_97772921_C_G_b38	-0.0756935	0.543983	0.668831	2	chr7	128466563	G	128469171
AFDN-AS1	0.233712	Thyroid	chr9_97772921_C_G_b38	0.0751241	0.546334	0.668831	2	chr6	167823876	G	167826709
RARRES2	0.233775	Thyroid	chr9_97772921_C_G_b38	-0.0747289	0.546334	0.668831	2	chr7	150338319	G	150341674
RP11-1100L3.8	0.234094	Thyroid	chr9_97772921_C_G_b38	-0.0759817	0.546778	0.668831	2	chr12	52058459	G	52058619
VSTM4	0.23429	Thyroid	chr9_97772921_C_G_b38	-0.0727532	0.546848	0.668831	2	chr10	49014245	G	49115509
HHEX	0.234382	Thyroid	chr9_97772921_C_G_b38	-0.0760988	0.546848	0.668831	2	chr10	92689951	G	92695646
PROS1	0.234783	Thyroid	chr9_97772921_C_G_b38	-0.075886	0.547483	0.668831	2	chr3	93873033	G	93974066
AMIGO2	0.235142	Thyroid	chr9_97772921_C_G_b38	-0.0762175	0.547659	0.668831	2	chr12	47075707	G	47079951
RNASE1	0.235208	Thyroid	chr9_97772921_C_G_b38	-0.0731327	0.547659	0.668831	2	chr14	20801228	G	20803278
MYL7	0.235344	Thyroid	chr9_97772921_C_G_b38	-0.0756916	0.547659	0.668831	2	chr7	44138864	G	44141332
RASAL1	0.235386	Thyroid	chr9_97772921_C_G_b38	-0.0744336	0.547659	0.668831	2	chr12	113098819	G	113136239
CFB	0.235505	Thyroid	chr9_97772921_C_G_b38	0.0753838	0.547659	0.668831	2	chr6	31945673	G	31952084
ISLR	0.236231	Thyroid	chr9_97772921_C_G_b38	-0.073801	0.549047	0.668831	2	chr15	74173671	G	74176872
DPYSL3	0.236418	Thyroid	chr9_97772921_C_G_b38	0.0751152	0.549179	0.668831	2	chr5	147390811	G	147510056
GPR27	0.236809	Thyroid	chr9_97772921_C_G_b38	0.0726943	0.549785	0.668831	2	chr3	71754050	G	71756496
SRPX	0.236993	Thyroid	chr9_97772921_C_G_b38	-0.0728081	0.549912	0.668831	2	chrX	38149336	G	38220924
SMAD9	0.237192	Thyroid	chr9_97772921_C_G_b38	0.075758	0.550073	0.668831	2	chr13	36844831	G	36920765
PPP1R12B	0.237324	Thyroid	chr9_97772921_C_G_b38	0.074631	0.550078	0.668831	2	chr1	202348699	G	202590595
IPCEF1	0.23769	Thyroid	chr9_97772921_C_G_b38	-0.0757208	0.550624	0.668831	2	chr6	154154496	G	154356792
DNAJB11	0.237832	Thyroid	chr9_97772921_C_G_b38	-0.0756423	0.550653	0.668831	2	chr3	186567403	G	186585800
XXbac-B135H6.18	0.238203	Thyroid	chr9_97772921_C_G_b38	-0.0751497	0.55121	0.668831	2	chr22	20981361	G	20981755
C11orf84	0.238408	Thyroid	chr9_97772921_C_G_b38	-0.0744483	0.551383	0.668831	2	chr11	63813388	G	63827718
DOC2GP	0.238551	Thyroid	chr9_97772921_C_G_b38	0.0740105	0.551412	0.668831	2	chr11	67612653	G	67616257
TGFBI	0.23875	Thyroid	chr9_97772921_C_G_b38	-0.0750197	0.551571	0.668831	2	chr5	136028895	G	136063818
RP11-124N14.3	0.238905	Thyroid	chr9_97772921_C_G_b38	0.0744681	0.551629	0.668831	2	chr10	17233325	G	17234833
CXCR4	0.239198	Thyroid	chr9_97772921_C_G_b38	-0.0728074	0.551939	0.668831	2	chr2	136114349	G	136118165
RP11-57G22.1	0.239337	Thyroid	chr9_97772921_C_G_b38	-0.0736242	0.551939	0.668831	2	chr18	32779039	G	32779286
GNRH1	0.23943	Thyroid	chr9_97772921_C_G_b38	0.0731415	0.551939	0.668831	2	chr8	25419260	G	25424654
GOLM1	0.23982	Thyroid	chr9_97772921_C_G_b38	-0.0741769	0.552537	0.668831	2	chr9	86026146	G	86100173
HLA-DQB1-AS1	0.240108	Thyroid	chr9_97772921_C_G_b38	-0.0735419	0.5529	0.668831	2	chr6	32660355	G	32660729
TIGIT	0.24031	Thyroid	chr9_97772921_C_G_b38	-0.0742562	0.553065	0.668831	2	chr3	114276913	G	114310288
SFRP2	0.240697	Thyroid	chr9_97772921_C_G_b38	-0.0737738	0.553176	0.668831	2	chr4	153780592	G	153789120
SNORA48	0.240953	Thyroid	chr9_97772921_C_G_b38	-0.0728829	0.553176	0.668831	2	chr17	7574713	G	7574847
HIST1H2AC	0.240962	Thyroid	chr9_97772921_C_G_b38	-0.0742976	0.553176	0.668831	2	chr6	26124145	G	26139116
RP11-106D4.2	0.240989	Thyroid	chr9_97772921_C_G_b38	0.0747941	0.553176	0.668831	2	chr16	87470370	G	87474370
RHOBTB2	0.241138	Thyroid	chr9_97772921_C_G_b38	0.074972	0.553176	0.668831	2	chr8	22987417	G	23020132
JMJD6	0.241141	Thyroid	chr9_97772921_C_G_b38	-0.0730469	0.553176	0.668831	2	chr17	76712832	G	76726799
SPP1	0.241276	Thyroid	chr9_97772921_C_G_b38	-0.0749672	0.553185	0.668831	2	chr4	87975650	G	87983426
RPL24P4	0.24143	Thyroid	chr9_97772921_C_G_b38	0.074309	0.553239	0.668831	2	chr6	42956345	G	42956765
DUSP23	0.241861	Thyroid	chr9_97772921_C_G_b38	-0.075146	0.553791	0.668831	2	chr1	159780932	G	159782543
ADAMTS10	0.241932	Thyroid	chr9_97772921_C_G_b38	-0.074232	0.553791	0.668831	2	chr19	8580242	G	8610700
NPIPP1	0.242332	Thyroid	chr9_97772921_C_G_b38	0.0732462	0.554405	0.668831	2	chr16	15104312	G	15123498
PLIN2	0.242888	Thyroid	chr9_97772921_C_G_b38	-0.0744952	0.555123	0.668831	2	chr9	19108375	G	19149290
MEGF9	0.242982	Thyroid	chr9_97772921_C_G_b38	0.0750773	0.555123	0.668831	2	chr9	120600813	G	120714470
BDKRB2	0.243038	Thyroid	chr9_97772921_C_G_b38	-0.0740504	0.555123	0.668831	2	chr14	96204679	G	96244166
ECM1	0.243598	Thyroid	chr9_97772921_C_G_b38	-0.0731473	0.556102	0.668831	2	chr1	150508062	G	150513789
RP11-269M20.3	0.243896	Thyroid	chr9_97772921_C_G_b38	-0.0739432	0.556481	0.668831	2	chr5	50662859	G	50663266
UPP1	0.244118	Thyroid	chr9_97772921_C_G_b38	-0.0721442	0.556689	0.668831	2	chr7	48088628	G	48108733
TMEM139	0.244275	Thyroid	chr9_97772921_C_G_b38	0.0744883	0.556748	0.668831	2	chr7	143279957	G	143288048
KCNA3	0.245736	Thyroid	chr9_97772921_C_G_b38	-0.0735373	0.559775	0.668831	2	chr1	110672465	G	110675033
SLC25A29	0.246051	Thyroid	chr9_97772921_C_G_b38	-0.0718877	0.560192	0.668831	2	chr14	100291111	G	100306547
HOTAIRM1	0.246614	Thyroid	chr9_97772921_C_G_b38	-0.072794	0.561173	0.668831	2	chr7	27096094	G	27100265
HSPH1	0.246952	Thyroid	chr9_97772921_C_G_b38	-0.0732452	0.561487	0.668831	2	chr13	31134974	G	31162388
CHAD	0.247017	Thyroid	chr9_97772921_C_G_b38	-0.0741661	0.561487	0.668831	2	chr17	50464496	G	50468966
LCP1	0.247596	Thyroid	chr9_97772921_C_G_b38	-0.0731556	0.562132	0.668831	2	chr13	46125920	G	46211871
ASIC1	0.247723	Thyroid	chr9_97772921_C_G_b38	-0.0739976	0.562132	0.668831	2	chr12	50057548	G	50083611
TMEM176A	0.247759	Thyroid	chr9_97772921_C_G_b38	-0.0739583	0.562132	0.668831	2	chr7	150800534	G	150805120
FGL2	0.247832	Thyroid	chr9_97772921_C_G_b38	-0.0732915	0.562132	0.668831	2	chr7	77193371	G	77199848
RP11-864N7.2	0.24819	Thyroid	chr9_97772921_C_G_b38	-0.0732201	0.562643	0.668831	2	chr11	74745716	G	74746114
MARCH3	0.248655	Thyroid	chr9_97772921_C_G_b38	-0.0738137	0.563121	0.668831	2	chr5	126867714	G	127030808
S100A10	0.248878	Thyroid	chr9_97772921_C_G_b38	-0.073208	0.5633	0.668831	2	chr1	151982915	G	151994390
RP13-516M14.1	0.249637	Thyroid	chr9_97772921_C_G_b38	0.0727046	0.564504	0.668831	2	chr17	82293716	G	82294910
IGSF3	0.249677	Thyroid	chr9_97772921_C_G_b38	-0.0736851	0.564504	0.668831	2	chr1	116574399	G	116667755
C1QTNF2	0.249975	Thyroid	chr9_97772921_C_G_b38	-0.0734026	0.564877	0.668831	2	chr5	160347751	G	160370641
PGC	0.251159	Thyroid	chr9_97772921_C_G_b38	-0.0724862	0.566908	0.668831	2	chr6	41736711	G	41754109
ZMAT1	0.251163	Thyroid	chr9_97772921_C_G_b38	0.0724079	0.566908	0.668831	2	chrX	101882288	G	101932031
NPPA	0.251311	Thyroid	chr9_97772921_C_G_b38	-0.0734481	0.566908	0.668831	2	chr1	11845767	G	11848345
GJA5	0.25153	Thyroid	chr9_97772921_C_G_b38	-0.071634	0.566908	0.668831	2	chr1	147756199	G	147773362
SRPK3	0.251543	Thyroid	chr9_97772921_C_G_b38	-0.0729423	0.566908	0.668831	2	chrX	153778327	G	153785732
TRIM16	0.251896	Thyroid	chr9_97772921_C_G_b38	-0.0714084	0.567403	0.668831	2	chr17	15627960	G	15684311
RPS3AP47	0.252123	Thyroid	chr9_97772921_C_G_b38	-0.073042	0.567612	0.668831	2	chr15	43115702	G	43116493
RP11-356I2.4	0.252344	Thyroid	chr9_97772921_C_G_b38	-0.071541	0.567643	0.668831	2	chr6	137823673	G	137868233
ABCA7	0.252405	Thyroid	chr9_97772921_C_G_b38	-0.0724629	0.567643	0.668831	2	chr19	1040101	G	1065572
NTN4	0.253096	Thyroid	chr9_97772921_C_G_b38	-0.0726858	0.568896	0.668831	2	chr12	95657807	G	95791152
RP1-102K2.8	0.254064	Thyroid	chr9_97772921_C_G_b38	-0.0726508	0.570769	0.668831	2	chr22	30246205	G	30246998
CTSW	0.254393	Thyroid	chr9_97772921_C_G_b38	-0.07188	0.571137	0.668831	2	chr11	65879809	G	65883741
ACTA2-AS1	0.254528	Thyroid	chr9_97772921_C_G_b38	-0.0723706	0.571137	0.668831	2	chr10	88932390	G	88940820
ELL2	0.254633	Thyroid	chr9_97772921_C_G_b38	0.0726678	0.571137	0.668831	2	chr5	95885098	G	95962071
IL10RA	0.255101	Thyroid	chr9_97772921_C_G_b38	-0.0720345	0.571854	0.668831	2	chr11	117986348	G	118001479
PLPPR4	0.255222	Thyroid	chr9_97772921_C_G_b38	-0.0725687	0.571854	0.668831	2	chr1	99263953	G	99309590
CPQ	0.255678	Thyroid	chr9_97772921_C_G_b38	-0.0697579	0.572069	0.668831	2	chr8	96645227	G	97149654
FTH1P8	0.2557	Thyroid	chr9_97772921_C_G_b38	-0.0729055	0.572069	0.668831	2	chrX	148052233	G	148052746
TBX2-AS1	0.255764	Thyroid	chr9_97772921_C_G_b38	0.0717059	0.572069	0.668831	2	chr17	61393456	G	61411555
GGT1	0.255858	Thyroid	chr9_97772921_C_G_b38	-0.0707407	0.572069	0.668831	2	chr22	24594811	G	24629005
AC005336.4	0.256229	Thyroid	chr9_97772921_C_G_b38	-0.0683241	0.572597	0.668831	2	chr19	15910582	G	15911824
FAM193B	0.256553	Thyroid	chr9_97772921_C_G_b38	0.0711923	0.573017	0.668831	2	chr5	177519788	G	177554541
UNC13D	0.256974	Thyroid	chr9_97772921_C_G_b38	0.0706157	0.573656	0.668831	2	chr17	75827225	G	75844717
NPTX2	0.257186	Thyroid	chr9_97772921_C_G_b38	-0.0715011	0.573828	0.668831	2	chr7	98617297	G	98629868
CCDC88B	0.257429	Thyroid	chr9_97772921_C_G_b38	-0.07095	0.574068	0.668831	2	chr11	64340223	G	64357534
CRIP1	0.25782	Thyroid	chr9_97772921_C_G_b38	-0.0715681	0.574201	0.668831	2	chr14	105486317	G	105488947
TIMP1	0.257831	Thyroid	chr9_97772921_C_G_b38	-0.07219	0.574201	0.668831	2	chrX	47582313	G	47586789
NABP1	0.257981	Thyroid	chr9_97772921_C_G_b38	-0.0722056	0.574201	0.668831	2	chr2	191678127	G	191696659
SMIM3	0.258163	Thyroid	chr9_97772921_C_G_b38	-0.072427	0.574201	0.668831	2	chr5	150777946	G	150796734
AC005154.6	0.258359	Thyroid	chr9_97772921_C_G_b38	0.0715347	0.574201	0.668831	2	chr7	30516309	G	30585972
CTD-2104P17.2	0.258544	Thyroid	chr9_97772921_C_G_b38	0.0712719	0.574201	0.668831	2	chr17	19649373	G	19649935
SUSD5	0.258548	Thyroid	chr9_97772921_C_G_b38	-0.0720479	0.574201	0.668831	2	chr3	33150042	G	33219215
ATP1B3-AS1	0.258639	Thyroid	chr9_97772921_C_G_b38	-0.0717218	0.574201	0.668831	2	chr3	141918252	G	141919021
RP13-895J2.3	0.258709	Thyroid	chr9_97772921_C_G_b38	-0.07155	0.574201	0.668831	2	chr12	132278420	G	132279255
CORO6	0.25955	Thyroid	chr9_97772921_C_G_b38	0.0710152	0.575596	0.668831	2	chr17	29614762	G	29622907
POU2AF1	0.259802	Thyroid	chr9_97772921_C_G_b38	-0.071089	0.575596	0.668831	2	chr11	111352252	G	111455630
CCL8	0.259816	Thyroid	chr9_97772921_C_G_b38	-0.0714989	0.575596	0.668831	2	chr17	34319036	G	34321402
C21orf33	0.259914	Thyroid	chr9_97772921_C_G_b38	0.0678369	0.575596	0.668831	2	chr21	44133605	G	44145723
SEMA7A	0.260017	Thyroid	chr9_97772921_C_G_b38	-0.0721501	0.575596	0.668831	2	chr15	74409289	G	74434467
WISP1	0.260986	Thyroid	chr9_97772921_C_G_b38	-0.0712187	0.57744	0.668831	2	chr8	133191039	G	133230344
C1QA	0.261596	Thyroid	chr9_97772921_C_G_b38	-0.069434	0.578487	0.668831	2	chr1	22636506	G	22639608
EPHA3	0.261873	Thyroid	chr9_97772921_C_G_b38	-0.0711666	0.578797	0.668831	2	chr3	89107524	G	89482134
VCAM1	0.262068	Thyroid	chr9_97772921_C_G_b38	-0.0713578	0.578927	0.668831	2	chr1	100719742	G	100739045
EHBP1L1	0.262349	Thyroid	chr9_97772921_C_G_b38	-0.0714927	0.579071	0.668831	2	chr11	65576038	G	65592650
CNTN1	0.262407	Thyroid	chr9_97772921_C_G_b38	-0.0716572	0.579071	0.668831	2	chr12	40692442	G	41072418
FABP5	0.262918	Thyroid	chr9_97772921_C_G_b38	-0.0703864	0.579899	0.668831	2	chr8	81280377	G	81284777
ASF1B	0.263533	Thyroid	chr9_97772921_C_G_b38	-0.0713812	0.580746	0.668831	2	chr19	14119538	G	14136956
ITM2C	0.263577	Thyroid	chr9_97772921_C_G_b38	-0.0692213	0.580746	0.668831	2	chr2	230864639	G	230879248
CD74	0.265041	Thyroid	chr9_97772921_C_G_b38	-0.0711451	0.583668	0.668831	2	chr5	150401637	G	150412929
PHYHIP	0.26522	Thyroid	chr9_97772921_C_G_b38	-0.0711083	0.583745	0.668831	2	chr8	22219704	G	22232341
AMT	0.265382	Thyroid	chr9_97772921_C_G_b38	0.069588	0.583745	0.668831	2	chr3	49416775	G	49422753
HTR2B	0.265489	Thyroid	chr9_97772921_C_G_b38	0.0696963	0.583745	0.668831	2	chr2	231108230	G	231125118
RNU6-322P	0.266477	Thyroid	chr9_97772921_C_G_b38	-0.0685101	0.585448	0.668831	2	chr15	100551820	G	100551922
PYCARD	0.26654	Thyroid	chr9_97772921_C_G_b38	-0.0708337	0.585448	0.668831	2	chr16	31201485	G	31202459
RP11-324I22.3	0.26679	Thyroid	chr9_97772921_C_G_b38	-0.0679247	0.585601	0.668831	2	chr10	35210416	G	35210750
COL4A3	0.266992	Thyroid	chr9_97772921_C_G_b38	-0.069401	0.585601	0.668831	2	chr2	227164565	G	227314792
LAIR1	0.267024	Thyroid	chr9_97772921_C_G_b38	-0.06973	0.585601	0.668831	2	chr19	54351384	G	54370558
LEPR	0.267175	Thyroid	chr9_97772921_C_G_b38	-0.068926	0.585628	0.668831	2	chr1	65525689	G	65641559
SNX20	0.26764	Thyroid	chr9_97772921_C_G_b38	-0.0696468	0.586344	0.668831	2	chr16	50671640	G	50681353
BST2	0.268207	Thyroid	chr9_97772921_C_G_b38	-0.0708341	0.587023	0.668831	2	chr19	17402939	G	17405648
C2orf74	0.268227	Thyroid	chr9_97772921_C_G_b38	-0.0701868	0.587023	0.668831	2	chr2	61145068	G	61164829
GGT2	0.268365	Thyroid	chr9_97772921_C_G_b38	0.0708818	0.587023	0.668831	2	chr22	21207973	G	21227637
IGLC7	0.268516	Thyroid	chr9_97772921_C_G_b38	0.061003	0.587051	0.668831	2	chr22	22922594	G	22923034
SCAANT1	0.268854	Thyroid	chr9_97772921_C_G_b38	-0.0688373	0.587271	0.668831	2	chr3	63911518	G	63911772
HCG22	0.268894	Thyroid	chr9_97772921_C_G_b38	-0.0699823	0.587271	0.668831	2	chr6	31053450	G	31059890
CCNA2	0.269321	Thyroid	chr9_97772921_C_G_b38	-0.0694552	0.5879	0.668831	2	chr4	121816448	G	121823933
HIST1H2AD	0.26971	Thyroid	chr9_97772921_C_G_b38	-0.066994	0.588446	0.668831	2	chr6	26198851	G	26199243
BATF	0.269905	Thyroid	chr9_97772921_C_G_b38	-0.0698631	0.588569	0.668831	2	chr14	75522425	G	75547015
PCED1B-AS1	0.270437	Thyroid	chr9_97772921_C_G_b38	-0.069882	0.589188	0.668831	2	chr12	47205898	G	47216221
BTN3A2	0.270486	Thyroid	chr9_97772921_C_G_b38	-0.0706166	0.589188	0.668831	2	chr6	26365159	G	26378320
PAPPA2	0.270606	Thyroid	chr9_97772921_C_G_b38	-0.0693275	0.589188	0.668831	2	chr1	176463171	G	176845605
AC068138.1	0.270992	Thyroid	chr9_97772921_C_G_b38	0.0667207	0.589725	0.668831	2	chr2	226180044	G	226185371
FPR3	0.27175	Thyroid	chr9_97772921_C_G_b38	-0.068812	0.59107	0.668831	2	chr19	51795163	G	51826189
CR2	0.272403	Thyroid	chr9_97772921_C_G_b38	-0.0691533	0.592135	0.668831	2	chr1	207454230	G	207489895
LYVE1	0.272673	Thyroid	chr9_97772921_C_G_b38	-0.0704767	0.592135	0.668831	2	chr11	10556966	G	10611689
CTD-2373N4.3	0.272863	Thyroid	chr9_97772921_C_G_b38	0.0702329	0.592135	0.668831	2	chr8	30552345	G	30553766
HIST1H4H	0.272906	Thyroid	chr9_97772921_C_G_b38	0.0702382	0.592135	0.668831	2	chr6	26277609	G	26285638
IL16	0.272938	Thyroid	chr9_97772921_C_G_b38	-0.0697448	0.592135	0.668831	2	chr15	81159575	G	81314058
HSP90AA1	0.273158	Thyroid	chr9_97772921_C_G_b38	-0.0695785	0.592308	0.668831	2	chr14	102080738	G	102139502
MS4A4A	0.273751	Thyroid	chr9_97772921_C_G_b38	-0.0673336	0.592426	0.668831	2	chr11	60280541	G	60308972
TRIM47	0.273824	Thyroid	chr9_97772921_C_G_b38	-0.0700299	0.592426	0.668831	2	chr17	75874161	G	75876371
RP5-1065P14.2	0.273881	Thyroid	chr9_97772921_C_G_b38	-0.0694256	0.592426	0.668831	2	chr1	229092815	G	229094905
MS4A6A	0.27402	Thyroid	chr9_97772921_C_G_b38	-0.0681842	0.592426	0.668831	2	chr11	60172014	G	60184666
GNG11	0.274149	Thyroid	chr9_97772921_C_G_b38	-0.0694846	0.592426	0.668831	2	chr7	93921699	G	93928610
CYP19A1	0.274285	Thyroid	chr9_97772921_C_G_b38	-0.0690952	0.592426	0.668831	2	chr15	51208057	G	51338610
GPC3	0.274465	Thyroid	chr9_97772921_C_G_b38	-0.0696355	0.592426	0.668831	2	chrX	133535745	G	133985895
PARP15	0.274528	Thyroid	chr9_97772921_C_G_b38	-0.0693584	0.592426	0.668831	2	chr3	122577602	G	122639047
LUCAT1	0.274631	Thyroid	chr9_97772921_C_G_b38	-0.0691296	0.592426	0.668831	2	chr5	91303029	G	91314331
CTD-2162K18.4	0.274683	Thyroid	chr9_97772921_C_G_b38	-0.0701201	0.592426	0.668831	2	chr19	36773153	G	36777078
RP11-367H1.1	0.275009	Thyroid	chr9_97772921_C_G_b38	-0.0687265	0.592426	0.668831	2	chr2	241581922	G	241582726
FGF1	0.275056	Thyroid	chr9_97772921_C_G_b38	-0.0675911	0.592426	0.668831	2	chr5	142592178	G	142698070
AMN	0.27508	Thyroid	chr9_97772921_C_G_b38	-0.0684905	0.592426	0.668831	2	chr14	102922656	G	102931192
SLN	0.27517	Thyroid	chr9_97772921_C_G_b38	0.068875	0.592426	0.668831	2	chr11	107707378	G	107719693
CDH16	0.275394	Thyroid	chr9_97772921_C_G_b38	-0.0690246	0.592607	0.668831	2	chr16	66908122	G	66918984
ZNF350-AS1	0.275546	Thyroid	chr9_97772921_C_G_b38	-0.0683685	0.592613	0.668831	2	chr19	51949134	G	51981367
IL1R2	0.275676	Thyroid	chr9_97772921_C_G_b38	-0.0690981	0.592613	0.668831	2	chr2	101991844	G	102028544
AHSP	0.275945	Thyroid	chr9_97772921_C_G_b38	-0.0624843	0.592784	0.668831	2	chr16	31527864	G	31528803
TPSAB1	0.276035	Thyroid	chr9_97772921_C_G_b38	0.0694418	0.592784	0.668831	2	chr16	1240696	G	1242554
TMOD4	0.276539	Thyroid	chr9_97772921_C_G_b38	0.0690124	0.593265	0.668831	2	chr1	151170519	G	151176284
HES5	0.27711	Thyroid	chr9_97772921_C_G_b38	-0.0661662	0.594188	0.668831	2	chr1	2528745	G	2530245
FAM65C	0.277409	Thyroid	chr9_97772921_C_G_b38	-0.0691784	0.594528	0.668831	2	chr20	50586108	G	50691528
MAMDC2	0.277751	Thyroid	chr9_97772921_C_G_b38	-0.0695627	0.59496	0.668831	2	chr9	70043581	G	70226970
GOLGA2P5	0.278017	Thyroid	chr9_97772921_C_G_b38	0.0684616	0.595228	0.668831	2	chr12	100156412	G	100173195
KLF15	0.278331	Thyroid	chr9_97772921_C_G_b38	0.0691924	0.595601	0.668831	2	chr3	126342635	G	126357442
SYNGR1	0.278519	Thyroid	chr9_97772921_C_G_b38	-0.067356	0.595611	0.668831	2	chr22	39349925	G	39385588
KIF12	0.278617	Thyroid	chr9_97772921_C_G_b38	-0.068824	0.595611	0.668831	2	chr9	114086126	G	114099291
RP11-527N22.1	0.279108	Thyroid	chr9_97772921_C_G_b38	-0.0683934	0.596116	0.668831	2	chr8	37326575	G	37331984
SLED1	0.279135	Thyroid	chr9_97772921_C_G_b38	-0.0655983	0.596116	0.668831	2	chr4	184798296	G	184799046
[truncated: 2,280 more rows]

## Sheet: upregulated gene sets rs7030256
Gene_set	Term	P-value	Adjusted P-value	Old P-value	Old adjusted P-value	Odds Ratio	Combined Score	Genes
MSigDB_Hallmark_2020	Hedgehog Signaling	0.00839536	0.124047	0	0	17.3583	82.9742	CELSR1;NKX6-1
MSigDB_Hallmark_2020	Pancreas Beta Cells	0.0130576	0.124047	0	0	13.3429	57.8868	NKX6-1;FOXA2
MSigDB_Hallmark_2020	Bile Acid Metabolism	0.0398968	0.25268	0	0	6.91833	22.2871	SULT2B1;HSD17B6
MSigDB_Hallmark_2020	Estrogen Response Early	0.0543822	0.258316	0	0	3.74407	10.9017	SULT2B1;MUC1;CELSR1
MSigDB_Hallmark_2020	Myc Targets V2	0.0908959	0.345404	0	0	12.1545	29.147	SLC19A1
MSigDB_Hallmark_2020	Myogenesis	0.13194	0.389609	0	0	2.49918	5.06186	KLF5;DAPK2;TNNC1
MSigDB_Hallmark_2020	Notch Signaling	0.14354	0.389609	0	0	7.08163	13.7464	DTX4
MSigDB_Hallmark_2020	Pperoxisome	0.212255	0.4302	0	0	4.46509	6.92074	SULT2B1
MSigDB_Hallmark_2020	Estrogen Response Late	0.239803	0.4302	0	0	2.21807	3.16727	SULT2B1;TNNC1
MSigDB_Hallmark_2020	Mitotic Spindle	0.240022	0.4302	0	0	3.85343	5.49894	CENPJ
MSigDB_Hallmark_2020	E2F Targets	0.249063	0.4302	0	0	3.685	5.12233	SPAG5
MSigDB_Hallmark_2020	Androgen Response	0.333868	0.528624	0	0	2.56215	2.81071	TMPRSS2
MSigDB_Hallmark_2020	Adipogenesis	0.443761	0.648574	0	0	1.7551	1.42596	SLC19A1
MSigDB_Hallmark_2020	Coagulation	0.482557	0.654899	0	0	1.55782	1.13512	HPN
MSigDB_Hallmark_2020	KRAS Signaling Dn	0.563061	0.710805	0	0	1.23289	0.708134	PRODH
MSigDB_Hallmark_2020	IL-2/STAT5 Signaling	0.598572	0.710805	0	0	1.11592	0.572698	MUC1
MSigDB_Hallmark_2020	Hypoxia	0.648739	0.725061	0	0	0.970574	0.419992	SULT2B1
MSigDB_Hallmark_2020	Inflammatory Response	0.714422	0.754112	0	0	0.807014	0.271384	HPN
MSigDB_Hallmark_2020	Epithelial Mesenchymal Transition	0.799787	0.799787	0	0	0.625232	0.139683	BASP1

## Sheet: downregulated gene sets rs70302
Gene_set	Term	P-value	Adjusted P-value	Old P-value	Old adjusted P-value	Odds Ratio	Combined Score	Genes
MSigDB_Hallmark_2020	Myc Targets V2	0.0908959	0.742396	0	0	12.1545	29.147	HK2
MSigDB_Hallmark_2020	Myogenesis	0.13194	0.742396	0	0	2.49918	5.06186	ACHE;NCAM1;PVALB
MSigDB_Hallmark_2020	Hedgehog Signaling	0.133256	0.742396	0	0	7.72727	15.5742	ACHE
MSigDB_Hallmark_2020	Apical Surface	0.183494	0.742396	0	0	5.30612	8.99692	MAL
MSigDB_Hallmark_2020	Pperoxisome	0.212255	0.742396	0	0	4.46509	6.92074	DIO1
MSigDB_Hallmark_2020	Spermatogenesis	0.240022	0.742396	0	0	3.85343	5.49894	ACRBP
MSigDB_Hallmark_2020	Bile Acid Metabolism	0.275558	0.742396	0	0	3.25746	4.19872	DIO1
MSigDB_Hallmark_2020	KRAS Signaling Up	0.349826	0.742396	0	0	1.66422	1.74796	TSPAN7;USH1C
MSigDB_Hallmark_2020	UV Response Dn	0.409266	0.742396	0	0	1.96156	1.75244	ITGB3
MSigDB_Hallmark_2020	IL-6/JAK/STAT3 Signaling	0.430207	0.742396	0	0	1.8323	1.54552	ITGB3
MSigDB_Hallmark_2020	Glycolysis	0.45042	0.742396	0	0	1.71887	1.37093	HK2
MSigDB_Hallmark_2020	Epithelial Mesenchymal Transition	0.470557	0.742396	0	0	1.28658	0.96987	CDH2;ITGB3
MSigDB_Hallmark_2020	Coagulation	0.482557	0.742396	0	0	1.55782	1.13512	ITGB3
MSigDB_Hallmark_2020	KRAS Signaling Dn	0.563061	0.748215	0	0	1.23289	0.708134	EPHA5
MSigDB_Hallmark_2020	mTORC1 Signaling	0.563061	0.748215	0	0	1.23289	0.708134	HK2
MSigDB_Hallmark_2020	IL-2/STAT5 Signaling	0.598572	0.748215	0	0	1.11592	0.572698	HK2
MSigDB_Hallmark_2020	Hypoxia	0.648739	0.762833	0	0	0.970574	0.419992	HK2
MSigDB_Hallmark_2020	Inflammatory Response	0.714422	0.762833	0	0	0.807014	0.271384	ITGB3
MSigDB_Hallmark_2020	Allograft Rejection	0.724691	0.762833	0	0	0.783596	0.252326	ACHE
MSigDB_Hallmark_2020	TNF-alpha Signaling via NF-kB	0.784478	0.784478	0	0	0.655977	0.15923	PHLDA2

## Sheet: Association with expression rs3
gene_name	p_value	tissue	snp_id	beta	qv	maf	cluster_i	gene_chr	gene_start	effect allele	gene_end
SLC24A3	4.15181e-07	Esophagus_Mucosa	chr1_78663229_G_A_b38	-0.323393	0.000697254	0.547222	7	chr20	19212646	A	19722937
LAPTM4B	8.52894e-07	Esophagus_Mucosa	chr1_78663229_G_A_b38	0.31487	0.000697254	0.547222	7	chr8	97775057	A	97853013
CRISP3	9.57729e-07	Esophagus_Mucosa	chr1_78663229_G_A_b38	-0.314357	0.000697254	0.547222	7	chr6	49727384	A	49744437
RANBP1	1.0154e-06	Esophagus_Mucosa	chr1_78663229_G_A_b38	0.314146	0.000697254	0.547222	7	chr22	20115938	A	20127357
SAA1	1.1255e-06	Esophagus_Mucosa	chr1_78663229_G_A_b38	0.310825	0.000697254	0.547222	7	chr11	18266174	A	18269977
UPK3B	1.12883e-06	Esophagus_Mucosa	chr1_78663229_G_A_b38	-0.312264	0.000697254	0.547222	7	chr7	76510428	A	76516521
CAMK2N1	1.2799e-06	Esophagus_Mucosa	chr1_78663229_G_A_b38	-0.311924	0.000697254	0.547222	7	chr1	20482391	A	20486220
CALB2	1.42406e-06	Esophagus_Mucosa	chr1_78663229_G_A_b38	-0.309081	0.000697254	0.547222	7	chr16	71358713	A	71390438
CRNN	1.64425e-06	Esophagus_Mucosa	chr1_78663229_G_A_b38	-0.307822	0.000715615	0.547222	7	chr1	152409243	A	152414263
IFI16	1.93868e-06	Esophagus_Mucosa	chr1_78663229_G_A_b38	0.307319	0.000759381	0.547222	7	chr1	158999968	A	159055155
MAL	2.50351e-06	Esophagus_Mucosa	chr1_78663229_G_A_b38	-0.302691	0.000831422	0.547222	7	chr2	95025677	A	95053996
SLC43A3	2.61528e-06	Esophagus_Mucosa	chr1_78663229_G_A_b38	0.299144	0.000831422	0.547222	7	chr11	57406954	A	57427580
TMEM173	2.75938e-06	Esophagus_Mucosa	chr1_78663229_G_A_b38	0.300109	0.000831422	0.547222	7	chr5	139475964	A	139482790
IL4R	3.79879e-06	Esophagus_Mucosa	chr1_78663229_G_A_b38	0.296848	0.00106285	0.547222	7	chr16	27314102	A	27364778
FNDC4	6.54795e-06	Esophagus_Mucosa	chr1_78663229_G_A_b38	-0.291152	0.00163344	0.547222	7	chr2	27491883	A	27495245
AIF1L	6.80613e-06	Esophagus_Mucosa	chr1_78663229_G_A_b38	-0.288616	0.00163344	0.547222	7	chr9	131096476	A	131123152
PDIA4	7.83907e-06	Esophagus_Mucosa	chr1_78663229_G_A_b38	0.28569	0.00163344	0.547222	7	chr7	149003062	A	149028641
CNFN	8.34133e-06	Esophagus_Mucosa	chr1_78663229_G_A_b38	-0.286717	0.00163344	0.547222	7	chr19	42387019	A	42390287
CRCT1	8.41697e-06	Esophagus_Mucosa	chr1_78663229_G_A_b38	-0.287644	0.00163344	0.547222	7	chr1	152514502	A	152516010
CYP4X1	8.61685e-06	Esophagus_Mucosa	chr1_78663229_G_A_b38	0.287013	0.00163344	0.547222	7	chr1	47023568	A	47050751
OSMR	9.14454e-06	Esophagus_Mucosa	chr1_78663229_G_A_b38	0.286343	0.00163344	0.547222	7	chr5	38845858	A	38945490
MELK	1.03269e-05	Esophagus_Mucosa	chr1_78663229_G_A_b38	0.283424	0.00163344	0.547222	7	chr9	36572862	A	36677683
MUC21	1.05314e-05	Esophagus_Mucosa	chr1_78663229_G_A_b38	-0.280157	0.00163344	0.547222	7	chr6	30983718	A	30989903
VNN1	1.06316e-05	Esophagus_Mucosa	chr1_78663229_G_A_b38	0.278975	0.00163344	0.547222	7	chr6	132681590	A	132714049
ADA	1.09579e-05	Esophagus_Mucosa	chr1_78663229_G_A_b38	0.281889	0.00163344	0.547222	7	chr20	44619522	A	44652233
ZNF365	1.14122e-05	Esophagus_Mucosa	chr1_78663229_G_A_b38	-0.283533	0.00163344	0.547222	7	chr10	62374192	A	62672011
VSIG2	1.20963e-05	Esophagus_Mucosa	chr1_78663229_G_A_b38	-0.281714	0.00163344	0.547222	7	chr11	124747472	A	124752238
PMM1	1.23032e-05	Esophagus_Mucosa	chr1_78663229_G_A_b38	-0.281852	0.00163344	0.547222	7	chr22	41576894	A	41589890
AGTRAP	1.25426e-05	Esophagus_Mucosa	chr1_78663229_G_A_b38	0.272144	0.00163344	0.547222	7	chr1	11736084	A	11754802
SH3BGRL2	1.26637e-05	Esophagus_Mucosa	chr1_78663229_G_A_b38	-0.280857	0.00163344	0.547222	7	chr6	79631283	A	79703659
TTC9	1.32282e-05	Esophagus_Mucosa	chr1_78663229_G_A_b38	-0.280528	0.00163344	0.547222	7	chr14	70641787	A	70675360
CFB	1.4106e-05	Esophagus_Mucosa	chr1_78663229_G_A_b38	0.280536	0.00163344	0.547222	7	chr6	31945673	A	31952084
PSCA	1.43591e-05	Esophagus_Mucosa	chr1_78663229_G_A_b38	-0.280419	0.00163344	0.547222	7	chr8	142670308	A	142682724
LMNB2	1.45343e-05	Esophagus_Mucosa	chr1_78663229_G_A_b38	0.276921	0.00163344	0.547222	7	chr19	2427895	A	2456996
CEP55	1.45955e-05	Esophagus_Mucosa	chr1_78663229_G_A_b38	0.277108	0.00163344	0.547222	7	chr10	93496632	A	93529092
RFC4	1.5757e-05	Esophagus_Mucosa	chr1_78663229_G_A_b38	0.278492	0.00167146	0.547222	7	chr3	186789901	A	186807058
CYBA	1.57886e-05	Esophagus_Mucosa	chr1_78663229_G_A_b38	0.277814	0.00167146	0.547222	7	chr16	88643283	A	88651152
RRP9	1.67159e-05	Esophagus_Mucosa	chr1_78663229_G_A_b38	0.277928	0.00168897	0.547222	7	chr3	51933430	A	51941941
CENPW	1.83645e-05	Esophagus_Mucosa	chr1_78663229_G_A_b38	0.275277	0.00168897	0.547222	7	chr6	126340174	A	126348875
MYZAP	1.86151e-05	Esophagus_Mucosa	chr1_78663229_G_A_b38	-0.275842	0.00168897	0.547222	7	chr15	57591941	A	57685364
MCM3	1.87766e-05	Esophagus_Mucosa	chr1_78663229_G_A_b38	0.274617	0.00168897	0.547222	7	chr6	52264009	A	52284881
CTSC	1.88199e-05	Esophagus_Mucosa	chr1_78663229_G_A_b38	0.275766	0.00168897	0.547222	7	chr11	88293592	A	88337787
TEAD4	1.91499e-05	Esophagus_Mucosa	chr1_78663229_G_A_b38	0.275397	0.00168897	0.547222	7	chr12	2959330	A	3040673
ZWINT	2.01572e-05	Esophagus_Mucosa	chr1_78663229_G_A_b38	0.274465	0.00168897	0.547222	7	chr10	56357228	A	56361275
LRRC59	2.05747e-05	Esophagus_Mucosa	chr1_78663229_G_A_b38	0.269099	0.00168897	0.547222	7	chr17	50375059	A	50397239
ABLIM3	2.06881e-05	Esophagus_Mucosa	chr1_78663229_G_A_b38	-0.274332	0.00168897	0.547222	7	chr5	149141483	A	149260542
CYSRT1	2.09502e-05	Esophagus_Mucosa	chr1_78663229_G_A_b38	-0.273029	0.00168897	0.547222	7	chr9	137224635	A	137226311
ST3GAL4	2.10726e-05	Esophagus_Mucosa	chr1_78663229_G_A_b38	-0.274299	0.00168897	0.547222	7	chr11	126355640	A	126440344
MXD1	2.11283e-05	Esophagus_Mucosa	chr1_78663229_G_A_b38	-0.274641	0.00168897	0.547222	7	chr2	69897688	A	69942945
RP11-93B14.9	2.17237e-05	Esophagus_Mucosa	chr1_78663229_G_A_b38	-0.274703	0.00170184	0.547222	7	chr20	62648961	A	62650767
CCNG2	2.47219e-05	Esophagus_Mucosa	chr1_78663229_G_A_b38	-0.272625	0.00189874	0.547222	7	chr4	77157151	A	77433388
DNMT1	2.60006e-05	Esophagus_Mucosa	chr1_78663229_G_A_b38	0.271095	0.00195855	0.547222	7	chr19	10133346	A	10201197
UBE2T	2.68188e-05	Esophagus_Mucosa	chr1_78663229_G_A_b38	0.270588	0.00197342	0.547222	7	chr1	202331657	A	202341980
RNF222	2.72057e-05	Esophagus_Mucosa	chr1_78663229_G_A_b38	-0.271262	0.00197342	0.547222	7	chr17	8390704	A	8397826
KRT78	2.82622e-05	Esophagus_Mucosa	chr1_78663229_G_A_b38	-0.269855	0.00198203	0.547222	7	chr12	52837804	A	52849092
SLC39A8	2.94023e-05	Esophagus_Mucosa	chr1_78663229_G_A_b38	0.268876	0.00198203	0.547222	7	chr4	102251041	A	102385510
DKK1	2.99443e-05	Esophagus_Mucosa	chr1_78663229_G_A_b38	-0.267784	0.00198203	0.547222	7	chr10	52314296	A	52318042
PAICS	3.00027e-05	Esophagus_Mucosa	chr1_78663229_G_A_b38	0.266721	0.00198203	0.547222	7	chr4	56435741	A	56464579
SAA4	3.00647e-05	Esophagus_Mucosa	chr1_78663229_G_A_b38	0.254543	0.00198203	0.547222	7	chr11	18231349	A	18236893
YOD1	3.03604e-05	Esophagus_Mucosa	chr1_78663229_G_A_b38	-0.268801	0.00198203	0.547222	7	chr1	207043849	A	207052980
MCM6	3.18445e-05	Esophagus_Mucosa	chr1_78663229_G_A_b38	0.266114	0.00204483	0.547222	7	chr2	135839626	A	135876426
SAA2	3.24326e-05	Esophagus_Mucosa	chr1_78663229_G_A_b38	0.264903	0.00204628	0.547222	7	chr11	18239223	A	18248643
SLC16A1	3.29118e-05	Esophagus_Mucosa	chr1_78663229_G_A_b38	0.267828	0.00204628	0.547222	7	chr1	112911847	A	112956353
IL12A-AS1	3.35779e-05	Esophagus_Mucosa	chr1_78663229_G_A_b38	-0.266794	0.00204838	0.547222	7	chr3	159913400	A	160225299
KRTAP3-2	3.42118e-05	Esophagus_Mucosa	chr1_78663229_G_A_b38	-0.256472	0.00204838	0.547222	7	chr17	40999193	A	40999894
HCG22	3.61856e-05	Esophagus_Mucosa	chr1_78663229_G_A_b38	-0.264684	0.00204838	0.547222	7	chr6	31053450	A	31059890
RPS6KA1	3.61891e-05	Esophagus_Mucosa	chr1_78663229_G_A_b38	0.266505	0.00204838	0.547222	7	chr1	26529761	A	26575030
SPAG5	3.68992e-05	Esophagus_Mucosa	chr1_78663229_G_A_b38	0.265948	0.00204838	0.547222	7	chr17	28577574	A	28598635
CGNL1	3.73597e-05	Esophagus_Mucosa	chr1_78663229_G_A_b38	-0.265846	0.00204838	0.547222	7	chr15	57375967	A	57550727
LMNB1	3.74721e-05	Esophagus_Mucosa	chr1_78663229_G_A_b38	0.265301	0.00204838	0.547222	7	chr5	126776623	A	126837020
TACC3	3.75593e-05	Esophagus_Mucosa	chr1_78663229_G_A_b38	0.264978	0.00204838	0.547222	7	chr4	1721490	A	1745176
ACER1	3.78785e-05	Esophagus_Mucosa	chr1_78663229_G_A_b38	-0.264309	0.00204838	0.547222	7	chr19	6306142	A	6333629
KPNA2	3.8175e-05	Esophagus_Mucosa	chr1_78663229_G_A_b38	0.261766	0.00204838	0.547222	7	chr17	68035519	A	68046842
MAFF	3.90175e-05	Esophagus_Mucosa	chr1_78663229_G_A_b38	-0.265378	0.00206529	0.547222	7	chr22	38201882	A	38216511
KIF18B	3.99991e-05	Esophagus_Mucosa	chr1_78663229_G_A_b38	0.262863	0.00206757	0.547222	7	chr17	44924709	A	44947711
BUB1B	4.01501e-05	Esophagus_Mucosa	chr1_78663229_G_A_b38	0.264558	0.00206757	0.547222	7	chr15	40161023	A	40221136
PKMYT1	4.06442e-05	Esophagus_Mucosa	chr1_78663229_G_A_b38	0.264763	0.00206757	0.547222	7	chr16	2968384	A	2980539
MGLL	4.12886e-05	Esophagus_Mucosa	chr1_78663229_G_A_b38	-0.263149	0.00206814	0.547222	7	chr3	127689062	A	127823250
SPRR3	4.17112e-05	Esophagus_Mucosa	chr1_78663229_G_A_b38	-0.256858	0.00206814	0.547222	7	chr1	153001747	A	153003856
TH	4.32592e-05	Esophagus_Mucosa	chr1_78663229_G_A_b38	-0.262435	0.00211808	0.547222	7	chr11	2163929	A	2171877
TROAP	4.48155e-05	Esophagus_Mucosa	chr1_78663229_G_A_b38	0.260036	0.0021663	0.547222	7	chr12	49323236	A	49331731
TRIP13	4.53502e-05	Esophagus_Mucosa	chr1_78663229_G_A_b38	0.261697	0.0021663	0.547222	7	chr5	892825	A	919357
DTX2	4.72551e-05	Esophagus_Mucosa	chr1_78663229_G_A_b38	-0.259236	0.00217848	0.547222	7	chr7	76461676	A	76505994
HSPD1	4.73955e-05	Esophagus_Mucosa	chr1_78663229_G_A_b38	0.262697	0.00217848	0.547222	7	chr2	197486581	A	197516737
HPGD	4.8318e-05	Esophagus_Mucosa	chr1_78663229_G_A_b38	-0.261512	0.00217848	0.547222	7	chr4	174490177	A	174523154
TMC1	4.86561e-05	Esophagus_Mucosa	chr1_78663229_G_A_b38	-0.260617	0.00217848	0.547222	7	chr9	72521801	A	72836351
FANCI	4.95194e-05	Esophagus_Mucosa	chr1_78663229_G_A_b38	0.261415	0.00217848	0.547222	7	chr15	89243949	A	89317261
NCCRP1	4.99313e-05	Esophagus_Mucosa	chr1_78663229_G_A_b38	-0.261205	0.00217848	0.547222	7	chr19	39196961	A	39201884
MCM10	4.9986e-05	Esophagus_Mucosa	chr1_78663229_G_A_b38	0.260858	0.00217848	0.547222	7	chr10	13161554	A	13211104
C12orf75	5.0172e-05	Esophagus_Mucosa	chr1_78663229_G_A_b38	0.262125	0.00217848	0.547222	7	chr12	105235290	A	105396097
UBE2C	5.06106e-05	Esophagus_Mucosa	chr1_78663229_G_A_b38	0.259521	0.00217848	0.547222	7	chr20	45812576	A	45816957
HRH2	5.14381e-05	Esophagus_Mucosa	chr1_78663229_G_A_b38	0.260668	0.00219003	0.547222	7	chr5	175658030	A	175710756
H2AFX	5.20437e-05	Esophagus_Mucosa	chr1_78663229_G_A_b38	0.25834	0.00219199	0.547222	7	chr11	119093854	A	119095467
SNHG15	5.28086e-05	Esophagus_Mucosa	chr1_78663229_G_A_b38	0.261004	0.00220055	0.547222	7	chr7	44983023	A	44986961
SRM	5.43823e-05	Esophagus_Mucosa	chr1_78663229_G_A_b38	0.258469	0.00221804	0.547222	7	chr1	11054589	A	11060024
ATG9B	5.48429e-05	Esophagus_Mucosa	chr1_78663229_G_A_b38	-0.260995	0.00221804	0.547222	7	chr7	151012209	A	151024499
SCNN1B	5.51537e-05	Esophagus_Mucosa	chr1_78663229_G_A_b38	-0.259017	0.00221804	0.547222	7	chr16	23278231	A	23381299
CCT2	5.5789e-05	Esophagus_Mucosa	chr1_78663229_G_A_b38	0.25556	0.00221804	0.547222	7	chr12	69585334	A	69601570
NCAPH	5.60804e-05	Esophagus_Mucosa	chr1_78663229_G_A_b38	0.258313	0.00221804	0.547222	7	chr2	96335787	A	96373845
NUP210	5.66261e-05	Esophagus_Mucosa	chr1_78663229_G_A_b38	0.260236	0.00221804	0.547222	7	chr3	13316235	A	13420309
SGK1	5.88644e-05	Esophagus_Mucosa	chr1_78663229_G_A_b38	0.258822	0.00224635	0.547222	7	chr6	134169246	A	134318112
SERPINA1	5.90355e-05	Esophagus_Mucosa	chr1_78663229_G_A_b38	0.257276	0.00224635	0.547222	7	chr14	94376747	A	94390693
CROCCP2	5.91819e-05	Esophagus_Mucosa	chr1_78663229_G_A_b38	0.253371	0.00224635	0.547222	7	chr1	16618253	A	16657232
SNRPGP10	5.98933e-05	Esophagus_Mucosa	chr1_78663229_G_A_b38	0.25655	0.00224635	0.547222	7	chr1	205351247	A	205351471
IPO4	6.02161e-05	Esophagus_Mucosa	chr1_78663229_G_A_b38	0.254449	0.00224635	0.547222	7	chr14	24180258	A	24188964
RP6-65G23.3	6.19246e-05	Esophagus_Mucosa	chr1_78663229_G_A_b38	-0.258446	0.00228829	0.547222	7	chr14	70810205	A	70815403
MYBL2	6.30292e-05	Esophagus_Mucosa	chr1_78663229_G_A_b38	0.256921	0.00230734	0.547222	7	chr20	43667019	A	43716496
TFRC	6.39897e-05	Esophagus_Mucosa	chr1_78663229_G_A_b38	0.25613	0.00231252	0.547222	7	chr3	196027183	A	196082189
RRS1	6.45489e-05	Esophagus_Mucosa	chr1_78663229_G_A_b38	0.255886	0.00231252	0.547222	7	chr8	66429028	A	66430733
MTHFD2	6.5043e-05	Esophagus_Mucosa	chr1_78663229_G_A_b38	0.25806	0.00231252	0.547222	7	chr2	74198562	A	74216241
TMEM97	6.6571e-05	Esophagus_Mucosa	chr1_78663229_G_A_b38	0.253805	0.00231252	0.547222	7	chr17	28319095	A	28328324
ASF1B	6.72643e-05	Esophagus_Mucosa	chr1_78663229_G_A_b38	0.256373	0.00231252	0.547222	7	chr19	14119538	A	14136956
FEN1	6.8061e-05	Esophagus_Mucosa	chr1_78663229_G_A_b38	0.254034	0.00231252	0.547222	7	chr11	61792803	A	61797244
CDCA5	6.81365e-05	Esophagus_Mucosa	chr1_78663229_G_A_b38	0.255008	0.00231252	0.547222	7	chr11	65066300	A	65084151
ABTB2	6.8449e-05	Esophagus_Mucosa	chr1_78663229_G_A_b38	-0.257601	0.00231252	0.547222	7	chr11	34150988	A	34358008
TNFRSF10B	6.84841e-05	Esophagus_Mucosa	chr1_78663229_G_A_b38	0.254096	0.00231252	0.547222	7	chr8	23020200	A	23069179
CST6	6.97585e-05	Esophagus_Mucosa	chr1_78663229_G_A_b38	-0.257129	0.0023208	0.547222	7	chr11	66011841	A	66013505
RNASE7	6.99144e-05	Esophagus_Mucosa	chr1_78663229_G_A_b38	-0.254184	0.0023208	0.547222	7	chr14	21042226	A	21044234
ATP6V1C2	7.10744e-05	Esophagus_Mucosa	chr1_78663229_G_A_b38	-0.256809	0.00233948	0.547222	7	chr2	10721649	A	10785110
PTTG1	7.27872e-05	Esophagus_Mucosa	chr1_78663229_G_A_b38	0.254237	0.00235678	0.547222	7	chr5	160421822	A	160428744
PDPN	7.30113e-05	Esophagus_Mucosa	chr1_78663229_G_A_b38	0.25422	0.00235678	0.547222	7	chr1	13583465	A	13617957
TYMP	7.3877e-05	Esophagus_Mucosa	chr1_78663229_G_A_b38	0.256458	0.00235678	0.547222	7	chr22	50525752	A	50530056
HMGB2	7.43239e-05	Esophagus_Mucosa	chr1_78663229_G_A_b38	0.254693	0.00235678	0.547222	7	chr4	173331695	A	173335125
CCNA2	7.46931e-05	Esophagus_Mucosa	chr1_78663229_G_A_b38	0.25538	0.00235678	0.547222	7	chr4	121816448	A	121823933
FBXO34	7.52099e-05	Esophagus_Mucosa	chr1_78663229_G_A_b38	-0.254119	0.00235678	0.547222	7	chr14	55271309	A	55361918
KIF2C	7.64995e-05	Esophagus_Mucosa	chr1_78663229_G_A_b38	0.254478	0.0023649	0.547222	7	chr1	44739818	A	44767767
DGAT2	7.68403e-05	Esophagus_Mucosa	chr1_78663229_G_A_b38	-0.253615	0.0023649	0.547222	7	chr11	75759512	A	75801535
CDC6	7.72805e-05	Esophagus_Mucosa	chr1_78663229_G_A_b38	0.254352	0.0023649	0.547222	7	chr17	40287633	A	40304657
AURKB	7.90426e-05	Esophagus_Mucosa	chr1_78663229_G_A_b38	0.253199	0.00237934	0.547222	7	chr17	8204733	A	8210598
TK1	7.92547e-05	Esophagus_Mucosa	chr1_78663229_G_A_b38	0.254769	0.00237934	0.547222	7	chr17	78174075	A	78187233
GYS2	7.95745e-05	Esophagus_Mucosa	chr1_78663229_G_A_b38	-0.253771	0.00237934	0.547222	7	chr12	21536189	A	21604847
ARPC1B	8.059e-05	Esophagus_Mucosa	chr1_78663229_G_A_b38	0.254765	0.00239145	0.547222	7	chr7	99374249	A	99394801
RP11-379F4.7	8.30136e-05	Esophagus_Mucosa	chr1_78663229_G_A_b38	0.254351	0.00242823	0.547222	7	chr3	158693120	A	158693768
C18orf25	8.30695e-05	Esophagus_Mucosa	chr1_78663229_G_A_b38	-0.25297	0.00242823	0.547222	7	chr18	46173553	A	46266991
DEK	8.37627e-05	Esophagus_Mucosa	chr1_78663229_G_A_b38	0.253052	0.00243036	0.547222	7	chr6	18223868	A	18264823
C1orf116	8.52396e-05	Esophagus_Mucosa	chr1_78663229_G_A_b38	-0.252512	0.00243718	0.547222	7	chr1	207018521	A	207032756
RNASEH2A	8.66309e-05	Esophagus_Mucosa	chr1_78663229_G_A_b38	0.252792	0.00243718	0.547222	7	chr19	12802063	A	12813637
CDCA7	8.72072e-05	Esophagus_Mucosa	chr1_78663229_G_A_b38	0.252382	0.00243718	0.547222	7	chr2	173354820	A	173368997
GLDC	8.72278e-05	Esophagus_Mucosa	chr1_78663229_G_A_b38	0.248345	0.00243718	0.547222	7	chr9	6532464	A	6645783
FOXM1	8.75933e-05	Esophagus_Mucosa	chr1_78663229_G_A_b38	0.251396	0.00243718	0.547222	7	chr12	2858332	A	2877155
RNF223	8.77311e-05	Esophagus_Mucosa	chr1_78663229_G_A_b38	-0.252985	0.00243718	0.547222	7	chr1	1070966	A	1074307
CDKN3	9.1529e-05	Esophagus_Mucosa	chr1_78663229_G_A_b38	0.25094	0.00252478	0.547222	7	chr14	54396849	A	54420218
CDK1	9.33501e-05	Esophagus_Mucosa	chr1_78663229_G_A_b38	0.251051	0.00254887	0.547222	7	chr10	60778331	A	60794852
ITGA6	9.37917e-05	Esophagus_Mucosa	chr1_78663229_G_A_b38	0.251948	0.00254887	0.547222	7	chr2	172427354	A	172506282
TMPRSS11B	9.43544e-05	Esophagus_Mucosa	chr1_78663229_G_A_b38	-0.250766	0.00254887	0.547222	7	chr4	68226653	A	68245720
PLK1	9.50982e-05	Esophagus_Mucosa	chr1_78663229_G_A_b38	0.250316	0.00255137	0.547222	7	chr16	23678822	A	23690325
SNORA61	9.65081e-05	Esophagus_Mucosa	chr1_78663229_G_A_b38	0.248232	0.00257158	0.547222	7	chr1	28579764	A	28579893
FAM111B	9.76611e-05	Esophagus_Mucosa	chr1_78663229_G_A_b38	0.251129	0.00258472	0.547222	7	chr11	59107185	A	59127410
PADI1	9.936e-05	Esophagus_Mucosa	chr1_78663229_G_A_b38	-0.251566	0.00261204	0.547222	7	chr1	17205126	A	17246005
CDC45	0.000102083	Esophagus_Mucosa	chr1_78663229_G_A_b38	0.250548	0.00264551	0.547222	7	chr22	19479459	A	19520612
SPTSSB	0.000102666	Esophagus_Mucosa	chr1_78663229_G_A_b38	-0.250697	0.00264551	0.547222	7	chr3	161344792	A	161372880
GRPEL2-AS1	0.000103618	Esophagus_Mucosa	chr1_78663229_G_A_b38	-0.244687	0.00264551	0.547222	7	chr5	149348116	A	149357642
CHTF18	0.000104367	Esophagus_Mucosa	chr1_78663229_G_A_b38	0.247615	0.00264551	0.547222	7	chr16	788046	A	800737
NKX3-1	0.000104979	Esophagus_Mucosa	chr1_78663229_G_A_b38	0.24791	0.00264551	0.547222	7	chr8	23678693	A	23682927
CCNB1	0.000105567	Esophagus_Mucosa	chr1_78663229_G_A_b38	0.247712	0.00264551	0.547222	7	chr5	69167010	A	69178245
CDH3	0.000107379	Esophagus_Mucosa	chr1_78663229_G_A_b38	0.249847	0.00264551	0.547222	7	chr16	68636189	A	68722616
UHRF1	0.000108105	Esophagus_Mucosa	chr1_78663229_G_A_b38	0.24952	0.00264551	0.547222	7	chr19	4903080	A	4962154
STAT3	0.000108587	Esophagus_Mucosa	chr1_78663229_G_A_b38	0.249156	0.00264551	0.547222	7	chr17	42313324	A	42388568
CDT1	0.000109646	Esophagus_Mucosa	chr1_78663229_G_A_b38	0.248225	0.00264551	0.547222	7	chr16	88803213	A	88809258
PELI1	0.000109783	Esophagus_Mucosa	chr1_78663229_G_A_b38	-0.249534	0.00264551	0.547222	7	chr2	64092652	A	64144454
ZNF426	0.000110476	Esophagus_Mucosa	chr1_78663229_G_A_b38	-0.249897	0.00264551	0.547222	7	chr19	9523224	A	9538645
SNHG1	0.000110621	Esophagus_Mucosa	chr1_78663229_G_A_b38	0.243399	0.00264551	0.547222	7	chr11	62851988	A	62855914
SNORD22	0.000110633	Esophagus_Mucosa	chr1_78663229_G_A_b38	0.248762	0.00264551	0.547222	7	chr11	62854161	A	62854285
SNORD22	0.000110633	Esophagus_Mucosa	chr1_78663229_G_A_b38	0.248762	0.00264551	0.547222	7	chr11	62852910	A	62853035
ACSL5	0.000110764	Esophagus_Mucosa	chr1_78663229_G_A_b38	0.248372	0.00264551	0.547222	7	chr10	112374018	A	112428380
PNO1	0.000112486	Esophagus_Mucosa	chr1_78663229_G_A_b38	0.244288	0.00266146	0.547222	7	chr2	68157844	A	68176238
TP53INP2	0.000112791	Esophagus_Mucosa	chr1_78663229_G_A_b38	-0.248514	0.00266146	0.547222	7	chr20	34704290	A	34713439
PFDN2	0.000113528	Esophagus_Mucosa	chr1_78663229_G_A_b38	0.25023	0.00266224	0.547222	7	chr1	161100556	A	161118085
SNX9	0.000114184	Esophagus_Mucosa	chr1_78663229_G_A_b38	-0.249541	0.00266224	0.547222	7	chr6	157700387	A	157945077
NUSAP1	0.000116943	Esophagus_Mucosa	chr1_78663229_G_A_b38	0.247329	0.00271046	0.547222	7	chr15	41332694	A	41381050
CDC25B	0.000118514	Esophagus_Mucosa	chr1_78663229_G_A_b38	0.247916	0.00272846	0.547222	7	chr20	3786772	A	3806121
RIN1	0.000119113	Esophagus_Mucosa	chr1_78663229_G_A_b38	0.241221	0.00272846	0.547222	7	chr11	66332062	A	66336840
PRC1	0.000120023	Esophagus_Mucosa	chr1_78663229_G_A_b38	0.247334	0.00273033	0.547222	7	chr15	90966038	A	90995629
CTD-2540L5.6	0.000120793	Esophagus_Mucosa	chr1_78663229_G_A_b38	-0.247641	0.00273033	0.547222	7	chr14	70608798	A	70641298
TIMELESS	0.000121286	Esophagus_Mucosa	chr1_78663229_G_A_b38	0.248093	0.00273033	0.547222	7	chr12	56416373	A	56449403
RRM2	0.000123223	Esophagus_Mucosa	chr1_78663229_G_A_b38	0.246598	0.00275808	0.547222	7	chr2	10122328	A	10131419
B3GNT3	0.00012394	Esophagus_Mucosa	chr1_78663229_G_A_b38	-0.248479	0.00275837	0.547222	7	chr19	17794828	A	17813082
UBL3	0.000125619	Esophagus_Mucosa	chr1_78663229_G_A_b38	-0.24581	0.00277858	0.547222	7	chr13	29764371	A	29850684
NCAPG	0.000126478	Esophagus_Mucosa	chr1_78663229_G_A_b38	0.246775	0.00277858	0.547222	7	chr4	17810902	A	17840693
RP11-369C8.1	0.000127519	Esophagus_Mucosa	chr1_78663229_G_A_b38	-0.236583	0.00277858	0.547222	7	chr14	45706250	A	45715952
LYAR	0.000127686	Esophagus_Mucosa	chr1_78663229_G_A_b38	0.247161	0.00277858	0.547222	7	chr4	4267701	A	4290169
PAPPA	0.000128788	Esophagus_Mucosa	chr1_78663229_G_A_b38	0.247921	0.00278709	0.547222	7	chr9	116153804	A	116402322
FKBP11	0.000132625	Esophagus_Mucosa	chr1_78663229_G_A_b38	0.245958	0.00285436	0.547222	7	chr12	48921959	A	48925827
ITGA3	0.000135004	Esophagus_Mucosa	chr1_78663229_G_A_b38	0.246458	0.00287445	0.547222	7	chr17	50055968	A	50090481
MKI67	0.000135725	Esophagus_Mucosa	chr1_78663229_G_A_b38	0.245332	0.00287445	0.547222	7	chr10	128096659	A	128126385
BIRC5	0.00013576	Esophagus_Mucosa	chr1_78663229_G_A_b38	0.245113	0.00287445	0.547222	7	chr17	78214186	A	78225636
SPNS2	0.000136618	Esophagus_Mucosa	chr1_78663229_G_A_b38	-0.246901	0.00287706	0.547222	7	chr17	4498838	A	4538896
FAM25C	0.000138273	Esophagus_Mucosa	chr1_78663229_G_A_b38	-0.239381	0.00289633	0.547222	7	chr10	47995355	A	47999791
ACLY	0.000139524	Esophagus_Mucosa	chr1_78663229_G_A_b38	0.244936	0.002907	0.547222	7	chr17	41866908	A	41930542
FAM25A	0.000143812	Esophagus_Mucosa	chr1_78663229_G_A_b38	-0.245202	0.00296763	0.547222	7	chr10	87020306	A	87024730
HJURP	0.00014395	Esophagus_Mucosa	chr1_78663229_G_A_b38	0.244244	0.00296763	0.547222	7	chr2	233833424	A	233854566
GRPEL2	0.000145628	Esophagus_Mucosa	chr1_78663229_G_A_b38	-0.244893	0.00298651	0.547222	7	chr5	149345430	A	149354583
QSOX1	0.000147552	Esophagus_Mucosa	chr1_78663229_G_A_b38	-0.245574	0.00301022	0.547222	7	chr1	180154834	A	180204030
CRISP2	0.000149621	Esophagus_Mucosa	chr1_78663229_G_A_b38	-0.239137	0.00302847	0.547222	7	chr6	49692358	A	49713590
SBNO2	0.000150624	Esophagus_Mucosa	chr1_78663229_G_A_b38	0.244964	0.00302847	0.547222	7	chr19	1107636	A	1174283
EMP1	0.000150767	Esophagus_Mucosa	chr1_78663229_G_A_b38	-0.243935	0.00302847	0.547222	7	chr12	13196716	A	13219939
SDCBP2	0.000153494	Esophagus_Mucosa	chr1_78663229_G_A_b38	-0.244588	0.00306754	0.547222	7	chr20	1309909	A	1329239
MCM5	0.000164795	Esophagus_Mucosa	chr1_78663229_G_A_b38	0.24189	0.00327666	0.547222	7	chr22	35400063	A	35425430
NOL6	0.000168499	Esophagus_Mucosa	chr1_78663229_G_A_b38	0.242942	0.00333339	0.547222	7	chr9	33461441	A	33473930
CHDH	0.000169888	Esophagus_Mucosa	chr1_78663229_G_A_b38	0.240933	0.00333511	0.547222	7	chr3	53813734	A	53846390
SASH1	0.000172216	Esophagus_Mucosa	chr1_78663229_G_A_b38	-0.242983	0.00333511	0.547222	7	chr6	148342593	A	148552050
CENPF	0.000172634	Esophagus_Mucosa	chr1_78663229_G_A_b38	0.240917	0.00333511	0.547222	7	chr1	214603195	A	214664588
LIPH	0.00017283	Esophagus_Mucosa	chr1_78663229_G_A_b38	-0.242081	0.00333511	0.547222	7	chr3	185506262	A	185552613
CENPH	0.000173411	Esophagus_Mucosa	chr1_78663229_G_A_b38	0.24248	0.00333511	0.547222	7	chr5	69189548	A	69210357
CTD-2547L24.4	0.000174291	Esophagus_Mucosa	chr1_78663229_G_A_b38	0.242847	0.00333511	0.547222	7	chr14	91258299	A	91259003
PBK	0.000174546	Esophagus_Mucosa	chr1_78663229_G_A_b38	0.240706	0.00333511	0.547222	7	chr8	27809620	A	27838095
KIF23	0.000176283	Esophagus_Mucosa	chr1_78663229_G_A_b38	0.240848	0.00335195	0.547222	7	chr15	69415994	A	69448427
TMC5	0.00018136	Esophagus_Mucosa	chr1_78663229_G_A_b38	0.240338	0.00343182	0.547222	7	chr16	19410496	A	19499113
PSMB10	0.000183393	Esophagus_Mucosa	chr1_78663229_G_A_b38	0.241983	0.00344002	0.547222	7	chr16	67934502	A	67937087
CFI	0.00018355	Esophagus_Mucosa	chr1_78663229_G_A_b38	0.240071	0.00344002	0.547222	7	chr4	109740694	A	109802179
DDX21	0.000184957	Esophagus_Mucosa	chr1_78663229_G_A_b38	0.237154	0.00344988	0.547222	7	chr10	68956128	A	68985073
ALOX12	0.000187372	Esophagus_Mucosa	chr1_78663229_G_A_b38	-0.241447	0.00346896	0.547222	7	chr17	6996065	A	7010736
SOD2	0.000187751	Esophagus_Mucosa	chr1_78663229_G_A_b38	0.24127	0.00346896	0.547222	7	chr6	159669057	A	159762494
CIDEA	0.000190234	Esophagus_Mucosa	chr1_78663229_G_A_b38	-0.240379	0.00348882	0.547222	7	chr18	12254319	A	12277595
STEAP1	0.000191255	Esophagus_Mucosa	chr1_78663229_G_A_b38	0.240162	0.00348882	0.547222	7	chr7	90154375	A	90164829
ENDOU	0.000192095	Esophagus_Mucosa	chr1_78663229_G_A_b38	-0.241282	0.00348882	0.547222	7	chr12	47709734	A	47725567
MOXD1	0.000192426	Esophagus_Mucosa	chr1_78663229_G_A_b38	0.241146	0.00348882	0.547222	7	chr6	132296055	A	132401545
MSN	0.000193279	Esophagus_Mucosa	chr1_78663229_G_A_b38	0.23959	0.00348882	0.547222	7	chrX	65588377	A	65741931
KIF20A	0.000196387	Esophagus_Mucosa	chr1_78663229_G_A_b38	0.238583	0.00352169	0.547222	7	chr5	138178998	A	138187647
IFITM3	0.000196898	Esophagus_Mucosa	chr1_78663229_G_A_b38	0.238398	0.00352169	0.547222	7	chr11	319669	A	321340
BUB1	0.000200694	Esophagus_Mucosa	chr1_78663229_G_A_b38	0.238782	0.00355607	0.547222	7	chr2	110637698	A	110678114
AZGP1	0.000201792	Esophagus_Mucosa	chr1_78663229_G_A_b38	0.234458	0.00355607	0.547222	7	chr7	99966720	A	99976157
LRP8	0.000201809	Esophagus_Mucosa	chr1_78663229_G_A_b38	0.239513	0.00355607	0.547222	7	chr1	53242364	A	53328070
LPIN2	0.000202452	Esophagus_Mucosa	chr1_78663229_G_A_b38	-0.239557	0.00355607	0.547222	7	chr18	2916994	A	3013315
SNORD22	0.000206112	Esophagus_Mucosa	chr1_78663229_G_A_b38	0.238907	0.00359883	0.547222	7	chr11	62854161	A	62854285
SNORD22	0.000206112	Esophagus_Mucosa	chr1_78663229_G_A_b38	0.238907	0.00359883	0.547222	7	chr11	62852910	A	62853035
PKP2	0.000206724	Esophagus_Mucosa	chr1_78663229_G_A_b38	0.235443	0.00359883	0.547222	7	chr12	32790745	A	32896840
CCNB2	0.00020917	Esophagus_Mucosa	chr1_78663229_G_A_b38	0.238354	0.00362531	0.547222	7	chr15	59105078	A	59125045
CHI3L2	0.0002118	Esophagus_Mucosa	chr1_78663229_G_A_b38	0.237452	0.00365471	0.547222	7	chr1	111200771	A	111243440
TMEM37	0.000215103	Esophagus_Mucosa	chr1_78663229_G_A_b38	-0.238856	0.00368868	0.547222	7	chr2	119429901	A	119438520
PHBP11	0.000215652	Esophagus_Mucosa	chr1_78663229_G_A_b38	-0.225494	0.00368868	0.547222	7	chr1	223856579	A	223857387
MOCOS	0.00021732	Esophagus_Mucosa	chr1_78663229_G_A_b38	0.238757	0.00370106	0.547222	7	chr18	36187519	A	36272157
MCM2	0.000220862	Esophagus_Mucosa	chr1_78663229_G_A_b38	0.237608	0.00373046	0.547222	7	chr3	127598252	A	127622436
RP11-56L13.1	0.00022178	Esophagus_Mucosa	chr1_78663229_G_A_b38	-0.229506	0.00373046	0.547222	7	chr16	32262827	A	32265514
TRMT1	0.000222606	Esophagus_Mucosa	chr1_78663229_G_A_b38	0.234752	0.00373046	0.547222	7	chr19	13104902	A	13117567
MB21D1	0.000223929	Esophagus_Mucosa	chr1_78663229_G_A_b38	0.238073	0.00373046	0.547222	7	chr6	73413515	A	73452276
CDC20	0.000224154	Esophagus_Mucosa	chr1_78663229_G_A_b38	0.237378	0.00373046	0.547222	7	chr1	43358955	A	43363203
TYMS	0.000224761	Esophagus_Mucosa	chr1_78663229_G_A_b38	0.237709	0.00373046	0.547222	7	chr18	657604	A	673578
IL18RAP	0.000228686	Esophagus_Mucosa	chr1_78663229_G_A_b38	0.237501	0.0037796	0.547222	7	chr2	102418689	A	102452565
IDH3A	0.000229926	Esophagus_Mucosa	chr1_78663229_G_A_b38	0.230105	0.0037826	0.547222	7	chr15	78131545	A	78171949
LRRC20	0.000230799	Esophagus_Mucosa	chr1_78663229_G_A_b38	-0.238119	0.0037826	0.547222	7	chr10	70298970	A	70382650
SCARA3	0.000233568	Esophagus_Mucosa	chr1_78663229_G_A_b38	0.236951	0.00378532	0.547222	7	chr8	27633868	A	27676776
PRSS8	0.000233666	Esophagus_Mucosa	chr1_78663229_G_A_b38	-0.237385	0.00378532	0.547222	7	chr16	31131605	A	31135762
SKA3	0.000233864	Esophagus_Mucosa	chr1_78663229_G_A_b38	0.236324	0.00378532	0.547222	7	chr13	21153595	A	21176602
PADI3	0.00023786	Esophagus_Mucosa	chr1_78663229_G_A_b38	-0.238088	0.00383415	0.547222	7	chr1	17249098	A	17284233
TCP1	0.000246327	Esophagus_Mucosa	chr1_78663229_G_A_b38	0.232327	0.00395436	0.547222	7	chr6	159778498	A	159789749
AGFG2	0.000249971	Esophagus_Mucosa	chr1_78663229_G_A_b38	-0.236434	0.00399647	0.547222	7	chr7	100539211	A	100568219
CWH43	0.000263542	Esophagus_Mucosa	chr1_78663229_G_A_b38	-0.232019	0.00419631	0.547222	7	chr4	48986247	A	49062081
NDC80	0.000280535	Esophagus_Mucosa	chr1_78663229_G_A_b38	0.233468	0.00444881	0.547222	7	chr18	2571511	A	2616635
AC103563.9	0.00028422	Esophagus_Mucosa	chr1_78663229_G_A_b38	-0.233144	0.00447516	0.547222	7	chr2	95051395	A	95053176
TPX2	0.000284482	Esophagus_Mucosa	chr1_78663229_G_A_b38	0.233162	0.00447516	0.547222	7	chr20	31739271	A	31801805
TCP11L2	0.000287577	Esophagus_Mucosa	chr1_78663229_G_A_b38	-0.233935	0.00450575	0.547222	7	chr12	106301929	A	106347015
EPS8L1	0.000289925	Esophagus_Mucosa	chr1_78663229_G_A_b38	-0.234451	0.00451697	0.547222	7	chr19	55072020	A	55087922
MCM4	0.0002912	Esophagus_Mucosa	chr1_78663229_G_A_b38	0.230866	0.00451697	0.547222	7	chr8	47960185	A	47978160
RASL11A	0.000291752	Esophagus_Mucosa	chr1_78663229_G_A_b38	0.231549	0.00451697	0.547222	7	chr13	27270327	A	27273690
IFI30	0.000295245	Esophagus_Mucosa	chr1_78663229_G_A_b38	0.234234	0.00455304	0.547222	7	chr19	18173162	A	18178117
ARHGAP27	0.000299439	Esophagus_Mucosa	chr1_78663229_G_A_b38	-0.23314	0.00459962	0.547222	7	chr17	45393902	A	45434421
CLSPN	0.00030305	Esophagus_Mucosa	chr1_78663229_G_A_b38	0.230918	0.00463691	0.547222	7	chr1	35720218	A	35769967
AC107072.2	0.000306062	Esophagus_Mucosa	chr1_78663229_G_A_b38	-0.226141	0.00466477	0.547222	7	chr4	76637623	A	76644368
YARS	0.000310278	Esophagus_Mucosa	chr1_78663229_G_A_b38	0.233027	0.0047107	0.547222	7	chr1	32775237	A	32818153
RMND5A	0.000313815	Esophagus_Mucosa	chr1_78663229_G_A_b38	-0.232701	0.004746	0.547222	7	chr2	86720173	A	86778041
SH2D2A	0.000315412	Esophagus_Mucosa	chr1_78663229_G_A_b38	0.233227	0.00475181	0.547222	7	chr1	156806243	A	156816862
LPCAT1	0.00032309	Esophagus_Mucosa	chr1_78663229_G_A_b38	0.229325	0.00484882	0.547222	7	chr5	1456480	A	1523977
SPINK5	0.000332983	Esophagus_Mucosa	chr1_78663229_G_A_b38	-0.227243	0.00496824	0.547222	7	chr5	148025683	A	148137289
IL1RN	0.000333583	Esophagus_Mucosa	chr1_78663229_G_A_b38	-0.231552	0.00496824	0.547222	7	chr2	113107214	A	113134016
LDHB	0.000336309	Esophagus_Mucosa	chr1_78663229_G_A_b38	0.22961	0.00498986	0.547222	7	chr12	21635342	A	21757857
CTD-2510F5.4	0.00034268	Esophagus_Mucosa	chr1_78663229_G_A_b38	0.227703	0.0050652	0.547222	7	chr17	59202677	A	59202900
MCUB	0.000346181	Esophagus_Mucosa	chr1_78663229_G_A_b38	0.23175	0.00508004	0.547222	7	chr4	109560205	A	109688621
EVA1C	0.000346278	Esophagus_Mucosa	chr1_78663229_G_A_b38	0.230945	0.00508004	0.547222	7	chr21	32412042	A	32515397
PCP4L1	0.000347955	Esophagus_Mucosa	chr1_78663229_G_A_b38	0.231096	0.0050856	0.547222	7	chr1	161258727	A	161285450
ZBED2	0.00035592	Esophagus_Mucosa	chr1_78663229_G_A_b38	-0.230898	0.00518267	0.547222	7	chr3	111592900	A	111595443
MYEOV	0.000362971	Esophagus_Mucosa	chr1_78663229_G_A_b38	-0.230136	0.00526577	0.547222	7	chr11	69294138	A	69367726
NDUFA4L2	0.00036486	Esophagus_Mucosa	chr1_78663229_G_A_b38	-0.226596	0.00526875	0.547222	7	chr12	57234936	A	57240715
LYPD2	0.000365876	Esophagus_Mucosa	chr1_78663229_G_A_b38	-0.226695	0.00526875	0.547222	7	chr8	142750150	A	142752534
BAK1	0.000368041	Esophagus_Mucosa	chr1_78663229_G_A_b38	0.225009	0.00526875	0.547222	7	chr6	33572547	A	33580293
PLEKHG6	0.000369296	Esophagus_Mucosa	chr1_78663229_G_A_b38	-0.229054	0.00526875	0.547222	7	chr12	6310436	A	6328506
KIF11	0.000369902	Esophagus_Mucosa	chr1_78663229_G_A_b38	0.227298	0.00526875	0.547222	7	chr10	92593286	A	92655395
SLC38A5	0.000378004	Esophagus_Mucosa	chr1_78663229_G_A_b38	0.227887	0.00536464	0.547222	7	chrX	48458537	A	48470256
KRT4	0.000390382	Esophagus_Mucosa	chr1_78663229_G_A_b38	-0.224656	0.00550053	0.547222	7	chr12	52806549	A	52814551
SMAP2	0.000390387	Esophagus_Mucosa	chr1_78663229_G_A_b38	0.228558	0.00550053	0.547222	7	chr1	40344850	A	40423326
SCEL	0.000393823	Esophagus_Mucosa	chr1_78663229_G_A_b38	-0.224081	0.00552645	0.547222	7	chr13	77535674	A	77645263
TLR2	0.000395049	Esophagus_Mucosa	chr1_78663229_G_A_b38	0.227951	0.00552645	0.547222	7	chr4	153701500	A	153705699
RHBG	0.00040468	Esophagus_Mucosa	chr1_78663229_G_A_b38	-0.227477	0.00564104	0.547222	7	chr1	156369212	A	156385219
CXCL1	0.000406222	Esophagus_Mucosa	chr1_78663229_G_A_b38	0.22839	0.00564246	0.547222	7	chr4	73869393	A	73871242
MTHFD1L	0.000412186	Esophagus_Mucosa	chr1_78663229_G_A_b38	0.229127	0.00570426	0.547222	7	chr6	150865549	A	151101887
EFHD2	0.000415343	Esophagus_Mucosa	chr1_78663229_G_A_b38	0.228139	0.00570426	0.547222	7	chr1	15409895	A	15430343
DLGAP5	0.00041712	Esophagus_Mucosa	chr1_78663229_G_A_b38	0.225497	0.00570426	0.547222	7	chr14	55148112	A	55191678
AC009133.21	0.000419304	Esophagus_Mucosa	chr1_78663229_G_A_b38	0.22559	0.00570426	0.547222	7	chr16	29804430	A	29804575
TOP2A	0.000419409	Esophagus_Mucosa	chr1_78663229_G_A_b38	0.225826	0.00570426	0.547222	7	chr17	40388516	A	40417950
LGI3	0.000423151	Esophagus_Mucosa	chr1_78663229_G_A_b38	-0.227821	0.00572173	0.547222	7	chr8	22146825	A	22156832
SLC39A6	0.000423616	Esophagus_Mucosa	chr1_78663229_G_A_b38	0.22692	0.00572173	0.547222	7	chr18	36108532	A	36129385
KRT79	0.000433593	Esophagus_Mucosa	chr1_78663229_G_A_b38	-0.221082	0.00581745	0.547222	7	chr12	52821447	A	52834295
C19orf48	0.000433672	Esophagus_Mucosa	chr1_78663229_G_A_b38	0.221033	0.00581745	0.547222	7	chr19	50797704	A	50804929
CTD-2376I4.1	0.000444714	Esophagus_Mucosa	chr1_78663229_G_A_b38	-0.22546	0.00593025	0.547222	7	chr5	72953635	A	72954274
TREH	0.000445109	Esophagus_Mucosa	chr1_78663229_G_A_b38	-0.22539	0.00593025	0.547222	7	chr11	118658039	A	118679673
ALPL	0.000447424	Esophagus_Mucosa	chr1_78663229_G_A_b38	0.226734	0.00594088	0.547222	7	chr1	21509372	A	21578412
JAK3	0.000449716	Esophagus_Mucosa	chr1_78663229_G_A_b38	0.227049	0.00595115	0.547222	7	chr19	17824786	A	17848032
NPM3	0.00046473	Esophagus_Mucosa	chr1_78663229_G_A_b38	0.225779	0.00612912	0.547222	7	chr10	101781325	A	101783413
LTF	0.000467115	Esophagus_Mucosa	chr1_78663229_G_A_b38	0.226388	0.00613989	0.547222	7	chr3	46435645	A	46485234
CLSTN3	0.000471031	Esophagus_Mucosa	chr1_78663229_G_A_b38	0.22237	0.00617066	0.547222	7	chr12	7130253	A	7158945
IARS	0.000476406	Esophagus_Mucosa	chr1_78663229_G_A_b38	0.223576	0.00622028	0.547222	7	chr9	92210207	A	92293756
PTGES	0.000479988	Esophagus_Mucosa	chr1_78663229_G_A_b38	0.223535	0.00624244	0.547222	7	chr9	129738331	A	129753047
PANX1	0.000481291	Esophagus_Mucosa	chr1_78663229_G_A_b38	0.225542	0.00624244	0.547222	7	chr11	94128928	A	94181972
SYNPO2L	0.000496977	Esophagus_Mucosa	chr1_78663229_G_A_b38	-0.222254	0.00642462	0.547222	7	chr10	73644881	A	73663803
RP11-277P12.20	0.000500498	Esophagus_Mucosa	chr1_78663229_G_A_b38	0.223481	0.00644886	0.547222	7	chr12	10363769	A	10398506
FCGR3A	0.000506333	Esophagus_Mucosa	chr1_78663229_G_A_b38	0.223958	0.00650264	0.547222	7	chr1	161541759	A	161550737
IL34	0.000512405	Esophagus_Mucosa	chr1_78663229_G_A_b38	-0.22115	0.00655489	0.547222	7	chr16	70579895	A	70660682
C1RL	0.000514413	Esophagus_Mucosa	chr1_78663229_G_A_b38	0.221834	0.00655489	0.547222	7	chr12	7093640	A	7109273
FABP6	0.000515422	Esophagus_Mucosa	chr1_78663229_G_A_b38	0.223009	0.00655489	0.547222	7	chr5	160187367	A	160238735
LAP3	0.000522905	Esophagus_Mucosa	chr1_78663229_G_A_b38	0.221558	0.00662854	0.547222	7	chr4	17577192	A	17607972
AC024592.9	0.00052932	Esophagus_Mucosa	chr1_78663229_G_A_b38	-0.223802	0.00667865	0.547222	7	chr19	5847467	A	5858239
DOC2B	0.000530268	Esophagus_Mucosa	chr1_78663229_G_A_b38	0.224162	0.00667865	0.547222	7	chr17	142789	A	181636
ASS1	0.000533908	Esophagus_Mucosa	chr1_78663229_G_A_b38	0.223024	0.00668174	0.547222	7	chr9	130444929	A	130501274
TAF1D	0.000535453	Esophagus_Mucosa	chr1_78663229_G_A_b38	0.223019	0.00668174	0.547222	7	chr11	93729970	A	93742898
RP1-20N18.4	0.000535631	Esophagus_Mucosa	chr1_78663229_G_A_b38	-0.220797	0.00668174	0.547222	7	chr1	153023962	A	153024260
MAP3K6	0.000538448	Esophagus_Mucosa	chr1_78663229_G_A_b38	0.223409	0.00669555	0.547222	7	chr1	27355184	A	27366892
PARP12	0.000540799	Esophagus_Mucosa	chr1_78663229_G_A_b38	0.221572	0.00669943	0.547222	7	chr7	140023744	A	140063721
CLIC6	0.00054218	Esophagus_Mucosa	chr1_78663229_G_A_b38	0.222569	0.00669943	0.547222	7	chr21	34669389	A	34718227
SERPINA3	0.000545905	Esophagus_Mucosa	chr1_78663229_G_A_b38	0.22258	0.00672169	0.547222	7	chr14	94612377	A	94624055
TNFSF13	0.000547413	Esophagus_Mucosa	chr1_78663229_G_A_b38	0.223404	0.00672169	0.547222	7	chr17	7558292	A	7561608
CD14	0.000552346	Esophagus_Mucosa	chr1_78663229_G_A_b38	0.219908	0.00676107	0.547222	7	chr5	140631728	A	140633701
AURKA	0.000557668	Esophagus_Mucosa	chr1_78663229_G_A_b38	0.222182	0.00680494	0.547222	7	chr20	56369389	A	56392337
PAQR8	0.000563696	Esophagus_Mucosa	chr1_78663229_G_A_b38	-0.223597	0.00685714	0.547222	7	chr6	52361421	A	52407777
PRSS23	0.000565673	Esophagus_Mucosa	chr1_78663229_G_A_b38	0.219094	0.00685989	0.547222	7	chr11	86791059	A	86952910
TPRG1	0.000569	Esophagus_Mucosa	chr1_78663229_G_A_b38	-0.217294	0.00687548	0.547222	7	chr3	188947214	A	189325304
ECM1	0.00057047	Esophagus_Mucosa	chr1_78663229_G_A_b38	-0.220246	0.00687548	0.547222	7	chr1	150508062	A	150513789
APOL1	0.000572354	Esophagus_Mucosa	chr1_78663229_G_A_b38	0.222051	0.00687703	0.547222	7	chr22	36253010	A	36267530
KIFC1	0.000577089	Esophagus_Mucosa	chr1_78663229_G_A_b38	0.220861	0.00691272	0.547222	7	chr6	33391536	A	33409924
EML6	0.000580104	Esophagus_Mucosa	chr1_78663229_G_A_b38	0.221796	0.00692764	0.547222	7	chr2	54723665	A	54972025
STARD5	0.000582772	Esophagus_Mucosa	chr1_78663229_G_A_b38	0.222807	0.00693835	0.547222	7	chr15	81318409	A	81324183
PSMB8	0.000590145	Esophagus_Mucosa	chr1_78663229_G_A_b38	0.221653	0.00700485	0.547222	7	chr6	32840717	A	32844047
LAMP3	0.000606218	Esophagus_Mucosa	chr1_78663229_G_A_b38	0.221589	0.00715296	0.547222	7	chr3	183122213	A	183163839
FGR	0.000606276	Esophagus_Mucosa	chr1_78663229_G_A_b38	0.220866	0.00715296	0.547222	7	chr1	27612064	A	27635277
MAT2A	0.000612377	Esophagus_Mucosa	chr1_78663229_G_A_b38	0.221881	0.00720324	0.547222	7	chr2	85539165	A	85544722
ZNF431	0.000617462	Esophagus_Mucosa	chr1_78663229_G_A_b38	-0.219501	0.00724132	0.547222	7	chr19	21142024	A	21196053
HMMR	0.000625102	Esophagus_Mucosa	chr1_78663229_G_A_b38	0.220236	0.00729641	0.547222	7	chr5	163460203	A	163491945
ORC1	0.000625885	Esophagus_Mucosa	chr1_78663229_G_A_b38	0.2206	0.00729641	0.547222	7	chr1	52372829	A	52404459
IFITM1	0.000630832	Esophagus_Mucosa	chr1_78663229_G_A_b38	0.22068	0.00733225	0.547222	7	chr11	313506	A	314456
PTX3	0.000638419	Esophagus_Mucosa	chr1_78663229_G_A_b38	0.218525	0.00739848	0.547222	7	chr3	157436789	A	157443628
CP	0.000640323	Esophagus_Mucosa	chr1_78663229_G_A_b38	0.213822	0.00739865	0.547222	7	chr3	149162410	A	149222055
LILRB3	0.000646215	Esophagus_Mucosa	chr1_78663229_G_A_b38	0.218379	0.00744478	0.547222	7	chr19	54216278	A	54223506
RP11-93B14.10	0.000649471	Esophagus_Mucosa	chr1_78663229_G_A_b38	-0.220546	0.00745788	0.547222	7	chr20	62651272	A	62652186
TRIB2	0.000651542	Esophagus_Mucosa	chr1_78663229_G_A_b38	0.219909	0.00745788	0.547222	7	chr2	12716889	A	12742734
TNFRSF1B	0.000653065	Esophagus_Mucosa	chr1_78663229_G_A_b38	0.219541	0.00745788	0.547222	7	chr1	12167039	A	12209228
NCOA7	0.000657546	Esophagus_Mucosa	chr1_78663229_G_A_b38	0.220766	0.0074759	0.547222	7	chr6	125781161	A	125932030
PARP9	0.00065846	Esophagus_Mucosa	chr1_78663229_G_A_b38	0.22089	0.0074759	0.547222	7	chr3	122527924	A	122564237
ARHGAP4	0.000661488	Esophagus_Mucosa	chr1_78663229_G_A_b38	0.220258	0.00748858	0.547222	7	chrX	153907367	A	153928419
SIRPA	0.000666203	Esophagus_Mucosa	chr1_78663229_G_A_b38	0.214693	0.00752022	0.547222	7	chr20	1894375	A	1940592
RP11-208N14.4	0.000675177	Esophagus_Mucosa	chr1_78663229_G_A_b38	-0.217021	0.00759962	0.547222	7	chr3	187197090	A	187207629
RIOK3	0.000682414	Esophagus_Mucosa	chr1_78663229_G_A_b38	-0.216699	0.00765908	0.547222	7	chr18	23452823	A	23486603
CPLX3	0.000685591	Esophagus_Mucosa	chr1_78663229_G_A_b38	-0.213009	0.0076721	0.547222	7	chr15	74826547	A	74831802
TGM3	0.000687492	Esophagus_Mucosa	chr1_78663229_G_A_b38	-0.218508	0.0076721	0.547222	7	chr20	2296001	A	2341078
SNCG	0.000691694	Esophagus_Mucosa	chr1_78663229_G_A_b38	-0.217222	0.00769706	0.547222	7	chr10	86958618	A	86963260
LILRB1	0.000700222	Esophagus_Mucosa	chr1_78663229_G_A_b38	0.218626	0.0077499	0.547222	7	chr19	54617158	A	54637528
PIGR	0.0007004	Esophagus_Mucosa	chr1_78663229_G_A_b38	0.214817	0.0077499	0.547222	7	chr1	206928518	A	206946466
SLC39A14	0.000707566	Esophagus_Mucosa	chr1_78663229_G_A_b38	0.215868	0.00780715	0.547222	7	chr8	22367249	A	22434129
LMO7	0.000709904	Esophagus_Mucosa	chr1_78663229_G_A_b38	-0.215556	0.00781094	0.547222	7	chr13	75620434	A	75859870
MROH6	0.000712571	Esophagus_Mucosa	chr1_78663229_G_A_b38	-0.216644	0.00781832	0.547222	7	chr8	143566187	A	143572971
LINC01127	0.000731787	Esophagus_Mucosa	chr1_78663229_G_A_b38	0.218528	0.00800674	0.547222	7	chr2	101962056	A	101987167
TXNDC5	0.000737799	Esophagus_Mucosa	chr1_78663229_G_A_b38	0.216561	0.00805003	0.547222	7	chr6	7881517	A	7910814
FMNL2	0.000752249	Esophagus_Mucosa	chr1_78663229_G_A_b38	0.217461	0.00818489	0.547222	7	chr2	152335237	A	152649834
ARRB2	0.000756225	Esophagus_Mucosa	chr1_78663229_G_A_b38	0.217672	0.00820535	0.547222	7	chr17	4710489	A	4721499
ERO1A	0.000758605	Esophagus_Mucosa	chr1_78663229_G_A_b38	-0.217714	0.00820844	0.547222	7	chr14	52639916	A	52695900
SPAG1	0.000775127	Esophagus_Mucosa	chr1_78663229_G_A_b38	-0.217189	0.00836411	0.547222	7	chr8	100157906	A	100259278
PML	0.000782327	Esophagus_Mucosa	chr1_78663229_G_A_b38	0.211105	0.00841861	0.547222	7	chr15	73994673	A	74047812
RPL22L1	0.000787979	Esophagus_Mucosa	chr1_78663229_G_A_b38	0.216744	0.0084562	0.547222	7	chr3	170864875	A	170870483
MARS	0.000808537	Esophagus_Mucosa	chr1_78663229_G_A_b38	0.215944	0.00865311	0.547222	7	chr12	57475445	A	57516587
ERP27	0.000836138	Esophagus_Mucosa	chr1_78663229_G_A_b38	0.215908	0.00892412	0.547222	7	chr12	14914035	A	14939082
RP11-93B14.6	0.000850352	Esophagus_Mucosa	chr1_78663229_G_A_b38	-0.215677	0.00905117	0.547222	7	chr20	62640719	A	62643304
DMBT1	0.00086148	Esophagus_Mucosa	chr1_78663229_G_A_b38	0.20387	0.0090995	0.547222	7	chr10	122560665	A	122643736
TIPARP	0.000861787	Esophagus_Mucosa	chr1_78663229_G_A_b38	-0.214228	0.0090995	0.547222	7	chr3	156673235	A	156706770
ACSS2	0.000863734	Esophagus_Mucosa	chr1_78663229_G_A_b38	0.215838	0.0090995	0.547222	7	chr20	34872146	A	34927962
ANLN	0.000864185	Esophagus_Mucosa	chr1_78663229_G_A_b38	0.213592	0.0090995	0.547222	7	chr7	36389806	A	36453791
SLC12A2	0.000866508	Esophagus_Mucosa	chr1_78663229_G_A_b38	0.213941	0.0090995	0.547222	7	chr5	128083766	A	128189688
CTSL	0.000871263	Esophagus_Mucosa	chr1_78663229_G_A_b38	0.214322	0.00912497	0.547222	7	chr9	87725519	A	87731393
LILRA6	0.000888323	Esophagus_Mucosa	chr1_78663229_G_A_b38	0.213785	0.00927883	0.547222	7	chr19	54236592	A	54242791
KCNQ1	0.000913903	Esophagus_Mucosa	chr1_78663229_G_A_b38	0.214701	0.00952063	0.547222	7	chr11	2444684	A	2849109
TNFRSF10A	0.000925253	Esophagus_Mucosa	chr1_78663229_G_A_b38	0.214852	0.00961331	0.547222	7	chr8	23190676	A	23225126
CDCA8	0.000929002	Esophagus_Mucosa	chr1_78663229_G_A_b38	0.21284	0.00962672	0.547222	7	chr1	37692418	A	37709719
ALDH3B1	0.000940374	Esophagus_Mucosa	chr1_78663229_G_A_b38	-0.214444	0.00970116	0.547222	7	chr11	68008578	A	68029276
SDF2L1	0.000941139	Esophagus_Mucosa	chr1_78663229_G_A_b38	0.213275	0.00970116	0.547222	7	chr22	21642261	A	21644298
FLG	0.000969756	Esophagus_Mucosa	chr1_78663229_G_A_b38	-0.211197	0.0099699	0.547222	7	chr1	152302175	A	152325203
ENG	0.000986444	Esophagus_Mucosa	chr1_78663229_G_A_b38	0.209319	0.0101149	0.547222	7	chr9	127815012	A	127854756
CCR1	0.00100004	Esophagus_Mucosa	chr1_78663229_G_A_b38	0.212359	0.0102276	0.547222	7	chr3	46201709	A	46208396
HP	0.00102597	Esophagus_Mucosa	chr1_78663229_G_A_b38	0.212213	0.0104655	0.547222	7	chr16	72054592	A	72061055
CKS2	0.0010389	Esophagus_Mucosa	chr1_78663229_G_A_b38	0.21264	0.0105698	0.547222	7	chr9	89311198	A	89316703
CTSV	0.00104809	Esophagus_Mucosa	chr1_78663229_G_A_b38	-0.210596	0.0106265	0.547222	7	chr9	97029679	A	97039643
IL18	0.00105311	Esophagus_Mucosa	chr1_78663229_G_A_b38	-0.211671	0.0106265	0.547222	7	chr11	112143251	A	112164117
DUSP5	0.00105538	Esophagus_Mucosa	chr1_78663229_G_A_b38	-0.211842	0.0106265	0.547222	7	chr10	110497838	A	110511544
SLC7A5P1	0.00105765	Esophagus_Mucosa	chr1_78663229_G_A_b38	0.207499	0.0106265	0.547222	7	chr16	29613104	A	29613640
AARS	0.00105804	Esophagus_Mucosa	chr1_78663229_G_A_b38	0.211832	0.0106265	0.547222	7	chr16	70252295	A	70289543
IL13RA2	0.00106616	Esophagus_Mucosa	chr1_78663229_G_A_b38	0.208966	0.0106807	0.547222	7	chrX	115003975	A	115019977
LAMB3	0.0010776	Esophagus_Mucosa	chr1_78663229_G_A_b38	0.210428	0.0107677	0.547222	7	chr1	209614870	A	209652466
SLC11A1	0.00108744	Esophagus_Mucosa	chr1_78663229_G_A_b38	0.21119	0.0108385	0.547222	7	chr2	218382029	A	218396894
RP11-295G20.2	0.00109733	Esophagus_Mucosa	chr1_78663229_G_A_b38	0.211311	0.0109092	0.547222	7	chr1	231522388	A	231528556
KRT3	0.00110306	Esophagus_Mucosa	chr1_78663229_G_A_b38	-0.211849	0.0109384	0.547222	7	chr12	52789685	A	52796117
STMN1	0.00112087	Esophagus_Mucosa	chr1_78663229_G_A_b38	0.209837	0.0110691	0.547222	7	chr1	25884181	A	25906991
IL1R2	0.00112189	Esophagus_Mucosa	chr1_78663229_G_A_b38	0.207612	0.0110691	0.547222	7	chr2	101991844	A	102028544
CSF3R	0.00113145	Esophagus_Mucosa	chr1_78663229_G_A_b38	0.210006	0.0111354	0.547222	7	chr1	36466043	A	36483278
WNK4	0.00114026	Esophagus_Mucosa	chr1_78663229_G_A_b38	-0.203572	0.0111579	0.547222	7	chr17	42780678	A	42796936
FAM214A	0.00114126	Esophagus_Mucosa	chr1_78663229_G_A_b38	-0.209579	0.0111579	0.547222	7	chr15	52581321	A	52709817
DPCR1	0.00114228	Esophagus_Mucosa	chr1_78663229_G_A_b38	-0.208825	0.0111579	0.547222	7	chr6	30934523	A	30954221
CRYM	0.00115986	Esophagus_Mucosa	chr1_78663229_G_A_b38	-0.205157	0.0113014	0.547222	7	chr16	21238874	A	21303083
COTL1	0.00116357	Esophagus_Mucosa	chr1_78663229_G_A_b38	0.209775	0.0113095	0.547222	7	chr16	84565594	A	84618077
NNMT	0.00116907	Esophagus_Mucosa	chr1_78663229_G_A_b38	0.206114	0.0113348	0.547222	7	chr11	114257787	A	114313285
GSDMD	0.00117438	Esophagus_Mucosa	chr1_78663229_G_A_b38	0.204583	0.0113581	0.547222	7	chr8	143553207	A	143563062
SLC37A2	0.00119124	Esophagus_Mucosa	chr1_78663229_G_A_b38	-0.209232	0.0114928	0.547222	7	chr11	125063067	A	125090312
PLEKHA4	0.00120742	Esophagus_Mucosa	chr1_78663229_G_A_b38	0.202749	0.0116203	0.547222	7	chr19	48837097	A	48868632
CDA	0.00121901	Esophagus_Mucosa	chr1_78663229_G_A_b38	-0.209714	0.0116741	0.547222	7	chr1	20588948	A	20618908
PCLAF	0.00122194	Esophagus_Mucosa	chr1_78663229_G_A_b38	0.207368	0.0116741	0.547222	7	chr15	64364311	A	64387687
HOPX	0.00122196	Esophagus_Mucosa	chr1_78663229_G_A_b38	-0.20656	0.0116741	0.547222	7	chr4	56647988	A	56681899
PHC2	0.0012365	Esophagus_Mucosa	chr1_78663229_G_A_b38	0.204175	0.0117844	0.547222	7	chr1	33323623	A	33431052
TOB1	0.00124577	Esophagus_Mucosa	chr1_78663229_G_A_b38	-0.206439	0.0118207	0.547222	7	chr17	50862223	A	50867495
PLK3	0.00124829	Esophagus_Mucosa	chr1_78663229_G_A_b38	-0.208593	0.0118207	0.547222	7	chr1	44800225	A	44805912
HS3ST6	0.00124937	Esophagus_Mucosa	chr1_78663229_G_A_b38	-0.208158	0.0118207	0.547222	7	chr16	1911463	A	1918440
HSD17B12	0.00125596	Esophagus_Mucosa	chr1_78663229_G_A_b38	0.20333	0.0118545	0.547222	7	chr11	43680680	A	43855305
INHBB	0.0012613	Esophagus_Mucosa	chr1_78663229_G_A_b38	0.205331	0.0118762	0.547222	7	chr2	120346143	A	120351808
LAMC2	0.00128148	Esophagus_Mucosa	chr1_78663229_G_A_b38	0.2072	0.0120373	0.547222	7	chr1	183186238	A	183244900
LINC00551	0.00131324	Esophagus_Mucosa	chr1_78663229_G_A_b38	-0.204129	0.0123061	0.547222	7	chr13	106617810	A	106631359
ODF3B	0.0013249	Esophagus_Mucosa	chr1_78663229_G_A_b38	0.204295	0.0123858	0.547222	7	chr22	50530409	A	50532580
CLU	0.00134437	Esophagus_Mucosa	chr1_78663229_G_A_b38	0.206682	0.0125204	0.547222	7	chr8	27596917	A	27615031
GALNT6	0.0013457	Esophagus_Mucosa	chr1_78663229_G_A_b38	0.207287	0.0125204	0.547222	7	chr12	51351247	A	51392867
ARHGAP10	0.00135384	Esophagus_Mucosa	chr1_78663229_G_A_b38	-0.20717	0.0125663	0.547222	7	chr4	147732063	A	148072780
TNFSF14	0.00135721	Esophagus_Mucosa	chr1_78663229_G_A_b38	0.205829	0.0125678	0.547222	7	chr19	6661253	A	6670588
RHPN1	0.00136274	Esophagus_Mucosa	chr1_78663229_G_A_b38	0.200643	0.0125893	0.547222	7	chr8	143368887	A	143384220
PIM2	0.00137587	Esophagus_Mucosa	chr1_78663229_G_A_b38	0.206074	0.0126806	0.547222	7	chrX	48913182	A	48919024
FMO1	0.00140542	Esophagus_Mucosa	chr1_78663229_G_A_b38	0.205688	0.0129226	0.547222	7	chr1	171248471	A	171285978
CFH	0.00141528	Esophagus_Mucosa	chr1_78663229_G_A_b38	0.201921	0.0129828	0.547222	7	chr1	196651878	A	196747504
QTRT1	0.00142209	Esophagus_Mucosa	chr1_78663229_G_A_b38	0.200262	0.0130148	0.547222	7	chr19	10701451	A	10713437
AC124789.1	0.00142961	Esophagus_Mucosa	chr1_78663229_G_A_b38	0.20444	0.0130531	0.547222	7	chr17	38450394	A	38452444
ZSCAN20	0.00144316	Esophagus_Mucosa	chr1_78663229_G_A_b38	0.204846	0.0131462	0.547222	7	chr1	33472645	A	33496507
CYP2S1	0.00146123	Esophagus_Mucosa	chr1_78663229_G_A_b38	0.205042	0.0132721	0.547222	7	chr19	41193049	A	41207539
ST6GAL1	0.00146376	Esophagus_Mucosa	chr1_78663229_G_A_b38	0.204762	0.0132721	0.547222	7	chr3	186930485	A	187078553
RUSC2	0.00148017	Esophagus_Mucosa	chr1_78663229_G_A_b38	-0.201778	0.0133899	0.547222	7	chr9	35490127	A	35561830
EREG	0.00148947	Esophagus_Mucosa	chr1_78663229_G_A_b38	-0.204702	0.0133936	0.547222	7	chr4	74365143	A	74388751
UBE2L6	0.00148957	Esophagus_Mucosa	chr1_78663229_G_A_b38	0.205027	0.0133936	0.547222	7	chr11	57551656	A	57568284
EHD3	0.00149084	Esophagus_Mucosa	chr1_78663229_G_A_b38	-0.20567	0.0133936	0.547222	7	chr2	31234337	A	31269447
LY6K	0.00149492	Esophagus_Mucosa	chr1_78663229_G_A_b38	-0.203905	0.0133996	0.547222	7	chr8	142700111	A	142702251
NTRK2	0.00150745	Esophagus_Mucosa	chr1_78663229_G_A_b38	0.203425	0.013481	0.547222	7	chr9	84668551	A	85027070
CD40	0.00152492	Esophagus_Mucosa	chr1_78663229_G_A_b38	0.201838	0.0136062	0.547222	7	chr20	46118272	A	46129863
LY6G6C	0.00153004	Esophagus_Mucosa	chr1_78663229_G_A_b38	-0.204493	0.0136208	0.547222	7	chr6	31718648	A	31721845
S1PR5	0.00155635	Esophagus_Mucosa	chr1_78663229_G_A_b38	0.204136	0.0138236	0.547222	7	chr19	10512742	A	10517931
RND3	0.00156242	Esophagus_Mucosa	chr1_78663229_G_A_b38	-0.204566	0.0138462	0.547222	7	chr2	150468195	A	150539011
SLC34A2	0.00157974	Esophagus_Mucosa	chr1_78663229_G_A_b38	0.201826	0.0139681	0.547222	7	chr4	25655301	A	25678748
SLC1A4	0.00158543	Esophagus_Mucosa	chr1_78663229_G_A_b38	0.20294	0.0139868	0.547222	7	chr2	64988477	A	65023865
CD276	0.00159233	Esophagus_Mucosa	chr1_78663229_G_A_b38	0.201677	0.0140161	0.547222	7	chr15	73683966	A	73714518
PTGIR	0.00162058	Esophagus_Mucosa	chr1_78663229_G_A_b38	0.199165	0.0142328	0.547222	7	chr19	46620468	A	46625118
DKK4	0.00162522	Esophagus_Mucosa	chr1_78663229_G_A_b38	-0.1976	0.0142416	0.547222	7	chr8	42374068	A	42377232
CTD-2376I4.2	0.00164128	Esophagus_Mucosa	chr1_78663229_G_A_b38	-0.202164	0.0143502	0.547222	7	chr5	72955206	A	72955699
CHI3L1	0.00167026	Esophagus_Mucosa	chr1_78663229_G_A_b38	0.203033	0.0145711	0.547222	7	chr1	203178931	A	203186749
HAPLN3	0.00168932	Esophagus_Mucosa	chr1_78663229_G_A_b38	0.198916	0.0147046	0.547222	7	chr15	88877288	A	88895626
SCO2	0.00169502	Esophagus_Mucosa	chr1_78663229_G_A_b38	0.203003	0.0147215	0.547222	7	chr22	50525442	A	50525606
VASN	0.00171018	Esophagus_Mucosa	chr1_78663229_G_A_b38	-0.201582	0.0148203	0.547222	7	chr16	4371848	A	4383528
AC079448.1	0.00171686	Esophagus_Mucosa	chr1_78663229_G_A_b38	-0.197615	0.0148453	0.547222	7	chr7	7293508	A	7293880
RP11-465B22.3	0.00173463	Esophagus_Mucosa	chr1_78663229_G_A_b38	-0.20009	0.014966	0.547222	7	chr1	1059734	A	1069355
NRTN	0.00174624	Esophagus_Mucosa	chr1_78663229_G_A_b38	-0.199892	0.015033	0.547222	7	chr19	5823802	A	5828324
HMGN2P5	0.00175501	Esophagus_Mucosa	chr1_78663229_G_A_b38	0.197684	0.0150754	0.547222	7	chr15	29730713	A	29730985
RARRES1	0.00177166	Esophagus_Mucosa	chr1_78663229_G_A_b38	0.201721	0.0151851	0.547222	7	chr3	158696892	A	158732696
GPAT3	0.00179459	Esophagus_Mucosa	chr1_78663229_G_A_b38	-0.202037	0.015348	0.547222	7	chr4	83535914	A	83605875
CALU	0.00180591	Esophagus_Mucosa	chr1_78663229_G_A_b38	0.201338	0.0154113	0.547222	7	chr7	128739292	A	128771807
LTB4R	0.00184224	Esophagus_Mucosa	chr1_78663229_G_A_b38	0.199532	0.0156649	0.547222	7	chr14	24313311	A	24318036
APOL2	0.00184363	Esophagus_Mucosa	chr1_78663229_G_A_b38	0.198944	0.0156649	0.547222	7	chr22	36226203	A	36239954
WARS	0.00185061	Esophagus_Mucosa	chr1_78663229_G_A_b38	0.201589	0.0156841	0.547222	7	chr14	100333788	A	100376805
B3GNT8	0.00185391	Esophagus_Mucosa	chr1_78663229_G_A_b38	-0.200665	0.0156841	0.547222	7	chr19	41425551	A	41428730
C15orf52	0.0018743	Esophagus_Mucosa	chr1_78663229_G_A_b38	-0.201581	0.0158225	0.547222	7	chr15	40331452	A	40340967
MPZL3	0.00188112	Esophagus_Mucosa	chr1_78663229_G_A_b38	-0.200874	0.0158459	0.547222	7	chr11	118226690	A	118252350
ACP7	0.00189271	Esophagus_Mucosa	chr1_78663229_G_A_b38	-0.19991	0.015899	0.547222	7	chr19	39083913	A	39111493
APOL3	0.00189554	Esophagus_Mucosa	chr1_78663229_G_A_b38	0.196625	0.015899	0.547222	7	chr22	36140330	A	36166177
BCAS1	0.00190657	Esophagus_Mucosa	chr1_78663229_G_A_b38	-0.197935	0.0159417	0.547222	7	chr20	53936777	A	54070594
ASMTL-AS1	0.00190877	Esophagus_Mucosa	chr1_78663229_G_A_b38	0.193812	0.0159417	0.547222	7	chrX	1401769	A	1414028
RP11-641D5.2	0.00191396	Esophagus_Mucosa	chr1_78663229_G_A_b38	-0.199755	0.015951	0.547222	7	chr3	169447867	A	169477052
ITGB6	0.00191817	Esophagus_Mucosa	chr1_78663229_G_A_b38	0.199874	0.0159522	0.547222	7	chr2	160099666	A	160271888
AGAP6	0.0019225	Esophagus_Mucosa	chr1_78663229_G_A_b38	0.19684	0.0159543	0.547222	7	chr10	49982190	A	50010499
CHAC1	0.00194327	Esophagus_Mucosa	chr1_78663229_G_A_b38	-0.200424	0.0160925	0.547222	7	chr15	40952962	A	40956519
C6orf132	0.0019902	Esophagus_Mucosa	chr1_78663229_G_A_b38	-0.199207	0.0164465	0.547222	7	chr6	42101118	A	42142619
LY96	0.00205029	Esophagus_Mucosa	chr1_78663229_G_A_b38	0.19698	0.0169073	0.547222	7	chr8	73991352	A	74029087
CHL1	0.0020679	Esophagus_Mucosa	chr1_78663229_G_A_b38	0.199558	0.0170167	0.547222	7	chr3	196596	A	409417
ZNF598	0.00208279	Esophagus_Mucosa	chr1_78663229_G_A_b38	0.198888	0.0170687	0.547222	7	chr16	1997933	A	2009823
IL33	0.00208293	Esophagus_Mucosa	chr1_78663229_G_A_b38	0.19559	0.0170687	0.547222	7	chr9	6215786	A	6257983
BATF3	0.00209528	Esophagus_Mucosa	chr1_78663229_G_A_b38	0.197463	0.017134	0.547222	7	chr1	212686418	A	212699985
CTD-2589H19.6	0.00211978	Esophagus_Mucosa	chr1_78663229_G_A_b38	0.196054	0.0172983	0.547222	7	chr5	675826	A	676616
GATSL3	0.00212848	Esophagus_Mucosa	chr1_78663229_G_A_b38	-0.196074	0.0173331	0.547222	7	chr22	30285117	A	30289627
HLA-C	0.00216735	Esophagus_Mucosa	chr1_78663229_G_A_b38	0.197367	0.0175794	0.547222	7	chr6	31268749	A	31272105
STEAP4	0.00216769	Esophagus_Mucosa	chr1_78663229_G_A_b38	0.198047	0.0175794	0.547222	7	chr7	88270892	A	88306891
OLAH	0.00217479	Esophagus_Mucosa	chr1_78663229_G_A_b38	0.194083	0.0175906	0.547222	7	chr10	15032227	A	15073852
GNG4	0.00217805	Esophagus_Mucosa	chr1_78663229_G_A_b38	-0.19396	0.0175906	0.547222	7	chr1	235547687	A	235650754
RP11-132A1.4	0.00219071	Esophagus_Mucosa	chr1_78663229_G_A_b38	0.19562	0.0176564	0.547222	7	chr7	101308346	A	101310985
TICAM1	0.00219969	Esophagus_Mucosa	chr1_78663229_G_A_b38	-0.198076	0.0176924	0.547222	7	chr19	4815932	A	4831704
TMPRSS11E	0.00220858	Esophagus_Mucosa	chr1_78663229_G_A_b38	-0.191613	0.0177275	0.547222	7	chr4	68447449	A	68497604
SRRM2-AS1	0.00224385	Esophagus_Mucosa	chr1_78663229_G_A_b38	-0.196357	0.0179659	0.547222	7	chr16	2737076	A	2750810
SIGLEC10	0.00224745	Esophagus_Mucosa	chr1_78663229_G_A_b38	0.196959	0.0179659	0.547222	7	chr19	51410021	A	51417803
PSMB8-AS1	0.00225691	Esophagus_Mucosa	chr1_78663229_G_A_b38	0.195605	0.017969	0.547222	7	chr6	32844086	A	32846495
ITGB4	0.00225702	Esophagus_Mucosa	chr1_78663229_G_A_b38	0.197737	0.017969	0.547222	7	chr17	75721328	A	75757818
CPZ	0.00227832	Esophagus_Mucosa	chr1_78663229_G_A_b38	-0.197594	0.0181018	0.547222	7	chr4	8592660	A	8619759
COLCA1	0.00228444	Esophagus_Mucosa	chr1_78663229_G_A_b38	0.197408	0.0181137	0.547222	7	chr11	111290787	A	111305045
TIMP1	0.00230513	Esophagus_Mucosa	chr1_78663229_G_A_b38	0.195608	0.0181983	0.547222	7	chrX	47582313	A	47586789
ANKRD35	0.00230522	Esophagus_Mucosa	chr1_78663229_G_A_b38	-0.194085	0.0181983	0.547222	7	chr1	145866560	A	145885866
IFITM2	0.00230906	Esophagus_Mucosa	chr1_78663229_G_A_b38	0.193779	0.0181983	0.547222	7	chr11	307631	A	309395
GGT5	0.00233131	Esophagus_Mucosa	chr1_78663229_G_A_b38	0.194508	0.0183369	0.547222	7	chr22	24219654	A	24245142
ERAP2	0.00235442	Esophagus_Mucosa	chr1_78663229_G_A_b38	0.19536	0.0184815	0.547222	7	chr5	96875939	A	96919716
TAPBP	0.00238961	Esophagus_Mucosa	chr1_78663229_G_A_b38	0.188678	0.0187202	0.547222	7	chr6	33299694	A	33314387
PPP1R3G	0.00240698	Esophagus_Mucosa	chr1_78663229_G_A_b38	-0.194179	0.0188187	0.547222	7	chr6	5084581	A	5089487
ABCA12	0.00242909	Esophagus_Mucosa	chr1_78663229_G_A_b38	0.195234	0.0189439	0.547222	7	chr2	214931542	A	215138428
FKBP4	0.00243268	Esophagus_Mucosa	chr1_78663229_G_A_b38	0.196201	0.0189439	0.547222	7	chr12	2794953	A	2805423
CYP27B1	0.0024813	Esophagus_Mucosa	chr1_78663229_G_A_b38	0.195933	0.0192722	0.547222	7	chr12	57762339	A	57767251
PRSS27	0.00248467	Esophagus_Mucosa	chr1_78663229_G_A_b38	-0.194352	0.0192722	0.547222	7	chr16	2712418	A	2720551
MAP3K9	0.00250056	Esophagus_Mucosa	chr1_78663229_G_A_b38	-0.19576	0.0193571	0.547222	7	chr14	70722526	A	70809534
MEDAG	0.00250643	Esophagus_Mucosa	chr1_78663229_G_A_b38	0.191204	0.0193643	0.547222	7	chr13	30906191	A	30925572
CKAP2	0.00252481	Esophagus_Mucosa	chr1_78663229_G_A_b38	0.194984	0.0194678	0.547222	7	chr13	52455429	A	52476628
PIM1	0.00253434	Esophagus_Mucosa	chr1_78663229_G_A_b38	-0.19568	0.0194957	0.547222	7	chr6	37170203	A	37175426
STAB1	0.00254957	Esophagus_Mucosa	chr1_78663229_G_A_b38	0.195346	0.0194957	0.547222	7	chr3	52495338	A	52524384
CYP2E1	0.0025546	Esophagus_Mucosa	chr1_78663229_G_A_b38	-0.182828	0.0194957	0.547222	7	chr10	133520406	A	133539122
ZNRF1	0.00255503	Esophagus_Mucosa	chr1_78663229_G_A_b38	-0.193707	0.0194957	0.547222	7	chr16	74999030	A	75110994
AC005363.9	0.002559	Esophagus_Mucosa	chr1_78663229_G_A_b38	0.19142	0.0194957	0.547222	7	chr16	1963840	A	1964095
GLRX	0.00256293	Esophagus_Mucosa	chr1_78663229_G_A_b38	0.194395	0.0194957	0.547222	7	chr5	95751319	A	95823005
EPB41L4A-AS1	0.00256525	Esophagus_Mucosa	chr1_78663229_G_A_b38	0.193318	0.0194957	0.547222	7	chr5	112160526	A	112162617
LPIN1	0.00256823	Esophagus_Mucosa	chr1_78663229_G_A_b38	-0.193905	0.0194957	0.547222	7	chr2	11677595	A	11827409
SLC6A6	0.0025752	Esophagus_Mucosa	chr1_78663229_G_A_b38	0.19436	0.0195108	0.547222	7	chr3	14402576	A	14489110
FGD2	0.00258959	Esophagus_Mucosa	chr1_78663229_G_A_b38	0.193212	0.0195819	0.547222	7	chr6	37005647	A	37029070
IL24	0.00263788	Esophagus_Mucosa	chr1_78663229_G_A_b38	0.192494	0.0199086	0.547222	7	chr1	206897443	A	206904139
PORCN	0.00264725	Esophagus_Mucosa	chr1_78663229_G_A_b38	-0.194507	0.0199409	0.547222	7	chrX	48508962	A	48520814
COL4A1	0.00266499	Esophagus_Mucosa	chr1_78663229_G_A_b38	0.192575	0.0200079	0.547222	7	chr13	110148963	A	110307149
RP1-244F24.1	0.00266635	Esophagus_Mucosa	chr1_78663229_G_A_b38	0.191831	0.0200079	0.547222	7	chr6	45421079	A	45422005
PLEKHM1	0.00268941	Esophagus_Mucosa	chr1_78663229_G_A_b38	-0.193461	0.0201423	0.547222	7	chr17	45435900	A	45490749
ETS1	0.002711	Esophagus_Mucosa	chr1_78663229_G_A_b38	0.193665	0.0202652	0.547222	7	chr11	128458761	A	128587558
REC8	0.00272009	Esophagus_Mucosa	chr1_78663229_G_A_b38	0.19169	0.0202729	0.547222	7	chr14	24171853	A	24180218
PLIN5	0.00272238	Esophagus_Mucosa	chr1_78663229_G_A_b38	0.19185	0.0202729	0.547222	7	chr19	4522531	A	4535224
C3orf80	0.00274224	Esophagus_Mucosa	chr1_78663229_G_A_b38	-0.192624	0.0203821	0.547222	7	chr3	160225496	A	160228213
GMFG	0.00280745	Esophagus_Mucosa	chr1_78663229_G_A_b38	0.192656	0.020805	0.547222	7	chr19	39328353	A	39342372
SLCO4A1	0.00280976	Esophagus_Mucosa	chr1_78663229_G_A_b38	-0.193749	0.020805	0.547222	7	chr20	62642445	A	62685785
WAS	0.00282459	Esophagus_Mucosa	chr1_78663229_G_A_b38	0.192226	0.020839	0.547222	7	chrX	48676596	A	48691427
RHOXF1-AS1	0.002825	Esophagus_Mucosa	chr1_78663229_G_A_b38	0.189167	0.020839	0.547222	7	chrX	120036236	A	120146854
GPR171	0.00283962	Esophagus_Mucosa	chr1_78663229_G_A_b38	0.18957	0.0209023	0.547222	7	chr3	151197832	A	151203201
CRTAC1	0.00284425	Esophagus_Mucosa	chr1_78663229_G_A_b38	-0.18857	0.0209023	0.547222	7	chr10	97865000	A	98030828
CLCA2	0.0029024	Esophagus_Mucosa	chr1_78663229_G_A_b38	0.191084	0.0212545	0.547222	7	chr1	86424086	A	86456558
GHRL	0.00290303	Esophagus_Mucosa	chr1_78663229_G_A_b38	0.192066	0.0212545	0.547222	7	chr3	10285747	A	10291451
LNX1	0.00293181	Esophagus_Mucosa	chr1_78663229_G_A_b38	-0.189887	0.0214252	0.547222	7	chr4	53459301	A	53701405
POSTN	0.00294506	Esophagus_Mucosa	chr1_78663229_G_A_b38	0.189274	0.0214513	0.547222	7	chr13	37562583	A	37598844
PROCR	0.00294634	Esophagus_Mucosa	chr1_78663229_G_A_b38	0.189287	0.0214513	0.547222	7	chr20	35172073	A	35216240
CEACAM4	0.00296187	Esophagus_Mucosa	chr1_78663229_G_A_b38	0.190706	0.0215244	0.547222	7	chr19	41618971	A	41627074
HK3	0.00298533	Esophagus_Mucosa	chr1_78663229_G_A_b38	0.19193	0.021629	0.547222	7	chr5	176880896	A	176899332
C1QTNF1	0.00298731	Esophagus_Mucosa	chr1_78663229_G_A_b38	0.190368	0.021629	0.547222	7	chr17	79022814	A	79049788
TNC	0.00301162	Esophagus_Mucosa	chr1_78663229_G_A_b38	0.189769	0.0217648	0.547222	7	chr9	115019578	A	115118257
PHLDA1	0.00302005	Esophagus_Mucosa	chr1_78663229_G_A_b38	-0.191979	0.0217855	0.547222	7	chr12	76025447	A	76033932
ACKR1	0.00303549	Esophagus_Mucosa	chr1_78663229_G_A_b38	0.189072	0.0218457	0.547222	7	chr1	159203314	A	159206500
FERMT1	0.00303954	Esophagus_Mucosa	chr1_78663229_G_A_b38	0.188616	0.0218457	0.547222	7	chr20	6074845	A	6123544
LYN	0.0030511	Esophagus_Mucosa	chr1_78663229_G_A_b38	0.190148	0.0218886	0.547222	7	chr8	55879813	A	56014168
VPS9D1-AS1	0.00307478	Esophagus_Mucosa	chr1_78663229_G_A_b38	0.192128	0.0220181	0.547222	7	chr16	89711856	A	89718165
ANPEP	0.00308793	Esophagus_Mucosa	chr1_78663229_G_A_b38	0.190863	0.0220719	0.547222	7	chr15	89784889	A	89815401
RP11-96C23.12	0.00310719	Esophagus_Mucosa	chr1_78663229_G_A_b38	-0.18822	0.0221059	0.547222	7	chr10	87027184	A	87027477
KRT80	0.00311162	Esophagus_Mucosa	chr1_78663229_G_A_b38	-0.190929	0.0221059	0.547222	7	chr12	52168996	A	52192000
SLURP1	0.00311311	Esophagus_Mucosa	chr1_78663229_G_A_b38	-0.191169	0.0221059	0.547222	7	chr8	142740944	A	142742411
SLC25A28	0.00311526	Esophagus_Mucosa	chr1_78663229_G_A_b38	0.186565	0.0221059	0.547222	7	chr10	99610522	A	99620609
TNFSF10	0.003131	Esophagus_Mucosa	chr1_78663229_G_A_b38	0.189485	0.0221774	0.547222	7	chr3	172505508	A	172523507
GMDS	0.00314382	Esophagus_Mucosa	chr1_78663229_G_A_b38	-0.188574	0.0222281	0.547222	7	chr6	1623806	A	2245692
IGLV1-36	0.00316551	Esophagus_Mucosa	chr1_78663229_G_A_b38	0.172048	0.0223265	0.547222	7	chr22	22431958	A	22432465
PP7080	0.00316914	Esophagus_Mucosa	chr1_78663229_G_A_b38	0.186392	0.0223265	0.547222	7	chr5	466124	A	473098
IFI35	0.00317884	Esophagus_Mucosa	chr1_78663229_G_A_b38	0.187004	0.0223546	0.547222	7	chr17	43006725	A	43014456
SMIM3	0.00319745	Esophagus_Mucosa	chr1_78663229_G_A_b38	0.189419	0.0224452	0.547222	7	chr5	150777946	A	150796734
RPL7AP10	0.00324377	Esophagus_Mucosa	chr1_78663229_G_A_b38	-0.189207	0.0227296	0.547222	7	chr19	21149648	A	21150438
DRAM1	0.00326404	Esophagus_Mucosa	chr1_78663229_G_A_b38	0.188688	0.0228308	0.547222	7	chr12	101877351	A	102012130
TSPAN1	0.00328441	Esophagus_Mucosa	chr1_78663229_G_A_b38	0.189569	0.022901	0.547222	7	chr1	46175073	A	46185958
SLC1A3	0.00328578	Esophagus_Mucosa	chr1_78663229_G_A_b38	0.187222	0.022901	0.547222	7	chr5	36606355	A	36688334
C1R	0.00333985	Esophagus_Mucosa	chr1_78663229_G_A_b38	0.186625	0.0232366	0.547222	7	chr12	7080209	A	7092607
LINC01214	0.00337125	Esophagus_Mucosa	chr1_78663229_G_A_b38	-0.178451	0.0234055	0.547222	7	chr3	150265412	A	150287373
FCMR	0.00337608	Esophagus_Mucosa	chr1_78663229_G_A_b38	0.185041	0.0234055	0.547222	7	chr1	206904386	A	206923247
SERPINF1	0.00339342	Esophagus_Mucosa	chr1_78663229_G_A_b38	0.18516	0.0234841	0.547222	7	chr17	1761959	A	1777574
TMEM86A	0.00341584	Esophagus_Mucosa	chr1_78663229_G_A_b38	-0.189659	0.0235751	0.547222	7	chr11	18693122	A	18704785
ST8SIA4	0.0034186	Esophagus_Mucosa	chr1_78663229_G_A_b38	0.189002	0.0235751	0.547222	7	chr5	100806935	A	100903266
SSBP4	0.00344272	Esophagus_Mucosa	chr1_78663229_G_A_b38	0.183784	0.0236759	0.547222	7	chr19	18418864	A	18434387
NLRC5	0.0034453	Esophagus_Mucosa	chr1_78663229_G_A_b38	0.189581	0.0236759	0.547222	7	chr16	56989485	A	57083531
TRIM22	0.00346423	Esophagus_Mucosa	chr1_78663229_G_A_b38	0.188396	0.0237325	0.547222	7	chr11	5689689	A	5736516
UPK2	0.00346566	Esophagus_Mucosa	chr1_78663229_G_A_b38	-0.189179	0.0237325	0.547222	7	chr11	118925164	A	118958559
PLA1A	0.00347979	Esophagus_Mucosa	chr1_78663229_G_A_b38	0.188139	0.0237877	0.547222	7	chr3	119597842	A	119629811
PTPRZ1	0.00353936	Esophagus_Mucosa	chr1_78663229_G_A_b38	0.188712	0.0241321	0.547222	7	chr7	121873089	A	122062036
RP11-211G23.2	0.00354545	Esophagus_Mucosa	chr1_78663229_G_A_b38	-0.186362	0.0241321	0.547222	7	chr11	69371463	A	69372512
AEN	0.00354962	Esophagus_Mucosa	chr1_78663229_G_A_b38	0.188164	0.0241321	0.547222	7	chr15	88621296	A	88632282
APBB1IP	0.00355893	Esophagus_Mucosa	chr1_78663229_G_A_b38	0.188664	0.0241321	0.547222	7	chr10	26438203	A	26567803
POU2AF1	0.00356098	Esophagus_Mucosa	chr1_78663229_G_A_b38	0.1852	0.0241321	0.547222	7	chr11	111352252	A	111455630
GIMAP4	0.00361639	Esophagus_Mucosa	chr1_78663229_G_A_b38	0.187996	0.0244653	0.547222	7	chr7	150567277	A	150573955
UPK1A	0.0036393	Esophagus_Mucosa	chr1_78663229_G_A_b38	-0.186704	0.0245778	0.547222	7	chr19	35666516	A	35678483
S100A3	0.00364769	Esophagus_Mucosa	chr1_78663229_G_A_b38	0.18527	0.0245921	0.547222	7	chr1	153547329	A	153549372
CEP19	0.00366621	Esophagus_Mucosa	chr1_78663229_G_A_b38	0.186398	0.0246745	0.547222	7	chr3	196706277	A	196712293
MYO1F	0.00369077	Esophagus_Mucosa	chr1_78663229_G_A_b38	0.188178	0.0247972	0.547222	7	chr19	8520790	A	8577577
RP1-122P22.4	0.00371132	Esophagus_Mucosa	chr1_78663229_G_A_b38	-0.187131	0.0248925	0.547222	7	chr20	19756390	A	19758037
PLVAP	0.00372244	Esophagus_Mucosa	chr1_78663229_G_A_b38	0.187515	0.0249244	0.547222	7	chr19	17351448	A	17377350
RASGEF1B	0.00375474	Esophagus_Mucosa	chr1_78663229_G_A_b38	-0.187684	0.0250978	0.547222	7	chr4	81426393	A	82044244
TNFRSF6B	0.00382281	Esophagus_Mucosa	chr1_78663229_G_A_b38	0.187493	0.025491	0.547222	7	chr20	63696668	A	63698641
CPNE7	0.00382658	Esophagus_Mucosa	chr1_78663229_G_A_b38	0.181798	0.025491	0.547222	7	chr16	89575768	A	89597246
ANXA9	0.00384531	Esophagus_Mucosa	chr1_78663229_G_A_b38	-0.185793	0.0255451	0.547222	7	chr1	150982017	A	150995634
GZMB	0.00384774	Esophagus_Mucosa	chr1_78663229_G_A_b38	0.187335	0.0255451	0.547222	7	chr14	24630954	A	24634267
SPINK7	0.00385899	Esophagus_Mucosa	chr1_78663229_G_A_b38	-0.18691	0.0255764	0.547222	7	chr5	148312419	A	148315922
ADAMTS2	0.00387475	Esophagus_Mucosa	chr1_78663229_G_A_b38	0.182867	0.0255967	0.547222	7	chr5	179110851	A	179345430
MALL	0.00387512	Esophagus_Mucosa	chr1_78663229_G_A_b38	-0.184756	0.0255967	0.547222	7	chr2	110083870	A	110116566
B3GNT6	0.00390822	Esophagus_Mucosa	chr1_78663229_G_A_b38	-0.182865	0.0257719	0.547222	7	chr11	77034398	A	77041973
SH3PXD2B	0.00392084	Esophagus_Mucosa	chr1_78663229_G_A_b38	0.186092	0.0258116	0.547222	7	chr5	172325000	A	172454523
PILRB	0.0039579	Esophagus_Mucosa	chr1_78663229_G_A_b38	0.182065	0.0259983	0.547222	7	chr7	100352176	A	100367733
FAM26F	0.00396247	Esophagus_Mucosa	chr1_78663229_G_A_b38	0.186135	0.0259983	0.547222	7	chr6	116461370	A	116463779
CCL28	0.00400063	Esophagus_Mucosa	chr1_78663229_G_A_b38	0.184042	0.0260793	0.547222	7	chr5	43376645	A	43412391
IL12A	0.00400777	Esophagus_Mucosa	chr1_78663229_G_A_b38	-0.185983	0.0260793	0.547222	7	chr3	159988750	A	159996019
MYRF	0.00401114	Esophagus_Mucosa	chr1_78663229_G_A_b38	-0.185259	0.0260793	0.547222	7	chr11	61752649	A	61788518
TNRC6C-AS1	0.0040117	Esophagus_Mucosa	chr1_78663229_G_A_b38	0.184387	0.0260793	0.547222	7	chr17	78109051	A	78110457
LGALS9B	0.00401573	Esophagus_Mucosa	chr1_78663229_G_A_b38	0.180371	0.0260793	0.547222	7	chr17	20449395	A	20467539
AOAH	0.00401628	Esophagus_Mucosa	chr1_78663229_G_A_b38	0.1848	0.0260793	0.547222	7	chr7	36512949	A	36724549
CD7	0.00402142	Esophagus_Mucosa	chr1_78663229_G_A_b38	0.185972	0.0260793	0.547222	7	chr17	82314868	A	82317602
DSG1	0.00403133	Esophagus_Mucosa	chr1_78663229_G_A_b38	-0.185387	0.0261003	0.547222	7	chr18	31318089	A	31357029
AGT	0.004076	Esophagus_Mucosa	chr1_78663229_G_A_b38	0.181913	0.0263104	0.547222	7	chr1	230702523	A	230714297
PXDN	0.00407721	Esophagus_Mucosa	chr1_78663229_G_A_b38	0.18464	0.0263104	0.547222	7	chr2	1631887	A	1744852
CD300A	0.00416228	Esophagus_Mucosa	chr1_78663229_G_A_b38	0.185467	0.0268152	0.547222	7	chr17	74466416	A	74484796
RP11-572O17.1	0.0041705	Esophagus_Mucosa	chr1_78663229_G_A_b38	0.18148	0.0268241	0.547222	7	chr4	1712821	A	1713622
RP11-235G24.3	0.00425583	Esophagus_Mucosa	chr1_78663229_G_A_b38	-0.174427	0.0272947	0.547222	7	chr6	160926369	A	160927162
DOK3	0.00426548	Esophagus_Mucosa	chr1_78663229_G_A_b38	0.184987	0.0272947	0.547222	7	chr5	177501907	A	177511274
FAM20C	0.00428049	Esophagus_Mucosa	chr1_78663229_G_A_b38	0.181603	0.0272947	0.547222	7	chr7	192969	A	260745
PNLIPRP3	0.0042818	Esophagus_Mucosa	chr1_78663229_G_A_b38	-0.184374	0.0272947	0.547222	7	chr10	116427867	A	116477957
SEMA6B	0.00428354	Esophagus_Mucosa	chr1_78663229_G_A_b38	0.184145	0.0272947	0.547222	7	chr19	4542593	A	4559808
PTAFR	0.00428549	Esophagus_Mucosa	chr1_78663229_G_A_b38	0.181004	0.0272947	0.547222	7	chr1	28147166	A	28193936
CTA-384D8.36	0.00429603	Esophagus_Mucosa	chr1_78663229_G_A_b38	0.181267	0.0273174	0.547222	7	chr22	50524425	A	50524780
ADAM28	0.00431249	Esophagus_Mucosa	chr1_78663229_G_A_b38	0.183433	0.0273776	0.547222	7	chr8	24294040	A	24359018
TNNT2	0.00432422	Esophagus_Mucosa	chr1_78663229_G_A_b38	-0.182357	0.0274077	0.547222	7	chr1	201359008	A	201377762
PYGL	0.00434632	Esophagus_Mucosa	chr1_78663229_G_A_b38	0.17734	0.0275033	0.547222	7	chr14	50857891	A	50944736
SESN2	0.00438171	Esophagus_Mucosa	chr1_78663229_G_A_b38	-0.183293	0.0276825	0.547222	7	chr1	28259527	A	28282491
SLC26A6	0.00440378	Esophagus_Mucosa	chr1_78663229_G_A_b38	0.179276	0.0277771	0.547222	7	chr3	48625723	A	48635493
ENGASE	0.0044187	Esophagus_Mucosa	chr1_78663229_G_A_b38	0.178627	0.0278264	0.547222	7	chr17	79074939	A	79088599
SELP	0.00449418	Esophagus_Mucosa	chr1_78663229_G_A_b38	0.182613	0.0282564	0.547222	7	chr1	169588849	A	169630193
PHACTR4	0.0045268	Esophagus_Mucosa	chr1_78663229_G_A_b38	-0.183428	0.0284104	0.547222	7	chr1	28369582	A	28500369
SLAMF6	0.00453319	Esophagus_Mucosa	chr1_78663229_G_A_b38	0.179592	0.0284104	0.547222	7	chr1	160485030	A	160523262
GP6	0.0045657	Esophagus_Mucosa	chr1_78663229_G_A_b38	-0.182293	0.0285637	0.547222	7	chr19	55013705	A	55038264
WFDC2	0.00457453	Esophagus_Mucosa	chr1_78663229_G_A_b38	0.183068	0.0285637	0.547222	7	chr20	45469706	A	45481532
PCED1A	0.00459386	Esophagus_Mucosa	chr1_78663229_G_A_b38	0.178239	0.0285637	0.547222	7	chr20	2835314	A	2841190
CCL23	0.00459961	Esophagus_Mucosa	chr1_78663229_G_A_b38	0.182622	0.0285637	0.547222	7	chr17	36013056	A	36017968
SLC15A3	0.00459978	Esophagus_Mucosa	chr1_78663229_G_A_b38	0.176488	0.0285637	0.547222	7	chr11	60937160	A	60952530
KIF21B	0.0046014	Esophagus_Mucosa	chr1_78663229_G_A_b38	0.180968	0.0285637	0.547222	7	chr1	200969390	A	201023700
SFRP1	0.0046251	Esophagus_Mucosa	chr1_78663229_G_A_b38	0.181493	0.0286654	0.547222	7	chr8	41261958	A	41309497
CCDC71L	0.004635	Esophagus_Mucosa	chr1_78663229_G_A_b38	0.182587	0.0286813	0.547222	7	chr7	106656765	A	106660996
GIMAP6	0.00464719	Esophagus_Mucosa	chr1_78663229_G_A_b38	0.181965	0.0287114	0.547222	7	chr7	150625375	A	150632648
RPTN	0.00465914	Esophagus_Mucosa	chr1_78663229_G_A_b38	-0.179226	0.0287399	0.547222	7	chr1	152153595	A	152159228
EDN2	0.00466937	Esophagus_Mucosa	chr1_78663229_G_A_b38	-0.182859	0.0287514	0.547222	7	chr1	41478775	A	41484673
KRT1	0.00467567	Esophagus_Mucosa	chr1_78663229_G_A_b38	-0.180777	0.0287514	0.547222	7	chr12	52674736	A	52680407
HCK	0.0046903	Esophagus_Mucosa	chr1_78663229_G_A_b38	0.182775	0.0287779	0.547222	7	chr20	32052188	A	32101856
VSIG10L	0.00469468	Esophagus_Mucosa	chr1_78663229_G_A_b38	-0.181941	0.0287779	0.547222	7	chr19	51331536	A	51342124
IGFBP3	0.00471554	Esophagus_Mucosa	chr1_78663229_G_A_b38	0.176657	0.0287969	0.547222	7	chr7	45912245	A	45921874
IL15RA	0.00471712	Esophagus_Mucosa	chr1_78663229_G_A_b38	0.174287	0.0287969	0.547222	7	chr10	5948892	A	5978187
CYP4F22	0.00471983	Esophagus_Mucosa	chr1_78663229_G_A_b38	-0.182877	0.0287969	0.547222	7	chr19	15508493	A	15552317
RP1-34B20.4	0.0047339	Esophagus_Mucosa	chr1_78663229_G_A_b38	-0.183163	0.0288343	0.547222	7	chr6	26202156	A	26202654
YPEL3	0.0047407	Esophagus_Mucosa	chr1_78663229_G_A_b38	-0.18078	0.0288343	0.547222	7	chr16	30092314	A	30096244
PLA2G4E-AS1	0.00479806	Esophagus_Mucosa	chr1_78663229_G_A_b38	0.175529	0.029138	0.547222	7	chr15	41972763	A	41999094
OLFM1	0.00482956	Esophagus_Mucosa	chr1_78663229_G_A_b38	0.17768	0.0292839	0.547222	7	chr9	135075422	A	135121179
COLCA2	0.00485826	Esophagus_Mucosa	chr1_78663229_G_A_b38	0.17876	0.0293751	0.547222	7	chr11	111298840	A	111308735
CYP2W1	0.00485961	Esophagus_Mucosa	chr1_78663229_G_A_b38	-0.181102	0.0293751	0.547222	7	chr7	983199	A	989640
DHRS9	0.00486984	Esophagus_Mucosa	chr1_78663229_G_A_b38	-0.180595	0.0293916	0.547222	7	chr2	169064789	A	169096167
RAMP3	0.00489557	Esophagus_Mucosa	chr1_78663229_G_A_b38	0.178684	0.0295015	0.547222	7	chr7	45157791	A	45186302
RP11-575H3.1	0.00491159	Esophagus_Mucosa	chr1_78663229_G_A_b38	-0.174483	0.0295525	0.547222	7	chr2	91580336	A	91580863
CSF2RB	0.00498668	Esophagus_Mucosa	chr1_78663229_G_A_b38	0.181634	0.0299463	0.547222	7	chr22	36913628	A	36940449
C9orf142	0.00499232	Esophagus_Mucosa	chr1_78663229_G_A_b38	0.1749	0.0299463	0.547222	7	chr9	136992418	A	136993976
AIM1L	0.00502189	Esophagus_Mucosa	chr1_78663229_G_A_b38	-0.179296	0.0300677	0.547222	7	chr1	26321859	A	26360052
ADGRE2	0.00502792	Esophagus_Mucosa	chr1_78663229_G_A_b38	0.181782	0.0300677	0.547222	7	chr19	14733747	A	14778537
C15orf48	0.00505522	Esophagus_Mucosa	chr1_78663229_G_A_b38	-0.174607	0.0301815	0.547222	7	chr15	45430529	A	45433449
DAB2	0.00506687	Esophagus_Mucosa	chr1_78663229_G_A_b38	0.178777	0.0301815	0.547222	7	chr5	39371675	A	39462300
LRRC32	0.00507769	Esophagus_Mucosa	chr1_78663229_G_A_b38	0.176307	0.0301815	0.547222	7	chr11	76657524	A	76670747
CXCR6	0.00507776	Esophagus_Mucosa	chr1_78663229_G_A_b38	0.174914	0.0301815	0.547222	7	chr3	45940933	A	45948353
THBD	0.00509209	Esophagus_Mucosa	chr1_78663229_G_A_b38	0.180993	0.0302149	0.547222	7	chr20	23045633	A	23049741
PCSK9	0.00510623	Esophagus_Mucosa	chr1_78663229_G_A_b38	0.181975	0.0302149	0.547222	7	chr1	55039548	A	55064852
RRM1	0.00510653	Esophagus_Mucosa	chr1_78663229_G_A_b38	0.178362	0.0302149	0.547222	7	chr11	4094707	A	4138876
PILRA	0.00512126	Esophagus_Mucosa	chr1_78663229_G_A_b38	0.180475	0.0302564	0.547222	7	chr7	100373445	A	100400099
DOK2	0.00512999	Esophagus_Mucosa	chr1_78663229_G_A_b38	0.179254	0.0302623	0.547222	7	chr8	21908873	A	21913860
C5orf66-AS1	0.00515166	Esophagus_Mucosa	chr1_78663229_G_A_b38	-0.176897	0.0303444	0.547222	7	chr5	135038831	A	135040047
PLEKHF1	0.0051644	Esophagus_Mucosa	chr1_78663229_G_A_b38	-0.178717	0.0303738	0.547222	7	chr19	29665056	A	29675457
PRSS3	0.00518792	Esophagus_Mucosa	chr1_78663229_G_A_b38	-0.181083	0.0304664	0.547222	7	chr9	33750466	A	33799231
ELOVL4	0.00521017	Esophagus_Mucosa	chr1_78663229_G_A_b38	-0.177106	0.0305512	0.547222	7	chr6	79914812	A	79947580
PRSS21	0.00525966	Esophagus_Mucosa	chr1_78663229_G_A_b38	0.172315	0.0307954	0.547222	7	chr16	2817180	A	2826304
SLC34A3	0.00530419	Esophagus_Mucosa	chr1_78663229_G_A_b38	-0.17992	0.0309168	0.547222	7	chr9	137230757	A	137236554
CD8A	0.00530623	Esophagus_Mucosa	chr1_78663229_G_A_b38	0.175861	0.0309168	0.547222	7	chr2	86784610	A	86808396
IGFBP7	0.0053199	Esophagus_Mucosa	chr1_78663229_G_A_b38	0.17632	0.0309168	0.547222	7	chr4	57030773	A	57110385
SEL1L3	0.00531996	Esophagus_Mucosa	chr1_78663229_G_A_b38	0.178062	0.0309168	0.547222	7	chr4	25747427	A	25863760
SNORA65	0.00532013	Esophagus_Mucosa	chr1_78663229_G_A_b38	0.173195	0.0309168	0.547222	7	chr9	127448501	A	127448630
MUC20	0.00533783	Esophagus_Mucosa	chr1_78663229_G_A_b38	-0.177502	0.0309168	0.547222	7	chr3	195720882	A	195741123
PABPC1L	0.00534161	Esophagus_Mucosa	chr1_78663229_G_A_b38	0.178455	0.0309168	0.547222	7	chr20	44910062	A	44959035
CYP24A1	0.00534355	Esophagus_Mucosa	chr1_78663229_G_A_b38	0.180765	0.0309168	0.547222	7	chr20	54153449	A	54173973
BNIP3	0.00555934	Esophagus_Mucosa	chr1_78663229_G_A_b38	-0.178678	0.0321179	0.547222	7	chr10	131966455	A	131982013
CCR7	0.00556872	Esophagus_Mucosa	chr1_78663229_G_A_b38	0.17965	0.0321247	0.547222	7	chr17	40553769	A	40565472
FCGR2A	0.00557799	Esophagus_Mucosa	chr1_78663229_G_A_b38	0.179437	0.0321308	0.547222	7	chr1	161505430	A	161524013
STAT1	0.00561198	Esophagus_Mucosa	chr1_78663229_G_A_b38	0.180023	0.0321546	0.547222	7	chr2	190969034	A	191020960
MIAT	0.00563442	Esophagus_Mucosa	chr1_78663229_G_A_b38	0.176466	0.0321546	0.547222	7	chr22	26646428	A	26676475
NCF2	0.00563895	Esophagus_Mucosa	chr1_78663229_G_A_b38	0.177697	0.0321546	0.547222	7	chr1	183555563	A	183590876
SNORA73A	0.00565012	Esophagus_Mucosa	chr1_78663229_G_A_b38	0.178622	0.0321546	0.547222	7	chr1	28507366	A	28507571
FALEC	0.00565353	Esophagus_Mucosa	chr1_78663229_G_A_b38	-0.178231	0.0321546	0.547222	7	chr1	150515757	A	150518032
PDCD1	0.00565917	Esophagus_Mucosa	chr1_78663229_G_A_b38	0.176569	0.0321546	0.547222	7	chr2	241849881	A	241858908
NCF1	0.00566085	Esophagus_Mucosa	chr1_78663229_G_A_b38	0.177929	0.0321546	0.547222	7	chr7	74773962	A	74789313
RNF39	0.00566817	Esophagus_Mucosa	chr1_78663229_G_A_b38	-0.17861	0.0321546	0.547222	7	chr6	30070334	A	30075887
OXTR	0.00567447	Esophagus_Mucosa	chr1_78663229_G_A_b38	0.175535	0.0321546	0.547222	7	chr3	8750408	A	8769628
FPR1	0.00567591	Esophagus_Mucosa	chr1_78663229_G_A_b38	0.178928	0.0321546	0.547222	7	chr19	51745172	A	51804110
ANKRD20A5P	0.00567726	Esophagus_Mucosa	chr1_78663229_G_A_b38	-0.174917	0.0321546	0.547222	7	chr18	14179097	A	14252140
GIMAP2	0.00568301	Esophagus_Mucosa	chr1_78663229_G_A_b38	0.178767	0.0321546	0.547222	7	chr7	150685700	A	150693641
TTYH3	0.00568944	Esophagus_Mucosa	chr1_78663229_G_A_b38	0.179316	0.0321546	0.547222	7	chr7	2631951	A	2664802
ARHGAP9	0.00569704	Esophagus_Mucosa	chr1_78663229_G_A_b38	0.178214	0.0321546	0.547222	7	chr12	57472263	A	57488814
HCN2	0.00591031	Esophagus_Mucosa	chr1_78663229_G_A_b38	-0.178713	0.0333104	0.547222	7	chr19	589893	A	617159
RAB31	0.00593592	Esophagus_Mucosa	chr1_78663229_G_A_b38	0.176708	0.0334066	0.547222	7	chr18	9708165	A	9862551
ADGRE5	0.00596357	Esophagus_Mucosa	chr1_78663229_G_A_b38	0.178452	0.0335141	0.547222	7	chr19	14380501	A	14408725
FCN3	0.00598842	Esophagus_Mucosa	chr1_78663229_G_A_b38	0.177438	0.0335499	0.547222	7	chr1	27369112	A	27374824
PLEKHS1	0.00598931	Esophagus_Mucosa	chr1_78663229_G_A_b38	0.169426	0.0335499	0.547222	7	chr10	113751454	A	113783429
BCL6	0.00610954	Esophagus_Mucosa	chr1_78663229_G_A_b38	0.176648	0.0341262	0.547222	7	chr3	187721377	A	187737944
TREX2	0.00612215	Esophagus_Mucosa	chr1_78663229_G_A_b38	-0.173941	0.0341262	0.547222	7	chrX	153444720	A	153446487
FAM25BP	0.00612476	Esophagus_Mucosa	chr1_78663229_G_A_b38	-0.177091	0.0341262	0.547222	7	chr10	46369113	A	46373563
NFAM1	0.0061598	Esophagus_Mucosa	chr1_78663229_G_A_b38	0.177507	0.0342726	0.547222	7	chr22	42380410	A	42432395
BAMBI	0.00619706	Esophagus_Mucosa	chr1_78663229_G_A_b38	0.176608	0.034395	0.547222	7	chr10	28677342	A	28682939
ARHGAP45	0.00621248	Esophagus_Mucosa	chr1_78663229_G_A_b38	0.176926	0.034395	0.547222	7	chr19	1065923	A	1086578
S100A7A	0.00621311	Esophagus_Mucosa	chr1_78663229_G_A_b38	0.174829	0.034395	0.547222	7	chr1	153416524	A	153423225
SLC3A2	0.00621691	Esophagus_Mucosa	chr1_78663229_G_A_b38	0.177138	0.034395	0.547222	7	chr11	62856102	A	62888875
RAP1GAP	0.00623303	Esophagus_Mucosa	chr1_78663229_G_A_b38	-0.176835	0.0344355	0.547222	7	chr1	21596215	A	21669363
TUFT1	0.00625217	Esophagus_Mucosa	chr1_78663229_G_A_b38	-0.175579	0.0344926	0.547222	7	chr1	151540305	A	151583583
RELB	0.00628466	Esophagus_Mucosa	chr1_78663229_G_A_b38	0.176844	0.0346075	0.547222	7	chr19	45001430	A	45038198
MRPL23	0.00629066	Esophagus_Mucosa	chr1_78663229_G_A_b38	0.1749	0.0346075	0.547222	7	chr11	1947278	A	1972793
STAG3L5P	0.00631792	Esophagus_Mucosa	chr1_78663229_G_A_b38	0.177372	0.0346741	0.547222	7	chr7	100336412	A	100350158
LILRB2	0.00632047	Esophagus_Mucosa	chr1_78663229_G_A_b38	0.17657	0.0346741	0.547222	7	chr19	54273821	A	54281184
ADGRL4	0.00636534	Esophagus_Mucosa	chr1_78663229_G_A_b38	0.173497	0.0348714	0.547222	7	chr1	78889764	A	79006718
TGFBR2	0.00641783	Esophagus_Mucosa	chr1_78663229_G_A_b38	0.172717	0.0351099	0.547222	7	chr3	30606502	A	30694142
CAPN5	0.00642862	Esophagus_Mucosa	chr1_78663229_G_A_b38	-0.17573	0.0351198	0.547222	7	chr11	77066932	A	77126155
TAP1	0.00645085	Esophagus_Mucosa	chr1_78663229_G_A_b38	0.176818	0.0351763	0.547222	7	chr6	32845209	A	32853978
RASSF4	0.00646525	Esophagus_Mucosa	chr1_78663229_G_A_b38	0.175368	0.0351763	0.547222	7	chr10	44959792	A	44995891
C1orf162	0.00646589	Esophagus_Mucosa	chr1_78663229_G_A_b38	0.175852	0.0351763	0.547222	7	chr1	111473792	A	111478512
FCER1G	0.00648537	Esophagus_Mucosa	chr1_78663229_G_A_b38	0.174907	0.0351981	0.547222	7	chr1	161215234	A	161220699
PGM2L1	0.00648789	Esophagus_Mucosa	chr1_78663229_G_A_b38	0.173644	0.0351981	0.547222	7	chr11	74330318	A	74398473
RP11-10A14.5	0.00652811	Esophagus_Mucosa	chr1_78663229_G_A_b38	-0.172838	0.0353674	0.547222	7	chr8	9189011	A	9202854
QPCT	0.00653741	Esophagus_Mucosa	chr1_78663229_G_A_b38	0.176444	0.0353688	0.547222	7	chr2	37344574	A	37373322
CYBB	0.00664205	Esophagus_Mucosa	chr1_78663229_G_A_b38	0.173665	0.0358854	0.547222	7	chrX	37780011	A	37813461
CRLF1	0.00665898	Esophagus_Mucosa	chr1_78663229_G_A_b38	0.172758	0.0359273	0.547222	7	chr19	18572608	A	18607741
YBX1P10	0.0067021	Esophagus_Mucosa	chr1_78663229_G_A_b38	0.174047	0.0361102	0.547222	7	chr9	35971344	A	35972318
C1S	0.0067268	Esophagus_Mucosa	chr1_78663229_G_A_b38	0.172431	0.0361539	0.547222	7	chr12	6988259	A	7071032
UNC93A	0.00672866	Esophagus_Mucosa	chr1_78663229_G_A_b38	-0.172997	0.0361539	0.547222	7	chr6	167271169	A	167316019
AC006128.2	0.00674687	Esophagus_Mucosa	chr1_78663229_G_A_b38	0.173329	0.036202	0.547222	7	chr19	15398767	A	15400294
ACSL4	0.00676269	Esophagus_Mucosa	chr1_78663229_G_A_b38	0.174866	0.0362237	0.547222	7	chrX	109629237	A	109733403
BOLA2B	0.00676939	Esophagus_Mucosa	chr1_78663229_G_A_b38	0.175057	0.0362237	0.547222	7	chr16	30192934	A	30194306
RNF207	0.00678773	Esophagus_Mucosa	chr1_78663229_G_A_b38	0.172653	0.0362722	0.547222	7	chr1	6206176	A	6221192
DDX11	0.0068197	Esophagus_Mucosa	chr1_78663229_G_A_b38	0.172123	0.0363934	0.547222	7	chr12	31073848	A	31104791
FYB	0.00694282	Esophagus_Mucosa	chr1_78663229_G_A_b38	0.174397	0.0370001	0.547222	7	chr5	39105236	A	39274528
PRF1	0.00698868	Esophagus_Mucosa	chr1_78663229_G_A_b38	0.174076	0.0371938	0.547222	7	chr10	70597348	A	70602775
CTD-3128G10.7	0.00702741	Esophagus_Mucosa	chr1_78663229_G_A_b38	0.171599	0.0373492	0.547222	7	chr19	6716386	A	6717742
MIR205HG	0.00703944	Esophagus_Mucosa	chr1_78663229_G_A_b38	0.172334	0.0373624	0.547222	7	chr1	209428820	A	209432838
CYTH4	0.00709192	Esophagus_Mucosa	chr1_78663229_G_A_b38	0.173236	0.03759	0.547222	7	chr22	37282027	A	37315345
CSF1	0.00711837	Esophagus_Mucosa	chr1_78663229_G_A_b38	0.167516	0.0376793	0.547222	7	chr1	109910242	A	109930992
SNHG19	0.00716898	Esophagus_Mucosa	chr1_78663229_G_A_b38	0.171389	0.037896	0.547222	7	chr16	2154797	A	2155358
CEL	0.00723524	Esophagus_Mucosa	chr1_78663229_G_A_b38	0.172371	0.0381947	0.547222	7	chr9	133061978	A	133071861
MEOX1	0.00725222	Esophagus_Mucosa	chr1_78663229_G_A_b38	0.172701	0.0382328	0.547222	7	chr17	43640388	A	43661954
CMAHP	0.00730024	Esophagus_Mucosa	chr1_78663229_G_A_b38	0.164928	0.0384342	0.547222	7	chr6	25081320	A	25166555
THEMIS2	0.00733963	Esophagus_Mucosa	chr1_78663229_G_A_b38	0.173311	0.0385897	0.547222	7	chr1	27872543	A	27886685
PTP4A1	0.00735823	Esophagus_Mucosa	chr1_78663229_G_A_b38	0.173865	0.0386357	0.547222	7	chr6	63521748	A	63583587
PLEK2	0.00742526	Esophagus_Mucosa	chr1_78663229_G_A_b38	0.173609	0.038915	0.547222	7	chr14	67386983	A	67412200
SOCS3	0.0074313	Esophagus_Mucosa	chr1_78663229_G_A_b38	0.171662	0.038915	0.547222	7	chr17	78356778	A	78360077
LPAR6	0.00752519	Esophagus_Mucosa	chr1_78663229_G_A_b38	0.170668	0.0393036	0.547222	7	chr13	48389567	A	48444704
PRDM1	0.00752705	Esophagus_Mucosa	chr1_78663229_G_A_b38	-0.171991	0.0393036	0.547222	7	chr6	106086320	A	106109939
GPSM3	0.00753608	Esophagus_Mucosa	chr1_78663229_G_A_b38	0.172648	0.0393036	0.547222	7	chr6	32190766	A	32194829
BTG3	0.00754565	Esophagus_Mucosa	chr1_78663229_G_A_b38	0.172429	0.0393036	0.547222	7	chr21	17593653	A	17612947
MMACHC	0.00760253	Esophagus_Mucosa	chr1_78663229_G_A_b38	0.170138	0.0395473	0.547222	7	chr1	45500080	A	45513382
RNASE2	0.00766114	Esophagus_Mucosa	chr1_78663229_G_A_b38	0.1647	0.0397993	0.547222	7	chr14	20955452	A	20956436
AMACR	0.00767397	Esophagus_Mucosa	chr1_78663229_G_A_b38	-0.171621	0.0398132	0.547222	7	chr5	33986178	A	34008108
VWA1	0.0077045	Esophagus_Mucosa	chr1_78663229_G_A_b38	0.17245	0.0399187	0.547222	7	chr1	1434861	A	1442882
MMP1	0.00773344	Esophagus_Mucosa	chr1_78663229_G_A_b38	0.16475	0.0399714	0.547222	7	chr11	102789920	A	102798160
TMEM80	0.00773509	Esophagus_Mucosa	chr1_78663229_G_A_b38	-0.171411	0.0399714	0.547222	7	chr11	695533	A	705028
SLC7A2	0.00777531	Esophagus_Mucosa	chr1_78663229_G_A_b38	0.170268	0.0400846	0.547222	7	chr8	17497088	A	17570573
CSGALNACT2	0.00777746	Esophagus_Mucosa	chr1_78663229_G_A_b38	0.170084	0.0400846	0.547222	7	chr10	43138486	A	43185308
HOMER3	0.00780545	Esophagus_Mucosa	chr1_78663229_G_A_b38	0.169096	0.040176	0.547222	7	chr19	18929201	A	18941261
HAS3	0.00783053	Esophagus_Mucosa	chr1_78663229_G_A_b38	0.172146	0.0402136	0.547222	7	chr16	69105564	A	69117668
OR7E91P	0.00783329	Esophagus_Mucosa	chr1_78663229_G_A_b38	-0.171316	0.0402136	0.547222	7	chr2	71029028	A	71029893
ANO1	0.00791443	Esophagus_Mucosa	chr1_78663229_G_A_b38	0.170624	0.040577	0.547222	7	chr11	70078302	A	70189528
FERMT3	0.00793355	Esophagus_Mucosa	chr1_78663229_G_A_b38	0.171257	0.0406219	0.547222	7	chr11	64206678	A	64223798
TMPRSS2	0.00794721	Esophagus_Mucosa	chr1_78663229_G_A_b38	-0.171423	0.0406387	0.547222	7	chr21	41464551	A	41531116
MSMB	0.00797396	Esophagus_Mucosa	chr1_78663229_G_A_b38	0.168612	0.0406707	0.547222	7	chr10	46033307	A	46046269
SNX21	0.00797425	Esophagus_Mucosa	chr1_78663229_G_A_b38	-0.16714	0.0406707	0.547222	7	chr20	45833810	A	45842746
SNORA63	0.00803185	Esophagus_Mucosa	chr1_78663229_G_A_b38	0.169597	0.0409113	0.547222	7	chr3	186786323	A	186786445
SNORA63	0.00803185	Esophagus_Mucosa	chr1_78663229_G_A_b38	0.169597	0.0409113	0.547222	7	chr3	186787300	A	186787431
ATP1B1	0.00816059	Esophagus_Mucosa	chr1_78663229_G_A_b38	-0.167083	0.041513	0.547222	7	chr1	169105697	A	169132530
SNORA70	0.00820373	Esophagus_Mucosa	chr1_78663229_G_A_b38	0.170505	0.0416783	0.547222	7	chrX	154400281	A	154400415
SNORA70	0.00820373	Esophagus_Mucosa	chr1_78663229_G_A_b38	0.170505	0.0416783	0.547222	7	chr12	75689152	A	75689304
LOXL4	0.00827124	Esophagus_Mucosa	chr1_78663229_G_A_b38	0.168572	0.0419669	0.547222	7	chr10	98247690	A	98268250
MFSD10	0.00829514	Esophagus_Mucosa	chr1_78663229_G_A_b38	0.165725	0.0420337	0.547222	7	chr4	2930561	A	2934859
CYP2F1	0.00833663	Esophagus_Mucosa	chr1_78663229_G_A_b38	-0.167264	0.0421894	0.547222	7	chr19	41114432	A	41128366
SNAI2	0.00839172	Esophagus_Mucosa	chr1_78663229_G_A_b38	0.170707	0.0424134	0.547222	7	chr8	48917768	A	48921740
SLC4A11	0.00844491	Esophagus_Mucosa	chr1_78663229_G_A_b38	0.16994	0.0426272	0.547222	7	chr20	3227417	A	3239190
MAPT	0.00847543	Esophagus_Mucosa	chr1_78663229_G_A_b38	-0.168627	0.0427224	0.547222	7	chr17	45894382	A	46028334
EEF1A2	0.00848559	Esophagus_Mucosa	chr1_78663229_G_A_b38	-0.170353	0.0427224	0.547222	7	chr20	63488013	A	63499315
TNFRSF21	0.0085041	Esophagus_Mucosa	chr1_78663229_G_A_b38	0.170674	0.0427607	0.547222	7	chr6	47231532	A	47309905
HSP90AA1	0.00855666	Esophagus_Mucosa	chr1_78663229_G_A_b38	0.170053	0.0429698	0.547222	7	chr14	102080738	A	102139502
LEXM	0.00863639	Esophagus_Mucosa	chr1_78663229_G_A_b38	-0.169569	0.0432972	0.547222	7	chr1	54806063	A	54842252
TINAGL1	0.00864396	Esophagus_Mucosa	chr1_78663229_G_A_b38	0.167111	0.0432972	0.547222	7	chr1	31576485	A	31587686
RN7SL130P	0.0088106	Esophagus_Mucosa	chr1_78663229_G_A_b38	0.162414	0.0440755	0.547222	7	chr1	63655743	A	63656047
RAC2	0.00891109	Esophagus_Mucosa	chr1_78663229_G_A_b38	0.16904	0.0444703	0.547222	7	chr22	37225261	A	37244448
RNF183	0.00891223	Esophagus_Mucosa	chr1_78663229_G_A_b38	0.168877	0.0444703	0.547222	7	chr9	113297093	A	113303376
ZC3H12A	0.00892743	Esophagus_Mucosa	chr1_78663229_G_A_b38	0.169559	0.0444895	0.547222	7	chr1	37474552	A	37484379
S100A7	0.00895966	Esophagus_Mucosa	chr1_78663229_G_A_b38	0.169266	0.0445934	0.547222	7	chr1	153457744	A	153460701
CH25H	0.00900318	Esophagus_Mucosa	chr1_78663229_G_A_b38	0.166668	0.0446973	0.547222	7	chr10	89205629	A	89207314
AF064858.11	0.00900336	Esophagus_Mucosa	chr1_78663229_G_A_b38	0.163585	0.0446973	0.547222	7	chr21	39006648	A	39011329
FUT6	0.00902054	Esophagus_Mucosa	chr1_78663229_G_A_b38	-0.166776	0.0447259	0.547222	7	chr19	5830610	A	5839731
BMS1P10	0.00905383	Esophagus_Mucosa	chr1_78663229_G_A_b38	-0.164448	0.0448342	0.547222	7	chr9	63372803	A	63380011
MFNG	0.00906982	Esophagus_Mucosa	chr1_78663229_G_A_b38	0.168756	0.0448567	0.547222	7	chr22	37469063	A	37486401
NUCB2	0.00909056	Esophagus_Mucosa	chr1_78663229_G_A_b38	-0.16412	0.0449026	0.547222	7	chr11	17208153	A	17349974
TGFBI	0.00916566	Esophagus_Mucosa	chr1_78663229_G_A_b38	0.168177	0.0452165	0.547222	7	chr5	136028895	A	136063818
TP53BP2	0.00931001	Esophagus_Mucosa	chr1_78663229_G_A_b38	-0.168387	0.0458708	0.547222	7	chr1	223779899	A	223845972
SLC12A7	0.00933143	Esophagus_Mucosa	chr1_78663229_G_A_b38	0.166657	0.045883	0.547222	7	chr5	1050376	A	1112035
KRT16P5	0.00933668	Esophagus_Mucosa	chr1_78663229_G_A_b38	0.168192	0.045883	0.547222	7	chr17	20493634	A	20494155
A2ML1	0.00935313	Esophagus_Mucosa	chr1_78663229_G_A_b38	-0.161835	0.045883	0.547222	7	chr12	8822472	A	8887001
LILRA5	0.00935934	Esophagus_Mucosa	chr1_78663229_G_A_b38	0.166933	0.045883	0.547222	7	chr19	54307070	A	54313139
HSPH1	0.00937259	Esophagus_Mucosa	chr1_78663229_G_A_b38	0.168571	0.0458906	0.547222	7	chr13	31134974	A	31162388
RP11-141J13.3	0.00939035	Esophagus_Mucosa	chr1_78663229_G_A_b38	-0.15866	0.0459201	0.547222	7	chr17	4565752	A	4571760
PLA2G2A	0.00944079	Esophagus_Mucosa	chr1_78663229_G_A_b38	0.165815	0.0460208	0.547222	7	chr1	19975431	A	19980416
ADGRG3	0.00944921	Esophagus_Mucosa	chr1_78663229_G_A_b38	0.16534	0.0460208	0.547222	7	chr16	57668187	A	57689378
FBXO2	0.00946202	Esophagus_Mucosa	chr1_78663229_G_A_b38	0.167382	0.0460208	0.547222	7	chr1	11648367	A	11655785
C5AR1	0.00946584	Esophagus_Mucosa	chr1_78663229_G_A_b38	0.166945	0.0460208	0.547222	7	chr19	47290023	A	47322066
PLTP	0.00946969	Esophagus_Mucosa	chr1_78663229_G_A_b38	0.16611	0.0460208	0.547222	7	chr20	45898821	A	45912155
FETUB	0.00951024	Esophagus_Mucosa	chr1_78663229_G_A_b38	-0.164021	0.0461606	0.547222	7	chr3	186635969	A	186653141
ITK	0.0095425	Esophagus_Mucosa	chr1_78663229_G_A_b38	0.164635	0.0462599	0.547222	7	chr5	157180826	A	157255191
LYZ	0.00955472	Esophagus_Mucosa	chr1_78663229_G_A_b38	0.162118	0.0462618	0.547222	7	chr12	69348341	A	69354234
KLK9	0.00961631	Esophagus_Mucosa	chr1_78663229_G_A_b38	0.165678	0.0465026	0.547222	7	chr19	51003111	A	51009634
GARS	0.00967084	Esophagus_Mucosa	chr1_78663229_G_A_b38	0.164121	0.0466433	0.547222	7	chr7	30594681	A	30634033
CLEC7A	0.00967847	Esophagus_Mucosa	chr1_78663229_G_A_b38	0.167882	0.0466433	0.547222	7	chr12	10116777	A	10130258
RP11-680F8.4	0.00968114	Esophagus_Mucosa	chr1_78663229_G_A_b38	-0.167175	0.0466433	0.547222	7	chr15	29728186	A	29729531
GPR68	0.00969419	Esophagus_Mucosa	chr1_78663229_G_A_b38	0.167421	0.0466488	0.547222	7	chr14	91232532	A	91253925
SLC52A3	0.00971611	Esophagus_Mucosa	chr1_78663229_G_A_b38	0.166723	0.046697	0.547222	7	chr20	760080	A	776015
ZG16B	0.00974296	Esophagus_Mucosa	chr1_78663229_G_A_b38	0.165476	0.0467686	0.547222	7	chr16	2830169	A	2839567
HILPDA	0.0097792	Esophagus_Mucosa	chr1_78663229_G_A_b38	-0.16592	0.0468851	0.547222	7	chr7	128455849	A	128458418
CTB-193M12.5	0.00985131	Esophagus_Mucosa	chr1_78663229_G_A_b38	0.15842	0.0471731	0.547222	7	chr16	15701237	A	15702118
PECAM1	0.0099017	Esophagus_Mucosa	chr1_78663229_G_A_b38	0.165616	0.0473565	0.547222	7	chr17	64319415	A	64413776
C1QB	0.00992747	Esophagus_Mucosa	chr1_78663229_G_A_b38	0.163631	0.0473842	0.547222	7	chr1	22652762	A	22661538
SECTM1	0.00993169	Esophagus_Mucosa	chr1_78663229_G_A_b38	0.166572	0.0473842	0.547222	7	chr17	82321024	A	82334074
TLR4	0.00999	Esophagus_Mucosa	chr1_78663229_G_A_b38	0.165458	0.0476044	0.547222	7	chr9	117704332	A	117716871
PPTC7	0.0100822	Esophagus_Mucosa	chr1_78663229_G_A_b38	0.167012	0.0479388	0.547222	7	chr12	110533245	A	110583320
IL7R	0.0100846	Esophagus_Mucosa	chr1_78663229_G_A_b38	0.162467	0.0479388	0.547222	7	chr5	35852695	A	35879603
GRAMD1A	0.0101195	Esophagus_Mucosa	chr1_78663229_G_A_b38	0.16307	0.0480464	0.547222	7	chr19	34994784	A	35026471
FSCN1	0.0101474	Esophagus_Mucosa	chr1_78663229_G_A_b38	0.16568	0.0480961	0.547222	7	chr7	5592823	A	5606655
SPDEF	0.0101569	Esophagus_Mucosa	chr1_78663229_G_A_b38	0.161476	0.0480961	0.547222	7	chr6	34537802	A	34556333
SLC20A1	0.0101668	Esophagus_Mucosa	chr1_78663229_G_A_b38	0.166424	0.0480961	0.547222	7	chr2	112645857	A	112663827
BCAP31P2	0.0101932	Esophagus_Mucosa	chr1_78663229_G_A_b38	-0.148638	0.0481624	0.547222	7	chr16	32869985	A	32873128
SEPT1	0.0102558	Esophagus_Mucosa	chr1_78663229_G_A_b38	0.16537	0.0484001	0.547222	7	chr16	30378210	A	30395991
IL1A	0.0103128	Esophagus_Mucosa	chr1_78663229_G_A_b38	-0.165071	0.0486102	0.547222	7	chr2	112773915	A	112784590
TMEM63A	0.0104654	Esophagus_Mucosa	chr1_78663229_G_A_b38	0.164739	0.0492704	0.547222	7	chr1	225845564	A	225882369
SNHG5	0.0104861	Esophagus_Mucosa	chr1_78663229_G_A_b38	0.162613	0.0493086	0.547222	7	chr6	85660950	A	85678736
SLC16A3	0.0105797	Esophagus_Mucosa	chr1_78663229_G_A_b38	-0.166015	0.049608	0.547222	7	chr17	82228397	A	82261129
KIAA1324	0.010581	Esophagus_Mucosa	chr1_78663229_G_A_b38	0.163676	0.049608	0.547222	7	chr1	109113858	A	109203231
FAM46C	0.0105878	Esophagus_Mucosa	chr1_78663229_G_A_b38	0.162966	0.049608	0.547222	7	chr1	117605934	A	117628372
C3	0.0106028	Esophagus_Mucosa	chr1_78663229_G_A_b38	0.163983	0.0496191	0.547222	7	chr19	6677704	A	6730562
C15orf62	0.0106435	Esophagus_Mucosa	chr1_78663229_G_A_b38	-0.163984	0.04975	0.547222	7	chr15	40770290	A	40772449
NOS2	0.010661	Esophagus_Mucosa	chr1_78663229_G_A_b38	0.162217	0.0497727	0.547222	7	chr17	27756766	A	27800499
GPR37	0.0106747	Esophagus_Mucosa	chr1_78663229_G_A_b38	0.163342	0.0497772	0.547222	7	chr7	124745997	A	124765627
IL1R1	0.0107216	Esophagus_Mucosa	chr1_78663229_G_A_b38	0.163152	0.0499365	0.547222	7	chr2	102064544	A	102179874
MYO1B	0.0107542	Esophagus_Mucosa	chr1_78663229_G_A_b38	0.16227	0.0499882	0.547222	7	chr2	191245185	A	191425389
CD53	0.0107617	Esophagus_Mucosa	chr1_78663229_G_A_b38	0.162308	0.0499882	0.547222	7	chr1	110873154	A	110899928
RNF224	0.010771	Esophagus_Mucosa	chr1_78663229_G_A_b38	-0.162353	0.0499882	0.547222	7	chr9	137227271	A	137229638
CAMSAP3	0.0107941	Esophagus_Mucosa	chr1_78663229_G_A_b38	-0.164016	0.0500174	0.547222	7	chr19	7595902	A	7618304
SLCO2A1	0.0108028	Esophagus_Mucosa	chr1_78663229_G_A_b38	0.163326	0.0500174	0.547222	7	chr3	133932696	A	134052184
ALOX5AP	0.0108445	Esophagus_Mucosa	chr1_78663229_G_A_b38	0.160987	0.0501509	0.547222	7	chr13	30713478	A	30764426
UBD	0.0108604	Esophagus_Mucosa	chr1_78663229_G_A_b38	0.162981	0.0501653	0.547222	7	chr6	29555515	A	29559925
AC006262.10	0.0109465	Esophagus_Mucosa	chr1_78663229_G_A_b38	-0.15474	0.0505034	0.547222	7	chr19	46228964	A	46229126
KLRK1	0.011	Esophagus_Mucosa	chr1_78663229_G_A_b38	0.163863	0.0506905	0.547222	7	chr12	10372353	A	10391874
CTSZ	0.0110774	Esophagus_Mucosa	chr1_78663229_G_A_b38	0.163456	0.0509875	0.547222	7	chr20	58995185	A	59007247
SPOCK2	0.0111129	Esophagus_Mucosa	chr1_78663229_G_A_b38	0.162145	0.0510904	0.547222	7	chr10	72059035	A	72089032
ETV7	0.0112148	Esophagus_Mucosa	chr1_78663229_G_A_b38	0.163021	0.0514678	0.547222	7	chr6	36354091	A	36387800
CIITA	0.0112243	Esophagus_Mucosa	chr1_78663229_G_A_b38	0.164641	0.0514678	0.547222	7	chr16	10866222	A	10932281
PYCR1	0.0112343	Esophagus_Mucosa	chr1_78663229_G_A_b38	0.164508	0.0514678	0.547222	7	chr17	81932384	A	81942412
COL27A1	0.0112513	Esophagus_Mucosa	chr1_78663229_G_A_b38	0.163581	0.0514853	0.547222	7	chr9	114155560	A	114312511
LIMD2	0.0113429	Esophagus_Mucosa	chr1_78663229_G_A_b38	0.162784	0.051728	0.547222	7	chr17	63696304	A	63700685
CSF3	0.0113508	Esophagus_Mucosa	chr1_78663229_G_A_b38	0.161509	0.051728	0.547222	7	chr17	40015361	A	40017813
RASGRP1	0.0113557	Esophagus_Mucosa	chr1_78663229_G_A_b38	0.161566	0.051728	0.547222	7	chr15	38488103	A	38565575
FAM110C	0.0113572	Esophagus_Mucosa	chr1_78663229_G_A_b38	0.163792	0.051728	0.547222	7	chr2	38814	A	46870
CLEC2B	0.0113889	Esophagus_Mucosa	chr1_78663229_G_A_b38	0.152156	0.0518121	0.547222	7	chr12	9852984	A	9870136
CENPU	0.0114027	Esophagus_Mucosa	chr1_78663229_G_A_b38	0.162179	0.051815	0.547222	7	chr4	184694964	A	184734133
SERTAD1	0.0114992	Esophagus_Mucosa	chr1_78663229_G_A_b38	-0.164157	0.0521928	0.547222	7	chr19	40421592	A	40426025
CD3D	0.0115318	Esophagus_Mucosa	chr1_78663229_G_A_b38	0.158346	0.0522389	0.547222	7	chr11	118338954	A	118342744
ACAP1	0.011536	Esophagus_Mucosa	chr1_78663229_G_A_b38	0.162648	0.0522389	0.547222	7	chr17	7336529	A	7351478
GPR4	0.0115556	Esophagus_Mucosa	chr1_78663229_G_A_b38	0.161712	0.0522423	0.547222	7	chr19	45589764	A	45599753
ULK3	0.0115635	Esophagus_Mucosa	chr1_78663229_G_A_b38	-0.161536	0.0522423	0.547222	7	chr15	74836116	A	74843197
TXNP4	0.0115773	Esophagus_Mucosa	chr1_78663229_G_A_b38	-0.161086	0.0522436	0.547222	7	chr17	4572206	A	4572515
LINC01269	0.0116037	Esophagus_Mucosa	chr1_78663229_G_A_b38	-0.158701	0.0522436	0.547222	7	chr14	70698698	A	70712153
PGGHG	0.0116038	Esophagus_Mucosa	chr1_78663229_G_A_b38	0.160555	0.0522436	0.547222	7	chr11	289138	A	296107
ESPL1	0.0116183	Esophagus_Mucosa	chr1_78663229_G_A_b38	-0.162464	0.0522488	0.547222	7	chr12	53268299	A	53293643
GIMAP7	0.0116862	Esophagus_Mucosa	chr1_78663229_G_A_b38	0.162841	0.0524461	0.547222	7	chr7	150514830	A	150521073
CPA4	0.0116963	Esophagus_Mucosa	chr1_78663229_G_A_b38	-0.163878	0.0524461	0.547222	7	chr7	130293134	A	130324180
RP11-161M6.2	0.0117023	Esophagus_Mucosa	chr1_78663229_G_A_b38	0.158993	0.0524461	0.547222	7	chr16	975761	A	981596
LBH	0.0117264	Esophagus_Mucosa	chr1_78663229_G_A_b38	0.162667	0.0524942	0.547222	7	chr2	30231531	A	30323730
PLAU	0.0117583	Esophagus_Mucosa	chr1_78663229_G_A_b38	0.163183	0.0525766	0.547222	7	chr10	73909177	A	73917497
SFTA2	0.0118189	Esophagus_Mucosa	chr1_78663229_G_A_b38	-0.161681	0.0527322	0.547222	7	chr6	30931353	A	30955636
CD6	0.0118381	Esophagus_Mucosa	chr1_78663229_G_A_b38	0.159078	0.0527322	0.547222	7	chr11	60971680	A	61020377
ALKAL2	0.0118421	Esophagus_Mucosa	chr1_78663229_G_A_b38	0.162918	0.0527322	0.547222	7	chr2	279558	A	288851
CXCL8	0.0118469	Esophagus_Mucosa	chr1_78663229_G_A_b38	0.162772	0.0527322	0.547222	7	chr4	73740506	A	73743716
AP001505.10	0.0119308	Esophagus_Mucosa	chr1_78663229_G_A_b38	0.160333	0.0530372	0.547222	7	chr21	44978832	A	44979274
PLEK	0.0119425	Esophagus_Mucosa	chr1_78663229_G_A_b38	0.161927	0.0530372	0.547222	7	chr2	68365173	A	68397453
FDFT1	0.0119569	Esophagus_Mucosa	chr1_78663229_G_A_b38	0.160609	0.053041	0.547222	7	chr8	11795573	A	11839309
MS4A6A	0.012005	Esophagus_Mucosa	chr1_78663229_G_A_b38	0.160541	0.0531117	0.547222	7	chr11	60172014	A	60184666
BATF	0.0120162	Esophagus_Mucosa	chr1_78663229_G_A_b38	0.162047	0.0531117	0.547222	7	chr14	75522425	A	75547015
NOTCH1	0.012018	Esophagus_Mucosa	chr1_78663229_G_A_b38	0.163174	0.0531117	0.547222	7	chr9	136494444	A	136545862
SLC25A37	0.0120271	Esophagus_Mucosa	chr1_78663229_G_A_b38	0.157589	0.0531117	0.547222	7	chr8	23528805	A	23575463
PAX9	0.0120973	Esophagus_Mucosa	chr1_78663229_G_A_b38	-0.160968	0.0533065	0.547222	7	chr14	36657568	A	36679288
RPL29P11	0.0120984	Esophagus_Mucosa	chr1_78663229_G_A_b38	0.162659	0.0533065	0.547222	7	chr3	37016523	A	37017014
AC073842.19	0.0121416	Esophagus_Mucosa	chr1_78663229_G_A_b38	-0.157623	0.0534366	0.547222	7	chr7	100130964	A	100140293
P2RY6	0.0121583	Esophagus_Mucosa	chr1_78663229_G_A_b38	0.162747	0.0534503	0.547222	7	chr11	73264505	A	73298617
SCARNA12	0.0122182	Esophagus_Mucosa	chr1_78663229_G_A_b38	0.159538	0.0536531	0.547222	7	chr12	6967337	A	6967606
BPIFB1	0.0122375	Esophagus_Mucosa	chr1_78663229_G_A_b38	0.147745	0.0536778	0.547222	7	chr20	33273480	A	33309878
SULF2	0.0123459	Esophagus_Mucosa	chr1_78663229_G_A_b38	-0.15885	0.0540927	0.547222	7	chr20	47656912	A	47786616
RP11-521B24.5	0.0124014	Esophagus_Mucosa	chr1_78663229_G_A_b38	0.160767	0.0542752	0.547222	7	chr14	105467793	A	105467934
IGKV1-8	0.0124541	Esophagus_Mucosa	chr1_78663229_G_A_b38	0.149036	0.054445	0.547222	7	chr2	88992409	A	88992931
DDX60L	0.0124744	Esophagus_Mucosa	chr1_78663229_G_A_b38	0.160567	0.054462	0.547222	7	chr4	168356735	A	168537786
C19orf66	0.0124858	Esophagus_Mucosa	chr1_78663229_G_A_b38	0.15568	0.054462	0.547222	7	chr19	10086130	A	10093245
CD5	0.0125104	Esophagus_Mucosa	chr1_78663229_G_A_b38	0.156822	0.0545086	0.547222	7	chr11	61102395	A	61127852
SAT1	0.0125633	Esophagus_Mucosa	chr1_78663229_G_A_b38	0.161696	0.0546781	0.547222	7	chrX	23783173	A	23786226
PPP1R18	0.0126475	Esophagus_Mucosa	chr1_78663229_G_A_b38	0.158093	0.0549838	0.547222	7	chr6	30676389	A	30687895
IL10RA	0.0126832	Esophagus_Mucosa	chr1_78663229_G_A_b38	0.160133	0.0550167	0.547222	7	chr11	117986348	A	118001479
CYP2C9	0.0127629	Esophagus_Mucosa	chr1_78663229_G_A_b38	-0.159705	0.0552955	0.547222	7	chr10	94938658	A	94989390
RTP4	0.0127757	Esophagus_Mucosa	chr1_78663229_G_A_b38	0.160102	0.0552955	0.547222	7	chr3	187368332	A	187372076
RP11-351J23.2	0.0127967	Esophagus_Mucosa	chr1_78663229_G_A_b38	-0.159988	0.0553252	0.547222	7	chr6	167666840	A	167679270
RP11-467L13.7	0.0128212	Esophagus_Mucosa	chr1_78663229_G_A_b38	-0.160206	0.05537	0.547222	7	chr12	31729175	A	31731204
HMOX1	0.0128821	Esophagus_Mucosa	chr1_78663229_G_A_b38	-0.160867	0.0555716	0.547222	7	chr22	35380361	A	35394214
RP11-373D23.3	0.0129188	Esophagus_Mucosa	chr1_78663229_G_A_b38	-0.155552	0.0556689	0.547222	7	chr2	28425945	A	28426719
PLXND1	0.0129383	Esophagus_Mucosa	chr1_78663229_G_A_b38	0.158639	0.0556914	0.547222	7	chr3	129555175	A	129606818
BIN2	0.0129662	Esophagus_Mucosa	chr1_78663229_G_A_b38	0.158634	0.0557503	0.547222	7	chr12	51281038	A	51324668
VSIG4	0.0130742	Esophagus_Mucosa	chr1_78663229_G_A_b38	0.158026	0.0561531	0.547222	7	chrX	66021738	A	66040125
VIM-AS1	0.0131121	Esophagus_Mucosa	chr1_78663229_G_A_b38	0.159054	0.0562543	0.547222	7	chr10	17214239	A	17226898
RP11-120C12.3	0.0131643	Esophagus_Mucosa	chr1_78663229_G_A_b38	-0.159492	0.0563561	0.547222	7	chr10	62289521	A	62304033
RP11-589N15.2	0.0131768	Esophagus_Mucosa	chr1_78663229_G_A_b38	0.158206	0.0563561	0.547222	7	chr8	11846154	A	11846391
SLA	0.0131884	Esophagus_Mucosa	chr1_78663229_G_A_b38	0.159334	0.0563561	0.547222	7	chr8	133036724	A	133103054
KCNK5	0.0131934	Esophagus_Mucosa	chr1_78663229_G_A_b38	0.158675	0.0563561	0.547222	7	chr6	39188973	A	39229450
MAP7D1	0.013338	Esophagus_Mucosa	chr1_78663229_G_A_b38	0.160939	0.0569117	0.547222	7	chr1	36155579	A	36180849
ACVRL1	0.0133987	Esophagus_Mucosa	chr1_78663229_G_A_b38	0.156938	0.0571083	0.547222	7	chr12	51906908	A	51923361
PLA2G4E	0.0134378	Esophagus_Mucosa	chr1_78663229_G_A_b38	0.159712	0.0571546	0.547222	7	chr15	41981582	A	42051190
IL2RB	0.0134387	Esophagus_Mucosa	chr1_78663229_G_A_b38	0.159415	0.0571546	0.547222	7	chr22	37125838	A	37175054
FAM83E	0.0135018	Esophagus_Mucosa	chr1_78663229_G_A_b38	0.157662	0.0573607	0.547222	7	chr19	48600810	A	48614854
EEF1A1P11	0.013535	Esophagus_Mucosa	chr1_78663229_G_A_b38	0.15963	0.0574394	0.547222	7	chr1	96446930	A	96448318
CEBPD	0.0135702	Esophagus_Mucosa	chr1_78663229_G_A_b38	0.156282	0.0574634	0.547222	7	chr8	47736909	A	47739086
NPAS2	0.0135852	Esophagus_Mucosa	chr1_78663229_G_A_b38	-0.159472	0.0574634	0.547222	7	chr2	100820152	A	100996829
EDN1	0.0135853	Esophagus_Mucosa	chr1_78663229_G_A_b38	0.159984	0.0574634	0.547222	7	chr6	12290363	A	12297194
CD163	0.0135993	Esophagus_Mucosa	chr1_78663229_G_A_b38	0.157353	0.0574634	0.547222	7	chr12	7470813	A	7503893
LAIR1	0.0136955	Esophagus_Mucosa	chr1_78663229_G_A_b38	0.15971	0.0578073	0.547222	7	chr19	54351384	A	54370558
G0S2	0.0137799	Esophagus_Mucosa	chr1_78663229_G_A_b38	0.158645	0.058101	0.547222	7	chr1	209675420	A	209676388
PIK3R3	0.0138847	Esophagus_Mucosa	chr1_78663229_G_A_b38	0.157993	0.0584112	0.547222	7	chr1	46040140	A	46133036
ACTN1	0.0138896	Esophagus_Mucosa	chr1_78663229_G_A_b38	0.15663	0.0584112	0.547222	7	chr14	68874143	A	68979440
AC079630.2	0.0138982	Esophagus_Mucosa	chr1_78663229_G_A_b38	-0.153551	0.0584112	0.547222	7	chr12	40156239	A	40167707
SNORA64	0.0139667	Esophagus_Mucosa	chr1_78663229_G_A_b38	0.156392	0.0586361	0.547222	7	chr16	1962973	A	1963106
ARHGEF16	0.0139936	Esophagus_Mucosa	chr1_78663229_G_A_b38	0.156703	0.0586863	0.547222	7	chr1	3454426	A	3481113
IGLV2-23	0.0140251	Esophagus_Mucosa	chr1_78663229_G_A_b38	0.150583	0.0587047	0.547222	7	chr22	22697789	A	22698407
SLC16A9	0.014028	Esophagus_Mucosa	chr1_78663229_G_A_b38	-0.157677	0.0587047	0.547222	7	chr10	59650761	A	59736002
SMAD3	0.0140667	Esophagus_Mucosa	chr1_78663229_G_A_b38	0.157878	0.0588037	0.547222	7	chr15	67065845	A	67195195
C11orf96	0.0141622	Esophagus_Mucosa	chr1_78663229_G_A_b38	0.156516	0.0591401	0.547222	7	chr11	43925342	A	43943786
MMD	0.0142611	Esophagus_Mucosa	chr1_78663229_G_A_b38	0.156677	0.0594896	0.547222	7	chr17	55392613	A	55421992
EPRS	0.0143463	Esophagus_Mucosa	chr1_78663229_G_A_b38	0.154192	0.0597814	0.547222	7	chr1	219968601	A	220046658
STAC2	0.0143814	Esophagus_Mucosa	chr1_78663229_G_A_b38	0.156004	0.0598405	0.547222	7	chr17	39210536	A	39225872
CYYR1	0.0143972	Esophagus_Mucosa	chr1_78663229_G_A_b38	0.154796	0.0598405	0.547222	7	chr21	26466209	A	26573284
TMC8	0.0144195	Esophagus_Mucosa	chr1_78663229_G_A_b38	0.157452	0.0598405	0.547222	7	chr17	78130770	A	78142968
C15orf59	0.0144363	Esophagus_Mucosa	chr1_78663229_G_A_b38	-0.158135	0.0598405	0.547222	7	chr15	73735431	A	73752747
CNR1	0.0144369	Esophagus_Mucosa	chr1_78663229_G_A_b38	0.157892	0.0598405	0.547222	7	chr6	88139864	A	88166359
SERPINB7	0.0144576	Esophagus_Mucosa	chr1_78663229_G_A_b38	-0.156707	0.059863	0.547222	7	chr18	63752935	A	63805376
TMEM160	0.014693	Esophagus_Mucosa	chr1_78663229_G_A_b38	0.157401	0.0607737	0.547222	7	chr19	47045907	A	47048630
BPIFB2	0.0147156	Esophagus_Mucosa	chr1_78663229_G_A_b38	0.145125	0.0608028	0.547222	7	chr20	33007600	A	33023709
ESAM	0.0148244	Esophagus_Mucosa	chr1_78663229_G_A_b38	-0.155673	0.0611878	0.547222	7	chr11	124752583	A	124762290
NPIPA2	0.0149224	Esophagus_Mucosa	chr1_78663229_G_A_b38	0.153664	0.0615077	0.547222	7	chr16	14748066	A	14765413
TJP3	0.0149333	Esophagus_Mucosa	chr1_78663229_G_A_b38	-0.156124	0.0615077	0.547222	7	chr19	3708109	A	3750813
COMP	0.0150223	Esophagus_Mucosa	chr1_78663229_G_A_b38	0.155353	0.061809	0.547222	7	chr19	18782773	A	18791314
RUNX3	0.0151001	Esophagus_Mucosa	chr1_78663229_G_A_b38	0.155613	0.062064	0.547222	7	chr1	24899511	A	24965121
NFIL3	0.0151812	Esophagus_Mucosa	chr1_78663229_G_A_b38	0.156634	0.0623322	0.547222	7	chr9	91409045	A	91423862
SOX7	0.0153032	Esophagus_Mucosa	chr1_78663229_G_A_b38	0.15474	0.0627558	0.547222	7	chr8	10723768	A	10730512
BAIAP2L2	0.0153165	Esophagus_Mucosa	chr1_78663229_G_A_b38	-0.15562	0.0627558	0.547222	7	chr22	38084889	A	38110670
PDZK1IP1	0.0154783	Esophagus_Mucosa	chr1_78663229_G_A_b38	0.156385	0.0633526	0.547222	7	chr1	47183593	A	47191044
ADGRG5	0.0155215	Esophagus_Mucosa	chr1_78663229_G_A_b38	0.156408	0.0634564	0.547222	7	chr16	57542421	A	57591681
MUC22	0.015536	Esophagus_Mucosa	chr1_78663229_G_A_b38	-0.153733	0.0634564	0.547222	7	chr6	31010474	A	31035402
RBP5	0.0155722	Esophagus_Mucosa	chr1_78663229_G_A_b38	0.155352	0.063481	0.547222	7	chr12	7123684	A	7128942
RASA3	0.0155745	Esophagus_Mucosa	chr1_78663229_G_A_b38	0.154408	0.063481	0.547222	7	chr13	113977783	A	114132611
TRIM16	0.0156316	Esophagus_Mucosa	chr1_78663229_G_A_b38	-0.149392	0.0635933	0.547222	7	chr17	15627960	A	15684311
GIMAP5	0.0156345	Esophagus_Mucosa	chr1_78663229_G_A_b38	0.155633	0.0635933	0.547222	7	chr7	150737348	A	150744063
FAM20A	0.0156641	Esophagus_Mucosa	chr1_78663229_G_A_b38	0.156405	0.0636474	0.547222	7	chr17	68535113	A	68601389
SNX20	0.0157778	Esophagus_Mucosa	chr1_78663229_G_A_b38	0.153921	0.064043	0.547222	7	chr16	50671640	A	50681353
RP11-802E16.3	0.0158625	Esophagus_Mucosa	chr1_78663229_G_A_b38	0.152469	0.0642478	0.547222	7	chr11	68050740	A	68052858
BCL2A1	0.0158869	Esophagus_Mucosa	chr1_78663229_G_A_b38	0.156252	0.0642478	0.547222	7	chr15	79960889	A	79971446
GPR78	0.0158938	Esophagus_Mucosa	chr1_78663229_G_A_b38	-0.156102	0.0642478	0.547222	7	chr4	8558725	A	8611269
GJA4	0.0159551	Esophagus_Mucosa	chr1_78663229_G_A_b38	0.15473	0.0644156	0.547222	7	chr1	34792998	A	34795747
HLA-DQB1	0.0159721	Esophagus_Mucosa	chr1_78663229_G_A_b38	0.15609	0.0644156	0.547222	7	chr6	32659467	A	32668383
SLFN11	0.0159847	Esophagus_Mucosa	chr1_78663229_G_A_b38	0.152398	0.0644156	0.547222	7	chr17	35350305	A	35373701
ARL14	0.0161236	Esophagus_Mucosa	chr1_78663229_G_A_b38	-0.15519	0.0649088	0.547222	7	chr3	160677159	A	160678452
MYOZ1	0.0163822	Esophagus_Mucosa	chr1_78663229_G_A_b38	-0.155539	0.065882	0.547222	7	chr10	73631654	A	73641757
SPI1	0.0164564	Esophagus_Mucosa	chr1_78663229_G_A_b38	0.154945	0.0661126	0.547222	7	chr11	47354860	A	47378576
AVPR1A	0.0164807	Esophagus_Mucosa	chr1_78663229_G_A_b38	0.151287	0.0661423	0.547222	7	chr12	63142759	A	63150942
ADAM8	0.0166705	Esophagus_Mucosa	chr1_78663229_G_A_b38	0.15543	0.0668354	0.547222	7	chr10	133262403	A	133276868
GBP2	0.0167254	Esophagus_Mucosa	chr1_78663229_G_A_b38	0.154978	0.0668995	0.547222	7	chr1	89106132	A	89126114
HLA-DMA	0.0167305	Esophagus_Mucosa	chr1_78663229_G_A_b38	0.154596	0.0668995	0.547222	7	chr6	32948613	A	32969094
BIRC3	0.0167597	Esophagus_Mucosa	chr1_78663229_G_A_b38	0.155019	0.0668995	0.547222	7	chr11	102317450	A	102339403
TRAF4	0.0167707	Esophagus_Mucosa	chr1_78663229_G_A_b38	0.155311	0.0668995	0.547222	7	chr17	28743984	A	28750958
DLK2	0.0167719	Esophagus_Mucosa	chr1_78663229_G_A_b38	0.154233	0.0668995	0.547222	7	chr6	43450431	A	43456632
CTD-2619J13.13	0.0168268	Esophagus_Mucosa	chr1_78663229_G_A_b38	-0.154146	0.0670504	0.547222	7	chr19	58400221	A	58400679
RNF208	0.0169344	Esophagus_Mucosa	chr1_78663229_G_A_b38	-0.1505	0.0674104	0.547222	7	chr9	137220247	A	137221581
CD93	0.0169853	Esophagus_Mucosa	chr1_78663229_G_A_b38	0.153963	0.067491	0.547222	7	chr20	23079349	A	23086340
LCK	0.0170265	Esophagus_Mucosa	chr1_78663229_G_A_b38	0.15111	0.067491	0.547222	7	chr1	32251239	A	32286165
LDHAP4	0.0170284	Esophagus_Mucosa	chr1_78663229_G_A_b38	0.150604	0.067491	0.547222	7	chr9	14921337	A	14922334
STEAP2	0.017036	Esophagus_Mucosa	chr1_78663229_G_A_b38	0.146744	0.067491	0.547222	7	chr7	90167590	A	90238137
HECTD1	0.0170408	Esophagus_Mucosa	chr1_78663229_G_A_b38	-0.150088	0.067491	0.547222	7	chr14	31100112	A	31207804
CMPK2	0.0170834	Esophagus_Mucosa	chr1_78663229_G_A_b38	0.155103	0.0675916	0.547222	7	chr2	6840570	A	6866635
PARP14	0.0171274	Esophagus_Mucosa	chr1_78663229_G_A_b38	0.15267	0.0676974	0.547222	7	chr3	122680618	A	122730840
RP11-774O3.3	0.0171462	Esophagus_Mucosa	chr1_78663229_G_A_b38	-0.152061	0.0677035	0.547222	7	chr4	8355090	A	8358338
GIMAP8	0.0171898	Esophagus_Mucosa	chr1_78663229_G_A_b38	0.153927	0.0678073	0.547222	7	chr7	150450630	A	150479392
LINC01503	0.0173901	Esophagus_Mucosa	chr1_78663229_G_A_b38	0.151164	0.0685282	0.547222	7	chr9	129332300	A	129359538
RP11-375I20.6	0.0174849	Esophagus_Mucosa	chr1_78663229_G_A_b38	-0.152219	0.0688324	0.547222	7	chr3	134347288	A	134349233
JAML	0.0175944	Esophagus_Mucosa	chr1_78663229_G_A_b38	0.152529	0.069194	0.547222	7	chr11	118193740	A	118225094
NFKB2	0.0176734	Esophagus_Mucosa	chr1_78663229_G_A_b38	0.152415	0.0694351	0.547222	7	chr10	102394110	A	102402529
LRRC4	0.01771	Esophagus_Mucosa	chr1_78663229_G_A_b38	0.152804	0.0695091	0.547222	7	chr7	128027071	A	128032107
RUSC1-AS1	0.0178146	Esophagus_Mucosa	chr1_78663229_G_A_b38	0.153308	0.0698497	0.547222	7	chr1	155316863	A	155321687
RP11-463O12.5	0.0178476	Esophagus_Mucosa	chr1_78663229_G_A_b38	-0.152996	0.069895	0.547222	7	chr12	122870059	A	122888519
IL36A	0.0178619	Esophagus_Mucosa	chr1_78663229_G_A_b38	-0.150709	0.069895	0.547222	7	chr2	113005461	A	113008044
SEMA4C	0.0179167	Esophagus_Mucosa	chr1_78663229_G_A_b38	0.150318	0.0700395	0.547222	7	chr2	96859716	A	96870757
CARD11	0.0180628	Esophagus_Mucosa	chr1_78663229_G_A_b38	0.151656	0.070533	0.547222	7	chr7	2906141	A	3043945
USH1G	0.0180789	Esophagus_Mucosa	chr1_78663229_G_A_b38	-0.153654	0.070533	0.547222	7	chr17	74916084	A	74923256
TMTC1	0.018158	Esophagus_Mucosa	chr1_78663229_G_A_b38	0.149531	0.0707229	0.547222	7	chr12	29500840	A	29784759
CRACR2B	0.0181637	Esophagus_Mucosa	chr1_78663229_G_A_b38	0.151553	0.0707229	0.547222	7	chr11	826144	A	831991
DEFB1	0.0181827	Esophagus_Mucosa	chr1_78663229_G_A_b38	0.150824	0.0707264	0.547222	7	chr8	6870575	A	6878022
PHLDB2	0.0183281	Esophagus_Mucosa	chr1_78663229_G_A_b38	0.15227	0.0711515	0.547222	7	chr3	111859180	A	111976517
OAS2	0.0183283	Esophagus_Mucosa	chr1_78663229_G_A_b38	0.153106	0.0711515	0.547222	7	chr12	112978395	A	113011723
ADAMDEC1	0.0183633	Esophagus_Mucosa	chr1_78663229_G_A_b38	0.148123	0.0712169	0.547222	7	chr8	24384285	A	24406013
DNAJA1	0.0183936	Esophagus_Mucosa	chr1_78663229_G_A_b38	0.152738	0.071264	0.547222	7	chr9	33025211	A	33039907
TNS4	0.0184594	Esophagus_Mucosa	chr1_78663229_G_A_b38	0.152582	0.071448	0.547222	7	chr17	40475828	A	40501597
SASH3	0.0185112	Esophagus_Mucosa	chr1_78663229_G_A_b38	0.150717	0.0715103	0.547222	7	chrX	129779979	A	129795201
AASS	0.0185234	Esophagus_Mucosa	chr1_78663229_G_A_b38	0.152722	0.0715103	0.547222	7	chr7	122076133	A	122144280
A2M	0.0185459	Esophagus_Mucosa	chr1_78663229_G_A_b38	0.149403	0.0715103	0.547222	7	chr12	9068183	A	9116229
RGS17	0.0185485	Esophagus_Mucosa	chr1_78663229_G_A_b38	-0.153047	0.0715103	0.547222	7	chr6	153004459	A	153131249
CCR5	0.0185888	Esophagus_Mucosa	chr1_78663229_G_A_b38	0.147134	0.0715828	0.547222	7	chr3	46370854	A	46376206
CTSS	0.0186039	Esophagus_Mucosa	chr1_78663229_G_A_b38	0.15025	0.0715828	0.547222	7	chr1	150730196	A	150765957
MYO1G	0.0186299	Esophagus_Mucosa	chr1_78663229_G_A_b38	0.151178	0.0716127	0.547222	7	chr7	44962662	A	44979098
LAMB1	0.0189011	Esophagus_Mucosa	chr1_78663229_G_A_b38	0.150755	0.0725839	0.547222	7	chr7	107923803	A	108003255
OVOL1	0.0189735	Esophagus_Mucosa	chr1_78663229_G_A_b38	-0.151659	0.0727608	0.547222	7	chr11	65787022	A	65796859
TARS	0.0189847	Esophagus_Mucosa	chr1_78663229_G_A_b38	0.147797	0.0727608	0.547222	7	chr5	33440696	A	33469539
SELPLG	0.0190173	Esophagus_Mucosa	chr1_78663229_G_A_b38	0.150132	0.0727608	0.547222	7	chr12	108622277	A	108633959
IRF9	0.0190215	Esophagus_Mucosa	chr1_78663229_G_A_b38	0.151028	0.0727608	0.547222	7	chr14	24161053	A	24166565
MTND4P20	0.0190759	Esophagus_Mucosa	chr1_78663229_G_A_b38	-0.15026	0.0728979	0.547222	7	chr10	94940253	A	94941121
LYPD5	0.019098	Esophagus_Mucosa	chr1_78663229_G_A_b38	0.151436	0.0729111	0.547222	7	chr19	43795929	A	43827206
RP11-386I14.4	0.0193076	Esophagus_Mucosa	chr1_78663229_G_A_b38	0.15037	0.0736396	0.547222	7	chr1	78004346	A	78004554
PCK2	0.0193858	Esophagus_Mucosa	chr1_78663229_G_A_b38	0.151973	0.0737373	0.547222	7	chr14	24094053	A	24110598
MT1H	0.0193908	Esophagus_Mucosa	chr1_78663229_G_A_b38	-0.15116	0.0737373	0.547222	7	chr16	56669814	A	56671129
RDH10	0.0193916	Esophagus_Mucosa	chr1_78663229_G_A_b38	0.151757	0.0737373	0.547222	7	chr8	73294612	A	73325281
CD3E	0.0194268	Esophagus_Mucosa	chr1_78663229_G_A_b38	0.147383	0.0737373	0.547222	7	chr11	118304545	A	118316175
PRRX2	0.0194273	Esophagus_Mucosa	chr1_78663229_G_A_b38	0.147192	0.0737373	0.547222	7	chr9	129665641	A	129722674
SPON1	0.0194953	Esophagus_Mucosa	chr1_78663229_G_A_b38	0.149394	0.0739237	0.547222	7	chr11	13962689	A	14267884
ITGAM	0.0195417	Esophagus_Mucosa	chr1_78663229_G_A_b38	0.151446	0.073967	0.547222	7	chr16	31259990	A	31332892
SNORA53	0.0195445	Esophagus_Mucosa	chr1_78663229_G_A_b38	0.14979	0.073967	0.547222	7	chr12	98599635	A	98599883
CD74	0.0196425	Esophagus_Mucosa	chr1_78663229_G_A_b38	0.151811	0.0742662	0.547222	7	chr5	150401637	A	150412929
IGLV3-9	0.0199073	Esophagus_Mucosa	chr1_78663229_G_A_b38	0.140574	0.0751949	0.547222	7	chr22	22819010	A	22819756
CXCL13	0.0199782	Esophagus_Mucosa	chr1_78663229_G_A_b38	0.148515	0.0753899	0.547222	7	chr4	77511753	A	77611834
MAP1LC3A	0.0200714	Esophagus_Mucosa	chr1_78663229_G_A_b38	-0.150652	0.0756099	0.547222	7	chr20	34546854	A	34560345
FPR3	0.0200751	Esophagus_Mucosa	chr1_78663229_G_A_b38	0.148522	0.0756099	0.547222	7	chr19	51795163	A	51826189
BTN3A3	0.0200999	Esophagus_Mucosa	chr1_78663229_G_A_b38	0.14784	0.0756306	0.547222	7	chr6	26440472	A	26453415
TNFRSF18	0.0201615	Esophagus_Mucosa	chr1_78663229_G_A_b38	0.150591	0.075723	0.547222	7	chr1	1203508	A	1206691
ECSCR	0.0201632	Esophagus_Mucosa	chr1_78663229_G_A_b38	0.145077	0.075723	0.547222	7	chr5	139448556	A	139462743
DUSP4	0.0202282	Esophagus_Mucosa	chr1_78663229_G_A_b38	-0.14922	0.0758945	0.547222	7	chr8	29333064	A	29350668
CCL18	0.0202513	Esophagus_Mucosa	chr1_78663229_G_A_b38	0.146728	0.0759084	0.547222	7	chr17	36064280	A	36072032
TRAC	0.0203872	Esophagus_Mucosa	chr1_78663229_G_A_b38	0.147876	0.0763448	0.547222	7	chr14	22547506	A	22552154
TIMP4	0.0204608	Esophagus_Mucosa	chr1_78663229_G_A_b38	0.148846	0.0764874	0.547222	7	chr3	12153051	A	12159351
FDCSP	0.0204643	Esophagus_Mucosa	chr1_78663229_G_A_b38	0.141622	0.0764874	0.547222	7	chr4	70226071	A	70235252
KRT14	0.0205264	Esophagus_Mucosa	chr1_78663229_G_A_b38	0.150261	0.0766462	0.547222	7	chr17	41582279	A	41586921
STAT2	0.020647	Esophagus_Mucosa	chr1_78663229_G_A_b38	0.145915	0.0770232	0.547222	7	chr12	56341597	A	56360126
LCN6	0.0207354	Esophagus_Mucosa	chr1_78663229_G_A_b38	0.148443	0.0772795	0.547222	7	chr9	136744011	A	136748528
RP1-102E24.8	0.0207601	Esophagus_Mucosa	chr1_78663229_G_A_b38	0.145587	0.0772978	0.547222	7	chr12	6393905	A	6396148
SERPINH1	0.0208801	Esophagus_Mucosa	chr1_78663229_G_A_b38	0.148172	0.0776708	0.547222	7	chr11	75562056	A	75572783
RASAL3	0.0210446	Esophagus_Mucosa	chr1_78663229_G_A_b38	0.148833	0.0782086	0.547222	7	chr19	15451624	A	15464571
PCAT19	0.0210832	Esophagus_Mucosa	chr1_78663229_G_A_b38	0.139809	0.0782766	0.547222	7	chr19	41454169	A	41500649
IRX4	0.0211029	Esophagus_Mucosa	chr1_78663229_G_A_b38	0.148815	0.0782766	0.547222	7	chr5	1877413	A	1887236
FTH1P2	0.0211625	Esophagus_Mucosa	chr1_78663229_G_A_b38	-0.14947	0.0783605	0.547222	7	chr1	228687415	A	228687826
VWF	0.0211852	Esophagus_Mucosa	chr1_78663229_G_A_b38	0.148777	0.0783605	0.547222	7	chr12	5948874	A	6124770
SNORA71	0.0211855	Esophagus_Mucosa	chr1_78663229_G_A_b38	0.146408	0.0783605	0.547222	7	chr20	38421647	A	38421774
KRT9	0.0212615	Esophagus_Mucosa	chr1_78663229_G_A_b38	-0.14285	0.078506	0.547222	7	chr17	41565841	A	41572058
RP11-54O7.3	0.021265	Esophagus_Mucosa	chr1_78663229_G_A_b38	-0.144979	0.078506	0.547222	7	chr1	916870	A	919692
SNORA44	0.0213378	Esophagus_Mucosa	chr1_78663229_G_A_b38	0.149009	0.0786102	0.547222	7	chr1	28580381	A	28580512
GOLM1	0.0213613	Esophagus_Mucosa	chr1_78663229_G_A_b38	0.148449	0.0786102	0.547222	7	chr9	86026146	A	86100173
AGAP12P	0.0213717	Esophagus_Mucosa	chr1_78663229_G_A_b38	-0.146999	0.0786102	0.547222	7	chr10	48009873	A	48031640
C1QA	0.0213735	Esophagus_Mucosa	chr1_78663229_G_A_b38	0.14608	0.0786102	0.547222	7	chr1	22636506	A	22639608
MMP7	0.0215399	Esophagus_Mucosa	chr1_78663229_G_A_b38	0.141845	0.079074	0.547222	7	chr11	102520508	A	102530753
KLF10	0.0215399	Esophagus_Mucosa	chr1_78663229_G_A_b38	0.148693	0.079074	0.547222	7	chr8	102648779	A	102655902
CTA-384D8.35	0.0216944	Esophagus_Mucosa	chr1_78663229_G_A_b38	0.145556	0.0795658	0.547222	7	chr22	50542305	A	50542649
IL22RA1	0.0217145	Esophagus_Mucosa	chr1_78663229_G_A_b38	-0.148443	0.0795658	0.547222	7	chr1	24119771	A	24143121
TMEM255B	0.0218094	Esophagus_Mucosa	chr1_78663229_G_A_b38	0.143558	0.0797455	0.547222	7	chr13	113759240	A	113816995
FSTL1	0.021815	Esophagus_Mucosa	chr1_78663229_G_A_b38	0.145749	0.0797455	0.547222	7	chr3	120392293	A	120451253
FBLIM1	0.0218396	Esophagus_Mucosa	chr1_78663229_G_A_b38	0.148109	0.0797455	0.547222	7	chr1	15756607	A	15786594
TEAD2	0.0218791	Esophagus_Mucosa	chr1_78663229_G_A_b38	0.146017	0.0797455	0.547222	7	chr19	49340861	A	49362457
PLOD3	0.0218886	Esophagus_Mucosa	chr1_78663229_G_A_b38	0.145176	0.0797455	0.547222	7	chr7	101205977	A	101218318
SLC44A4	0.0219032	Esophagus_Mucosa	chr1_78663229_G_A_b38	0.148262	0.0797455	0.547222	7	chr6	31863192	A	31879046
RP11-438L19.1	0.0219129	Esophagus_Mucosa	chr1_78663229_G_A_b38	0.140919	0.0797455	0.547222	7	chr2	183214319	A	183215400
CH17-360D5.3	0.0219264	Esophagus_Mucosa	chr1_78663229_G_A_b38	0.147187	0.0797455	0.547222	7	chr10	47970043	A	47973496
SLC6A10P	0.0219543	Esophagus_Mucosa	chr1_78663229_G_A_b38	-0.142585	0.0797726	0.547222	7	chr16	32877469	A	32885501
EVI2B	0.0220336	Esophagus_Mucosa	chr1_78663229_G_A_b38	0.146976	0.0799306	0.547222	7	chr17	31303766	A	31314112
ACY3	0.0220386	Esophagus_Mucosa	chr1_78663229_G_A_b38	0.147363	0.0799306	0.547222	7	chr11	67642555	A	67650659
CD302	0.0220696	Esophagus_Mucosa	chr1_78663229_G_A_b38	0.145787	0.0799691	0.547222	7	chr2	159771028	A	159798255
TES	0.0221521	Esophagus_Mucosa	chr1_78663229_G_A_b38	0.142737	0.080015	0.547222	7	chr7	116222804	A	116258783
FAM65C	0.0221993	Esophagus_Mucosa	chr1_78663229_G_A_b38	0.13867	0.080015	0.547222	7	chr20	50586108	A	50691528
FABP5P7	0.0222039	Esophagus_Mucosa	chr1_78663229_G_A_b38	0.147739	0.080015	0.547222	7	chr11	59781318	A	59781722
LCP2	0.0222314	Esophagus_Mucosa	chr1_78663229_G_A_b38	0.146446	0.080015	0.547222	7	chr5	170246237	A	170298227
AC147651.4	0.0222357	Esophagus_Mucosa	chr1_78663229_G_A_b38	0.146435	0.080015	0.547222	7	chr7	603185	A	608482
TMEM176A	0.0222362	Esophagus_Mucosa	chr1_78663229_G_A_b38	0.142668	0.080015	0.547222	7	chr7	150800534	A	150805120
NSUN5P1	0.0222408	Esophagus_Mucosa	chr1_78663229_G_A_b38	0.144346	0.080015	0.547222	7	chr7	75410322	A	75416787
ZFAND5	0.0222457	Esophagus_Mucosa	chr1_78663229_G_A_b38	-0.148373	0.080015	0.547222	7	chr9	72351425	A	72365235
AIM2	0.0223115	Esophagus_Mucosa	chr1_78663229_G_A_b38	0.148325	0.0801782	0.547222	7	chr1	159062484	A	159147096
KRT16P6	0.0224405	Esophagus_Mucosa	chr1_78663229_G_A_b38	0.147387	0.0805349	0.547222	7	chr17	16817983	A	16822579
ITGB2	0.0224519	Esophagus_Mucosa	chr1_78663229_G_A_b38	0.145224	0.0805349	0.547222	7	chr21	44885953	A	44931989
SQLE	0.0225523	Esophagus_Mucosa	chr1_78663229_G_A_b38	0.145094	0.08078	0.547222	7	chr8	124998497	A	125022283
C1QC	0.0225804	Esophagus_Mucosa	chr1_78663229_G_A_b38	0.144479	0.08078	0.547222	7	chr1	22643630	A	22648110
CLDN10	0.0225821	Esophagus_Mucosa	chr1_78663229_G_A_b38	-0.147503	0.08078	0.547222	7	chr13	95433604	A	95578201
ZAP70	0.0226332	Esophagus_Mucosa	chr1_78663229_G_A_b38	0.145249	0.0808888	0.547222	7	chr2	97713560	A	97739862
RP1-272L16.1	0.0228102	Esophagus_Mucosa	chr1_78663229_G_A_b38	0.147053	0.0814168	0.547222	7	chr1	209528455	A	209567673
POLB	0.0228225	Esophagus_Mucosa	chr1_78663229_G_A_b38	0.138247	0.0814168	0.547222	7	chr8	42338454	A	42371808
IGFBP4	0.0229402	Esophagus_Mucosa	chr1_78663229_G_A_b38	0.140516	0.081734	0.547222	7	chr17	40443461	A	40457731
CA2	0.0229531	Esophagus_Mucosa	chr1_78663229_G_A_b38	0.145385	0.081734	0.547222	7	chr8	85463852	A	85481493
GZMA	0.0231022	Esophagus_Mucosa	chr1_78663229_G_A_b38	0.144216	0.08219	0.547222	7	chr5	55102648	A	55110252
HHEX	0.0231632	Esophagus_Mucosa	chr1_78663229_G_A_b38	0.146696	0.082254	0.547222	7	chr10	92689951	A	92695646
MRGPRX3	0.0231757	Esophagus_Mucosa	chr1_78663229_G_A_b38	0.140638	0.082254	0.547222	7	chr11	18120955	A	18138480
LYVE1	0.0231943	Esophagus_Mucosa	chr1_78663229_G_A_b38	0.142543	0.082254	0.547222	7	chr11	10556966	A	10611689
KLRB1	0.0232042	Esophagus_Mucosa	chr1_78663229_G_A_b38	0.143118	0.082254	0.547222	7	chr12	9594551	A	9607886
RARRES3	0.0232827	Esophagus_Mucosa	chr1_78663229_G_A_b38	0.146956	0.0824578	0.547222	7	chr11	63536809	A	63546462
LCN10	0.0233424	Esophagus_Mucosa	chr1_78663229_G_A_b38	0.145923	0.0825945	0.547222	7	chr9	136738167	A	136742959
CCL17	0.0234332	Esophagus_Mucosa	chr1_78663229_G_A_b38	-0.144327	0.0828408	0.547222	7	chr16	57404767	A	57416062
HSPA8	0.0234964	Esophagus_Mucosa	chr1_78663229_G_A_b38	0.142596	0.0829896	0.547222	7	chr11	123057489	A	123063230
MMRN1	0.0235393	Esophagus_Mucosa	chr1_78663229_G_A_b38	0.143949	0.0830663	0.547222	7	chr4	89879532	A	89954629
ME1	0.0235898	Esophagus_Mucosa	chr1_78663229_G_A_b38	-0.144123	0.0831693	0.547222	7	chr6	83210389	A	83431071
GPX8	0.0236615	Esophagus_Mucosa	chr1_78663229_G_A_b38	0.142027	0.0832909	0.547222	7	chr5	55160118	A	55167071
BTN3A2	0.0236668	Esophagus_Mucosa	chr1_78663229_G_A_b38	0.14536	0.0832909	0.547222	7	chr6	26365159	A	26378320
COL6A3	0.0237184	Esophagus_Mucosa	chr1_78663229_G_A_b38	0.144304	0.0833577	0.547222	7	chr2	237324003	A	237414375
NCF4	0.0237283	Esophagus_Mucosa	chr1_78663229_G_A_b38	0.146166	0.0833577	0.547222	7	chr22	36860988	A	36878015
SPINK8	0.0237827	Esophagus_Mucosa	chr1_78663229_G_A_b38	-0.144927	0.0834738	0.547222	7	chr3	48306842	A	48328341
SERPINB2	0.02387	Esophagus_Mucosa	chr1_78663229_G_A_b38	-0.141299	0.0837054	0.547222	7	chr18	63871692	A	63903890
ARHGDIB	0.0239004	Esophagus_Mucosa	chr1_78663229_G_A_b38	0.145006	0.0837367	0.547222	7	chr12	14942017	A	14961728
RP3-508I15.21	0.0239272	Esophagus_Mucosa	chr1_78663229_G_A_b38	0.136622	0.0837561	0.547222	7	chr22	38742625	A	38743115
HLA-F	0.0241328	Esophagus_Mucosa	chr1_78663229_G_A_b38	0.1448	0.0844	0.547222	7	chr6	29722775	A	29738528
RASGRP4	0.0242016	Esophagus_Mucosa	chr1_78663229_G_A_b38	0.145939	0.084492	0.547222	7	chr19	38409085	A	38426305
OR2I1P	0.0242022	Esophagus_Mucosa	chr1_78663229_G_A_b38	0.143467	0.084492	0.547222	7	chr6	29553219	A	29554166
HLA-DRB1	0.0242642	Esophagus_Mucosa	chr1_78663229_G_A_b38	0.146422	0.0846331	0.547222	7	chr6	32578769	A	32589848
MAP4K1	0.0243953	Esophagus_Mucosa	chr1_78663229_G_A_b38	0.143856	0.0849367	0.547222	7	chr19	38587641	A	38618882
CLCA3P	0.0244147	Esophagus_Mucosa	chr1_78663229_G_A_b38	0.140025	0.0849367	0.547222	7	chr1	86634273	A	86655376
APOBEC3B	0.0244297	Esophagus_Mucosa	chr1_78663229_G_A_b38	0.140765	0.0849367	0.547222	7	chr22	38982347	A	38992804
ITIH3	0.024438	Esophagus_Mucosa	chr1_78663229_G_A_b38	0.142437	0.0849367	0.547222	7	chr3	52794768	A	52809009
ITPKC	0.0244909	Esophagus_Mucosa	chr1_78663229_G_A_b38	-0.145131	0.0850452	0.547222	7	chr19	40717103	A	40740855
TBC1D10C	0.024557	Esophagus_Mucosa	chr1_78663229_G_A_b38	0.143536	0.0851413	0.547222	7	chr11	67403915	A	67410089
CD33	0.0245621	Esophagus_Mucosa	chr1_78663229_G_A_b38	0.145751	0.0851413	0.547222	7	chr19	51225064	A	51240016
FUT11	0.0246494	Esophagus_Mucosa	chr1_78663229_G_A_b38	-0.140667	0.0853684	0.547222	7	chr10	73772863	A	73780251
LCP1	0.0247273	Esophagus_Mucosa	chr1_78663229_G_A_b38	0.142957	0.0854785	0.547222	7	chr13	46125920	A	46211871
PODXL	0.0247491	Esophagus_Mucosa	chr1_78663229_G_A_b38	0.144202	0.0854785	0.547222	7	chr7	131500262	A	131558217
XPNPEP2	0.0247635	Esophagus_Mucosa	chr1_78663229_G_A_b38	0.140635	0.0854785	0.547222	7	chrX	129738974	A	129769538
MFGE8	0.0247947	Esophagus_Mucosa	chr1_78663229_G_A_b38	0.142689	0.0854785	0.547222	7	chr15	88898683	A	88913411
RP11-557H15.3	0.0248199	Esophagus_Mucosa	chr1_78663229_G_A_b38	0.145696	0.0854785	0.547222	7	chr6	134428240	A	134520585
NTF4	0.0248254	Esophagus_Mucosa	chr1_78663229_G_A_b38	0.142862	0.0854785	0.547222	7	chr19	49061133	A	49065054
FMOD	0.0248339	Esophagus_Mucosa	chr1_78663229_G_A_b38	0.141914	0.0854785	0.547222	7	chr1	203340628	A	203351489
SNORA52	0.0250467	Esophagus_Mucosa	chr1_78663229_G_A_b38	0.143843	0.0861244	0.547222	7	chr11	811681	A	811814
THBS1	0.0250736	Esophagus_Mucosa	chr1_78663229_G_A_b38	0.143717	0.0861244	0.547222	7	chr15	39581079	A	39599466
SLAMF7	0.0250876	Esophagus_Mucosa	chr1_78663229_G_A_b38	-0.138704	0.0861244	0.547222	7	chr1	160739057	A	160754821
CSRNP1	0.0252792	Esophagus_Mucosa	chr1_78663229_G_A_b38	-0.144468	0.0867062	0.547222	7	chr3	39141855	A	39146722
SLC7A5	0.0254319	Esophagus_Mucosa	chr1_78663229_G_A_b38	0.145199	0.0871539	0.547222	7	chr16	87830023	A	87869488
ELF3	0.025492	Esophagus_Mucosa	chr1_78663229_G_A_b38	-0.144733	0.0872521	0.547222	7	chr1	202007945	A	202017188
LINC01871	0.0255051	Esophagus_Mucosa	chr1_78663229_G_A_b38	0.139987	0.0872521	0.547222	7	chr2	7725801	A	7730705
RP11-364L4.1	0.0256524	Esophagus_Mucosa	chr1_78663229_G_A_b38	0.144546	0.0876302	0.547222	7	chr4	143349275	A	143350117
AGAP9	0.0256637	Esophagus_Mucosa	chr1_78663229_G_A_b38	0.143107	0.0876302	0.547222	7	chr10	47501854	A	47523638
FMO9P	0.0256828	Esophagus_Mucosa	chr1_78663229_G_A_b38	-0.142095	0.0876302	0.547222	7	chr1	166603916	A	166631400
RP11-458F8.4	0.025775	Esophagus_Mucosa	chr1_78663229_G_A_b38	0.136866	0.0877971	0.547222	7	chr7	66902857	A	66906297
PARP10	0.0257765	Esophagus_Mucosa	chr1_78663229_G_A_b38	0.13924	0.0877971	0.547222	7	chr8	143977153	A	144012772
CTHRC1	0.0258267	Esophagus_Mucosa	chr1_78663229_G_A_b38	0.142634	0.0878856	0.547222	7	chr8	103371515	A	103382997
SAMD1	0.0258474	Esophagus_Mucosa	chr1_78663229_G_A_b38	0.137178	0.0878856	0.547222	7	chr19	14087840	A	14091036
ITGAX	0.0259001	Esophagus_Mucosa	chr1_78663229_G_A_b38	0.144282	0.0879885	0.547222	7	chr16	31355134	A	31382997
RASSF8-AS1	0.025978	Esophagus_Mucosa	chr1_78663229_G_A_b38	0.140093	0.088111	0.547222	7	chr12	25939329	A	25959765
ERN2	0.0259812	Esophagus_Mucosa	chr1_78663229_G_A_b38	0.140293	0.088111	0.547222	7	chr16	23690368	A	23713500
SERPINE2	0.0260356	Esophagus_Mucosa	chr1_78663229_G_A_b38	0.143523	0.0882192	0.547222	7	chr2	223975112	A	224039319
RGS16	0.0262638	Esophagus_Mucosa	chr1_78663229_G_A_b38	0.14174	0.0889156	0.547222	7	chr1	182598623	A	182604408
CD84	0.0263436	Esophagus_Mucosa	chr1_78663229_G_A_b38	0.141884	0.0891087	0.547222	7	chr1	160541095	A	160579516
SAMD5	0.0263743	Esophagus_Mucosa	chr1_78663229_G_A_b38	-0.143915	0.0891235	0.547222	7	chr6	147508927	A	147570021
RP11-7K24.3	0.0263935	Esophagus_Mucosa	chr1_78663229_G_A_b38	-0.143769	0.0891235	0.547222	7	chr6	42092233	A	42094259
LAPTM5	0.0264961	Esophagus_Mucosa	chr1_78663229_G_A_b38	0.142407	0.089393	0.547222	7	chr1	30732469	A	30757820
VNN2	0.0265284	Esophagus_Mucosa	chr1_78663229_G_A_b38	0.143509	0.0894249	0.547222	7	chr6	132743870	A	132763459
DOCK2	0.026598	Esophagus_Mucosa	chr1_78663229_G_A_b38	0.141756	0.0895824	0.547222	7	chr5	169637247	A	170083382
C4orf48	0.0268203	Esophagus_Mucosa	chr1_78663229_G_A_b38	0.143402	0.0902534	0.547222	7	chr4	2041993	A	2043970
SERPINB11	0.0268653	Esophagus_Mucosa	chr1_78663229_G_A_b38	-0.138787	0.0902563	0.547222	7	chr18	63647579	A	63726432
SRGN	0.026885	Esophagus_Mucosa	chr1_78663229_G_A_b38	0.143008	0.0902563	0.547222	7	chr10	69088106	A	69104811
BCL2L15	0.0268902	Esophagus_Mucosa	chr1_78663229_G_A_b38	0.141676	0.0902563	0.547222	7	chr1	113880703	A	113887547
CPVL	0.0270231	Esophagus_Mucosa	chr1_78663229_G_A_b38	0.140677	0.0905604	0.547222	7	chr7	28995231	A	29195451
KPRP	0.0270271	Esophagus_Mucosa	chr1_78663229_G_A_b38	-0.143475	0.0905604	0.547222	7	chr1	152759561	A	152762052
HCLS1	0.0270636	Esophagus_Mucosa	chr1_78663229_G_A_b38	0.141314	0.0906054	0.547222	7	chr3	121631399	A	121660927
C2	0.0271681	Esophagus_Mucosa	chr1_78663229_G_A_b38	0.14078	0.0908774	0.547222	7	chr6	31897785	A	31945649
RHOT1P1	0.0272567	Esophagus_Mucosa	chr1_78663229_G_A_b38	-0.139627	0.091096	0.547222	7	chr18	14222008	A	14222331
C10orf10	0.0273447	Esophagus_Mucosa	chr1_78663229_G_A_b38	0.136906	0.091277	0.547222	7	chr10	44970981	A	44978810
RP11-274B21.12	0.0273575	Esophagus_Mucosa	chr1_78663229_G_A_b38	0.139975	0.091277	0.547222	7	chr7	128653690	A	128653968
TRIM47	0.0275035	Esophagus_Mucosa	chr1_78663229_G_A_b38	0.136873	0.0916179	0.547222	7	chr17	75874161	A	75876371
SMOX	0.0275383	Esophagus_Mucosa	chr1_78663229_G_A_b38	-0.140525	0.0916179	0.547222	7	chr20	4120980	A	4187747
GPRC5B	0.0275532	Esophagus_Mucosa	chr1_78663229_G_A_b38	0.141484	0.0916179	0.547222	7	chr16	19858468	A	19886167
HLA-A	0.0276061	Esophagus_Mucosa	chr1_78663229_G_A_b38	0.142574	0.0916368	0.547222	7	chr6	29941260	A	29945884
IKZF3	0.0276376	Esophagus_Mucosa	chr1_78663229_G_A_b38	0.138489	0.0916368	0.547222	7	chr17	39757715	A	39864188
LRRC25	0.0276678	Esophagus_Mucosa	chr1_78663229_G_A_b38	0.141912	0.0916368	0.547222	7	chr19	18391144	A	18397617
MBL1P	0.0276683	Esophagus_Mucosa	chr1_78663229_G_A_b38	0.136827	0.0916368	0.547222	7	chr10	79920178	A	79923119
COL18A1	0.0276872	Esophagus_Mucosa	chr1_78663229_G_A_b38	0.141081	0.0916368	0.547222	7	chr21	45405137	A	45513720
ABCC3	0.0276992	Esophagus_Mucosa	chr1_78663229_G_A_b38	0.141522	0.0916368	0.547222	7	chr17	50634777	A	50692252
PLCB2	0.0277676	Esophagus_Mucosa	chr1_78663229_G_A_b38	0.141884	0.0917853	0.547222	7	chr15	40284256	A	40307922
HSD11B1	0.0279423	Esophagus_Mucosa	chr1_78663229_G_A_b38	0.139369	0.0921727	0.547222	7	chr1	209686178	A	209734950
CORO1A	0.0279546	Esophagus_Mucosa	chr1_78663229_G_A_b38	0.139623	0.0921727	0.547222	7	chr16	30182827	A	30189076
ADAMTS5	0.0279554	Esophagus_Mucosa	chr1_78663229_G_A_b38	0.139028	0.0921727	0.547222	7	chr21	26917912	A	26966513
CD2	0.0280438	Esophagus_Mucosa	chr1_78663229_G_A_b38	0.137431	0.0923304	0.547222	7	chr1	116754385	A	116769228
IRF1	0.0280503	Esophagus_Mucosa	chr1_78663229_G_A_b38	0.141387	0.0923304	0.547222	7	chr5	132481609	A	132490798
ATP12A	0.0281242	Esophagus_Mucosa	chr1_78663229_G_A_b38	-0.136686	0.0923639	0.547222	7	chr13	24680411	A	24712493
KRT16P2	0.0281254	Esophagus_Mucosa	chr1_78663229_G_A_b38	0.138354	0.0923639	0.547222	7	chr17	16829999	A	16832830
NMB	0.0281313	Esophagus_Mucosa	chr1_78663229_G_A_b38	0.142794	0.0923639	0.547222	7	chr15	84655129	A	84658563
EFEMP1	0.0283164	Esophagus_Mucosa	chr1_78663229_G_A_b38	0.139568	0.0928939	0.547222	7	chr2	55865967	A	55924139
PSAT1	0.0283574	Esophagus_Mucosa	chr1_78663229_G_A_b38	0.142807	0.0929505	0.547222	7	chr9	78297143	A	78330093
HLA-DMB	0.0284095	Esophagus_Mucosa	chr1_78663229_G_A_b38	0.142066	0.0930433	0.547222	7	chr6	32934629	A	32941070
CYP4F35P	0.0284371	Esophagus_Mucosa	chr1_78663229_G_A_b38	-0.140059	0.0930562	0.547222	7	chr18	14337423	A	14342524
EBI3	0.0286912	Esophagus_Mucosa	chr1_78663229_G_A_b38	0.139248	0.0938091	0.547222	7	chr19	4229498	A	4237531
SLC9A3	0.0287229	Esophagus_Mucosa	chr1_78663229_G_A_b38	0.139662	0.0938346	0.547222	7	chr5	474883	A	524332
ANKRD10	0.0287706	Esophagus_Mucosa	chr1_78663229_G_A_b38	0.136605	0.093912	0.547222	7	chr13	110878540	A	110915069
RPL18AP3	0.0288672	Esophagus_Mucosa	chr1_78663229_G_A_b38	0.141827	0.094103	0.547222	7	chr12	104265309	A	104265836
TFPI	0.0288771	Esophagus_Mucosa	chr1_78663229_G_A_b38	0.135022	0.094103	0.547222	7	chr2	187464230	A	187565760
PTPRC	0.0291079	Esophagus_Mucosa	chr1_78663229_G_A_b38	0.139517	0.094603	0.547222	7	chr1	198638671	A	198757283
LAT	0.02912	Esophagus_Mucosa	chr1_78663229_G_A_b38	0.139204	0.094603	0.547222	7	chr16	28984826	A	28990783
SPINK6	0.0291204	Esophagus_Mucosa	chr1_78663229_G_A_b38	-0.133724	0.094603	0.547222	7	chr5	148202794	A	148215137
EFNB1	0.0291737	Esophagus_Mucosa	chr1_78663229_G_A_b38	0.139619	0.094603	0.547222	7	chrX	68828997	A	68842147
PCED1B-AS1	0.029174	Esophagus_Mucosa	chr1_78663229_G_A_b38	0.139273	0.094603	0.547222	7	chr12	47205898	A	47216221
PLAT	0.0292067	Esophagus_Mucosa	chr1_78663229_G_A_b38	0.14161	0.094603	0.547222	7	chr8	42175233	A	42207724
RNU6-322P	0.0292136	Esophagus_Mucosa	chr1_78663229_G_A_b38	0.136751	0.094603	0.547222	7	chr15	100551820	A	100551922
GALNT15	0.0292273	Esophagus_Mucosa	chr1_78663229_G_A_b38	0.138784	0.094603	0.547222	7	chr3	16174649	A	16231992
NRG1	0.0292479	Esophagus_Mucosa	chr1_78663229_G_A_b38	0.141398	0.094603	0.547222	7	chr8	31639386	A	32767959
ICAM2	0.0293116	Esophagus_Mucosa	chr1_78663229_G_A_b38	0.139709	0.094716	0.547222	7	chr17	64005107	A	64020634
IGHJ6	0.0293312	Esophagus_Mucosa	chr1_78663229_G_A_b38	0.133653	0.094716	0.547222	7	chr14	105863198	A	105863258
PSMB9	0.0294985	Esophagus_Mucosa	chr1_78663229_G_A_b38	0.14116	0.0951778	0.547222	7	chr6	32854161	A	32859585
IVL	0.0295892	Esophagus_Mucosa	chr1_78663229_G_A_b38	-0.140007	0.0953918	0.547222	7	chr1	152908545	A	152911886
RAB32	0.0297345	Esophagus_Mucosa	chr1_78663229_G_A_b38	0.140063	0.0957813	0.547222	7	chr6	146543693	A	146554965
ASRGL1	0.0300256	Esophagus_Mucosa	chr1_78663229_G_A_b38	0.139144	0.0966396	0.547222	7	chr11	62337448	A	62393412
AIF1	0.030107	Esophagus_Mucosa	chr1_78663229_G_A_b38	0.138101	0.0967751	0.547222	7	chr6	31615184	A	31617021
RP11-326C3.2	0.0301391	Esophagus_Mucosa	chr1_78663229_G_A_b38	0.140974	0.0967751	0.547222	7	chr11	287305	A	288987
SORD2P	0.0301601	Esophagus_Mucosa	chr1_78663229_G_A_b38	0.122699	0.0967751	0.547222	7	chr15	44825747	A	44881605
ICAM1	0.0301666	Esophagus_Mucosa	chr1_78663229_G_A_b38	0.140477	0.0967751	0.547222	7	chr19	10270835	A	10285800
FADS3	0.0302886	Esophagus_Mucosa	chr1_78663229_G_A_b38	0.136653	0.0970871	0.547222	7	chr11	61873519	A	61892051
C3AR1	0.0303378	Esophagus_Mucosa	chr1_78663229_G_A_b38	0.139294	0.0971652	0.547222	7	chr12	8058302	A	8066471
PARVG	0.0304409	Esophagus_Mucosa	chr1_78663229_G_A_b38	0.139308	0.0974157	0.547222	7	chr22	44172956	A	44208469
MAPK11	0.0306068	Esophagus_Mucosa	chr1_78663229_G_A_b38	0.135594	0.0977376	0.547222	7	chr22	50263713	A	50270767
F2R	0.0306211	Esophagus_Mucosa	chr1_78663229_G_A_b38	0.139117	0.0977376	0.547222	7	chr5	76716043	A	76735781
RP11-630A13.4	0.0306367	Esophagus_Mucosa	chr1_78663229_G_A_b38	-0.139414	0.0977376	0.547222	7	chr4	56662469	A	56665694
RP11-96C23.11	0.0306412	Esophagus_Mucosa	chr1_78663229_G_A_b38	-0.138251	0.0977376	0.547222	7	chr10	87001636	A	87009784
TRGC2	0.0306698	Esophagus_Mucosa	chr1_78663229_G_A_b38	0.138903	0.097749	0.547222	7	chr7	38239580	A	38249572
TMEM45A	0.0307379	Esophagus_Mucosa	chr1_78663229_G_A_b38	0.13752	0.0978281	0.547222	7	chr3	100492619	A	100577444
FMNL1	0.0307448	Esophagus_Mucosa	chr1_78663229_G_A_b38	0.139882	0.0978281	0.547222	7	chr17	45222223	A	45247266
APOL6	0.0307695	Esophagus_Mucosa	chr1_78663229_G_A_b38	0.14056	0.0978281	0.547222	7	chr22	35648395	A	35668409
LCE3E	0.0308249	Esophagus_Mucosa	chr1_78663229_G_A_b38	-0.134201	0.0979248	0.547222	7	chr1	152565654	A	152566772
PLA2G4D	0.0309466	Esophagus_Mucosa	chr1_78663229_G_A_b38	-0.139824	0.0982318	0.547222	7	chr15	42067683	A	42094554
HCST	0.0310255	Esophagus_Mucosa	chr1_78663229_G_A_b38	0.139249	0.0984023	0.547222	7	chr19	35903856	A	35904377
MIA	0.0311487	Esophagus_Mucosa	chr1_78663229_G_A_b38	0.137526	0.0986392	0.547222	7	chr19	40771648	A	40777490
UCP2	0.0311614	Esophagus_Mucosa	chr1_78663229_G_A_b38	0.138017	0.0986392	0.547222	7	chr11	73974667	A	73983307
PRR4	0.0311903	Esophagus_Mucosa	chr1_78663229_G_A_b38	0.138245	0.0986392	0.547222	7	chr12	10845849	A	11121180
RAB11FIP1	0.0312055	Esophagus_Mucosa	chr1_78663229_G_A_b38	-0.135819	0.0986392	0.547222	7	chr8	37858618	A	37899467
MAP3K8	0.0312468	Esophagus_Mucosa	chr1_78663229_G_A_b38	0.14042	0.0986392	0.547222	7	chr10	30433937	A	30461833
TYROBP	0.0312513	Esophagus_Mucosa	chr1_78663229_G_A_b38	0.13879	0.0986392	0.547222	7	chr19	35904401	A	35908295
IGKV1-16	0.0315187	Esophagus_Mucosa	chr1_78663229_G_A_b38	0.12973	0.0993635	0.547222	7	chr2	89099859	A	89100361
LINC01133	0.0315315	Esophagus_Mucosa	chr1_78663229_G_A_b38	0.13649	0.0993635	0.547222	7	chr1	159961218	A	159984750
NGFR	0.0316553	Esophagus_Mucosa	chr1_78663229_G_A_b38	0.137997	0.0996735	0.547222	7	chr17	49502063	A	49515017
AP000892.6	0.0318542	Esophagus_Mucosa	chr1_78663229_G_A_b38	0.137778	0.100219	0.547222	7	chr11	117206357	A	117210292
CCL5	0.0320953	Esophagus_Mucosa	chr1_78663229_G_A_b38	0.136748	0.100897	0.547222	7	chr17	35871491	A	35880793
CAPN13	0.032297	Esophagus_Mucosa	chr1_78663229_G_A_b38	0.139002	0.101449	0.547222	7	chr2	30722771	A	30820542
CD27	0.0323474	Esophagus_Mucosa	chr1_78663229_G_A_b38	0.13649	0.101526	0.547222	7	chr12	6444867	A	6451689
FAM107A	0.0323891	Esophagus_Mucosa	chr1_78663229_G_A_b38	0.137195	0.101576	0.547222	7	chr3	58564117	A	58627610
FAM118A	0.03246	Esophagus_Mucosa	chr1_78663229_G_A_b38	0.137397	0.101686	0.547222	7	chr22	45308968	A	45341955
SH3BP2	0.0324761	Esophagus_Mucosa	chr1_78663229_G_A_b38	0.138655	0.101686	0.547222	7	chr4	2793023	A	2841098
PRG2	0.0325476	Esophagus_Mucosa	chr1_78663229_G_A_b38	0.13884	0.101828	0.547222	7	chr11	57386794	A	57390657
GPR15	0.0325937	Esophagus_Mucosa	chr1_78663229_G_A_b38	0.134776	0.101891	0.547222	7	chr3	98531899	A	98533150
CD48	0.0327595	Esophagus_Mucosa	chr1_78663229_G_A_b38	0.136992	0.102328	0.547222	7	chr1	160678746	A	160711851
KAT2A	0.0329214	Esophagus_Mucosa	chr1_78663229_G_A_b38	0.13271	0.102751	0.547222	7	chr17	42113108	A	42121358
C1orf147	0.0329784	Esophagus_Mucosa	chr1_78663229_G_A_b38	0.13801	0.102847	0.547222	7	chr1	206491116	A	206497728
ZNF692	0.0330873	Esophagus_Mucosa	chr1_78663229_G_A_b38	0.132025	0.102969	0.547222	7	chr1	248850006	A	248859085
NDRG4	0.0331191	Esophagus_Mucosa	chr1_78663229_G_A_b38	-0.137829	0.102969	0.547222	7	chr16	58462846	A	58513628
SCGB3A1	0.0331329	Esophagus_Mucosa	chr1_78663229_G_A_b38	0.132768	0.102969	0.547222	7	chr5	180590103	A	180591540
SERTAD2	0.0331653	Esophagus_Mucosa	chr1_78663229_G_A_b38	-0.137073	0.102969	0.547222	7	chr2	64631621	A	64751005
ALOXE3	0.0331769	Esophagus_Mucosa	chr1_78663229_G_A_b38	0.138246	0.102969	0.547222	7	chr17	8095900	A	8119047
KCNE3	0.0331823	Esophagus_Mucosa	chr1_78663229_G_A_b38	0.138168	0.102969	0.547222	7	chr11	74454841	A	74467729
DEGS2	0.0332014	Esophagus_Mucosa	chr1_78663229_G_A_b38	-0.138055	0.102969	0.547222	7	chr14	100144237	A	100160163
DUSP1	0.0332674	Esophagus_Mucosa	chr1_78663229_G_A_b38	-0.132279	0.103092	0.547222	7	chr5	172768090	A	172771195
HCG4	0.0335146	Esophagus_Mucosa	chr1_78663229_G_A_b38	-0.13427	0.103684	0.547222	7	chr6	29791775	A	29792436
CD86	0.0335286	Esophagus_Mucosa	chr1_78663229_G_A_b38	0.134475	0.103684	0.547222	7	chr3	122055366	A	122121139
ADH5	0.0335377	Esophagus_Mucosa	chr1_78663229_G_A_b38	0.135892	0.103684	0.547222	7	chr4	99070978	A	99088801
SERPING1	0.0336266	Esophagus_Mucosa	chr1_78663229_G_A_b38	0.135183	0.103837	0.547222	7	chr11	57597387	A	57614853
ADAMTS9	0.0336402	Esophagus_Mucosa	chr1_78663229_G_A_b38	0.134918	0.103837	0.547222	7	chr3	64515654	A	64688000
NPIPP1	0.0337404	Esophagus_Mucosa	chr1_78663229_G_A_b38	0.131184	0.103993	0.547222	7	chr16	15104312	A	15123498
SNORA27	0.0337441	Esophagus_Mucosa	chr1_78663229_G_A_b38	0.132465	0.103993	0.547222	7	chr13	27255401	A	27255526
SLC39A13	0.0338324	Esophagus_Mucosa	chr1_78663229_G_A_b38	0.134148	0.104184	0.547222	7	chr11	47407132	A	47416501
CARMIL2	0.0339044	Esophagus_Mucosa	chr1_78663229_G_A_b38	0.135608	0.104323	0.547222	7	chr16	67644919	A	67657511
CPLX1	0.0343793	Esophagus_Mucosa	chr1_78663229_G_A_b38	0.129785	0.105701	0.547222	7	chr4	784957	A	826198
GCLM	0.0345488	Esophagus_Mucosa	chr1_78663229_G_A_b38	0.13653	0.106139	0.547222	7	chr1	93885205	A	93909456
FBXL16	0.03458	Esophagus_Mucosa	chr1_78663229_G_A_b38	-0.134975	0.106152	0.547222	7	chr16	692555	A	705829
VPS9D1	0.0347713	Esophagus_Mucosa	chr1_78663229_G_A_b38	0.133417	0.106656	0.547222	7	chr16	89707134	A	89720984
IFIT3	0.0348303	Esophagus_Mucosa	chr1_78663229_G_A_b38	0.137057	0.106753	0.547222	7	chr10	89327894	A	89340971
CLDN17	0.0348816	Esophagus_Mucosa	chr1_78663229_G_A_b38	-0.132826	0.106827	0.547222	7	chr21	30165564	A	30166756
WNT4	0.0350738	Esophagus_Mucosa	chr1_78663229_G_A_b38	-0.136797	0.107269	0.547222	7	chr1	22117305	A	22143969
HIST1H2AG	0.0350807	Esophagus_Mucosa	chr1_78663229_G_A_b38	0.135699	0.107269	0.547222	7	chr6	27133042	A	27135291
IGFL1	0.0351417	Esophagus_Mucosa	chr1_78663229_G_A_b38	-0.136471	0.107332	0.547222	7	chr19	46229752	A	46231243
CCL19	0.035176	Esophagus_Mucosa	chr1_78663229_G_A_b38	0.133942	0.107332	0.547222	7	chr9	34689567	A	34691277
STC2	0.0351837	Esophagus_Mucosa	chr1_78663229_G_A_b38	0.136626	0.107332	0.547222	7	chr5	173314713	A	173329503
FTH1P20	0.0352784	Esophagus_Mucosa	chr1_78663229_G_A_b38	-0.136693	0.107537	0.547222	7	chr2	180872867	A	180873414
TCN2	0.0353534	Esophagus_Mucosa	chr1_78663229_G_A_b38	0.136454	0.107682	0.547222	7	chr22	30607084	A	30627278
ACAT2	0.0354269	Esophagus_Mucosa	chr1_78663229_G_A_b38	0.132984	0.107789	0.547222	7	chr6	159762530	A	159778280
CLASRP	0.0354436	Esophagus_Mucosa	chr1_78663229_G_A_b38	0.131472	0.107789	0.547222	7	chr19	45039040	A	45070956
ANKRD37	0.0354913	Esophagus_Mucosa	chr1_78663229_G_A_b38	-0.136449	0.107851	0.547222	7	chr4	185396021	A	185399028
IGLV1-44	0.0358997	Esophagus_Mucosa	chr1_78663229_G_A_b38	0.128925	0.108935	0.547222	7	chr22	22380766	A	22381347
HEXDC	0.0359192	Esophagus_Mucosa	chr1_78663229_G_A_b38	0.133741	0.108935	0.547222	7	chr17	82418318	A	82442588
CTD-3014M21.1	0.0359315	Esophagus_Mucosa	chr1_78663229_G_A_b38	0.134577	0.108935	0.547222	7	chr17	43360041	A	43361361
SNAI1	0.0360268	Esophagus_Mucosa	chr1_78663229_G_A_b38	0.1355	0.109139	0.547222	7	chr20	49982999	A	49988886
MASP1	0.0362088	Esophagus_Mucosa	chr1_78663229_G_A_b38	0.132154	0.109606	0.547222	7	chr3	187217285	A	187292022
RP13-638C3.2	0.0363371	Esophagus_Mucosa	chr1_78663229_G_A_b38	0.133303	0.109909	0.547222	7	chr17	82578023	A	82578616
ABCA13	0.036379	Esophagus_Mucosa	chr1_78663229_G_A_b38	0.135254	0.109951	0.547222	7	chr7	48171458	A	48647496
CDK5RAP3	0.0364545	Esophagus_Mucosa	chr1_78663229_G_A_b38	0.133754	0.110094	0.547222	7	chr17	47967810	A	47981772
EEF1A1P5	0.0365164	Esophagus_Mucosa	chr1_78663229_G_A_b38	0.135896	0.110153	0.547222	7	chr9	133019486	A	133020874
AOX1	0.0365529	Esophagus_Mucosa	chr1_78663229_G_A_b38	0.134737	0.110153	0.547222	7	chr2	200585868	A	200677064
NLGN2	0.0365584	Esophagus_Mucosa	chr1_78663229_G_A_b38	0.132606	0.110153	0.547222	7	chr17	7404874	A	7419860
LAMC1	0.0368728	Esophagus_Mucosa	chr1_78663229_G_A_b38	0.133498	0.111015	0.547222	7	chr1	183023460	A	183145592
FES	0.0370163	Esophagus_Mucosa	chr1_78663229_G_A_b38	0.131508	0.111362	0.547222	7	chr15	90883695	A	90895776
MNDA	0.0371181	Esophagus_Mucosa	chr1_78663229_G_A_b38	0.134688	0.111582	0.547222	7	chr1	158831317	A	158849506
FHL5	0.0372128	Esophagus_Mucosa	chr1_78663229_G_A_b38	0.132542	0.111781	0.547222	7	chr6	96562548	A	96616636
TMEM35B	0.0372765	Esophagus_Mucosa	chr1_78663229_G_A_b38	0.131829	0.111856	0.547222	7	chr1	34981535	A	34985353
RPL23AP1	0.0373059	Esophagus_Mucosa	chr1_78663229_G_A_b38	0.132478	0.111856	0.547222	7	chr6	29726669	A	29726882
IGHV3-23	0.0373232	Esophagus_Mucosa	chr1_78663229_G_A_b38	0.129164	0.111856	0.547222	7	chr14	106268606	A	106269140
SLC9A4	0.0373673	Esophagus_Mucosa	chr1_78663229_G_A_b38	-0.133808	0.111902	0.547222	7	chr2	102473303	A	102533972
IRF8	0.0374509	Esophagus_Mucosa	chr1_78663229_G_A_b38	0.133226	0.112067	0.547222	7	chr16	85898803	A	85922609
IGKJ3	0.0375377	Esophagus_Mucosa	chr1_78663229_G_A_b38	0.128495	0.11224	0.547222	7	chr2	88861221	A	88861258
AC010761.9	0.037591	Esophagus_Mucosa	chr1_78663229_G_A_b38	0.134614	0.112314	0.547222	7	chr17	28745569	A	28747652
SPN	0.0376447	Esophagus_Mucosa	chr1_78663229_G_A_b38	0.132741	0.112389	0.547222	7	chr16	29662979	A	29670876
ABL1	0.0379551	Esophagus_Mucosa	chr1_78663229_G_A_b38	0.129968	0.113229	0.547222	7	chr9	130713946	A	130887675
CTD-2547H18.1	0.0382094	Esophagus_Mucosa	chr1_78663229_G_A_b38	-0.130134	0.113822	0.547222	7	chr11	76955417	A	76978619
PLAUR	0.0382118	Esophagus_Mucosa	chr1_78663229_G_A_b38	0.133854	0.113822	0.547222	7	chr19	43646095	A	43670547
CYP1B1	0.0383525	Esophagus_Mucosa	chr1_78663229_G_A_b38	0.131569	0.114154	0.547222	7	chr2	38067507	A	38109902
CYSTM1	0.0384732	Esophagus_Mucosa	chr1_78663229_G_A_b38	0.132001	0.114426	0.547222	7	chr5	140174642	A	140282052
CTD-2583A14.8	0.03851	Esophagus_Mucosa	chr1_78663229_G_A_b38	0.129117	0.114449	0.547222	7	chr19	57867038	A	57867884
SLC28A3	0.0386611	Esophagus_Mucosa	chr1_78663229_G_A_b38	0.131289	0.114811	0.547222	7	chr9	84275457	A	84340683
ADGRF5	0.038728	Esophagus_Mucosa	chr1_78663229_G_A_b38	0.132405	0.114922	0.547222	7	chr6	46852512	A	46954943
DEFB4A	0.038806	Esophagus_Mucosa	chr1_78663229_G_A_b38	0.128614	0.115067	0.547222	7	chr8	7894629	A	7896711
DUSP6	0.0390167	Esophagus_Mucosa	chr1_78663229_G_A_b38	0.133627	0.115578	0.547222	7	chr12	89347232	A	89351014
GJA5	0.0390461	Esophagus_Mucosa	chr1_78663229_G_A_b38	0.131889	0.115578	0.547222	7	chr1	147756199	A	147773362
COL15A1	0.0390807	Esophagus_Mucosa	chr1_78663229_G_A_b38	0.131521	0.115578	0.547222	7	chr9	98943179	A	99070792
ABCA7	0.0390964	Esophagus_Mucosa	chr1_78663229_G_A_b38	0.132666	0.115578	0.547222	7	chr19	1040101	A	1065572
DPYSL2	0.0392004	Esophagus_Mucosa	chr1_78663229_G_A_b38	0.128497	0.115755	0.547222	7	chr8	26514093	A	26658178
TNFAIP8L2	0.0392154	Esophagus_Mucosa	chr1_78663229_G_A_b38	0.131998	0.115755	0.547222	7	chr1	151156629	A	151159747
MAN1A1	0.0393672	Esophagus_Mucosa	chr1_78663229_G_A_b38	0.131232	0.116105	0.547222	7	chr6	119177209	A	119349761
MPEG1	0.0393932	Esophagus_Mucosa	chr1_78663229_G_A_b38	0.131808	0.116105	0.547222	7	chr11	59208588	A	59212951
AKR1C1	0.0395341	Esophagus_Mucosa	chr1_78663229_G_A_b38	0.132317	0.116432	0.547222	7	chr10	4963253	A	4983283
RASGRP2	0.0398019	Esophagus_Mucosa	chr1_78663229_G_A_b38	0.133351	0.117092	0.547222	7	chr11	64726911	A	64745456
FAM96AP2	0.0398177	Esophagus_Mucosa	chr1_78663229_G_A_b38	0.130519	0.117092	0.547222	7	chr1	228114997	A	228115473
RP11-54O7.17	0.0399443	Esophagus_Mucosa	chr1_78663229_G_A_b38	0.131231	0.117376	0.547222	7	chr1	995966	A	998051
AIFM2	0.0401156	Esophagus_Mucosa	chr1_78663229_G_A_b38	-0.133089	0.117791	0.547222	7	chr10	70098223	A	70132934
CD209	0.0402356	Esophagus_Mucosa	chr1_78663229_G_A_b38	0.131872	0.118055	0.547222	7	chr19	7739994	A	7747564
ITGB2-AS1	0.0402746	Esophagus_Mucosa	chr1_78663229_G_A_b38	0.132102	0.11808	0.547222	7	chr21	44921134	A	44929652
PPIF	0.04047	Esophagus_Mucosa	chr1_78663229_G_A_b38	0.131089	0.118565	0.547222	7	chr10	79347469	A	79355337
SOCS1	0.0409574	Esophagus_Mucosa	chr1_78663229_G_A_b38	0.130726	0.119903	0.547222	7	chr16	11254405	A	11256179
TGFB1	0.0416223	Esophagus_Mucosa	chr1_78663229_G_A_b38	-0.132167	0.121758	0.547222	7	chr19	41301705	A	41353911
CLDN8	0.0418339	Esophagus_Mucosa	chr1_78663229_G_A_b38	0.130526	0.122286	0.547222	7	chr21	30214006	A	30216073
DST	0.0419654	Esophagus_Mucosa	chr1_78663229_G_A_b38	0.131647	0.122579	0.547222	7	chr6	56457987	A	56954628
PDE1B	0.0421223	Esophagus_Mucosa	chr1_78663229_G_A_b38	0.130391	0.122946	0.547222	7	chr12	54549350	A	54579239
SCNN1G	0.0422691	Esophagus_Mucosa	chr1_78663229_G_A_b38	-0.132146	0.123282	0.547222	7	chr16	23182715	A	23216883
HMGB1P5	0.0424326	Esophagus_Mucosa	chr1_78663229_G_A_b38	0.13063	0.123667	0.547222	7	chr3	22381819	A	22382929
RAB17	0.0425793	Esophagus_Mucosa	chr1_78663229_G_A_b38	0.127805	0.124002	0.547222	7	chr2	237574322	A	237601614
RUNDC3A	0.042622	Esophagus_Mucosa	chr1_78663229_G_A_b38	0.132023	0.124034	0.547222	7	chr17	44308559	A	44318671
LCE3D	0.0428733	Esophagus_Mucosa	chr1_78663229_G_A_b38	-0.127407	0.124673	0.547222	7	chr1	152579381	A	152580504
GPRIN3	0.0429339	Esophagus_Mucosa	chr1_78663229_G_A_b38	0.130628	0.124757	0.547222	7	chr4	89236386	A	89308010
CAMK1	0.0430494	Esophagus_Mucosa	chr1_78663229_G_A_b38	0.128603	0.125	0.547222	7	chr3	9757514	A	9769992
RNASE6	0.0431526	Esophagus_Mucosa	chr1_78663229_G_A_b38	0.128262	0.125201	0.547222	7	chr14	20781051	A	20782467
FGFBP1	0.0431826	Esophagus_Mucosa	chr1_78663229_G_A_b38	0.127092	0.125201	0.547222	7	chr4	15935569	A	15938740
RP11-58O9.2	0.0432293	Esophagus_Mucosa	chr1_78663229_G_A_b38	0.130492	0.125215	0.547222	7	chr17	40473554	A	40475289
CASC19	0.043261	Esophagus_Mucosa	chr1_78663229_G_A_b38	0.129699	0.125215	0.547222	7	chr8	127185635	A	127203222
MMRN2	0.0432833	Esophagus_Mucosa	chr1_78663229_G_A_b38	0.128781	0.125215	0.547222	7	chr10	86935540	A	86957863
FOSB	0.0436374	Esophagus_Mucosa	chr1_78663229_G_A_b38	-0.130822	0.126146	0.547222	7	chr19	45467995	A	45475179
PCSK1N	0.0436938	Esophagus_Mucosa	chr1_78663229_G_A_b38	0.129241	0.126147	0.547222	7	chrX	48831094	A	48835633
ITGAL	0.0437021	Esophagus_Mucosa	chr1_78663229_G_A_b38	0.129267	0.126147	0.547222	7	chr16	30472658	A	30523185
DUSP7	0.0437596	Esophagus_Mucosa	chr1_78663229_G_A_b38	0.130339	0.12622	0.547222	7	chr3	52048919	A	52056550
IGLV2-18	0.0438175	Esophagus_Mucosa	chr1_78663229_G_A_b38	0.11689	0.126294	0.547222	7	chr22	22734607	A	22735096
UCA1	0.0439619	Esophagus_Mucosa	chr1_78663229_G_A_b38	-0.128312	0.126598	0.547222	7	chr19	15828961	A	15836320
IGHV3-30	0.0439876	Esophagus_Mucosa	chr1_78663229_G_A_b38	0.124092	0.126598	0.547222	7	chr14	106335082	A	106335613
HOXB3	0.0440301	Esophagus_Mucosa	chr1_78663229_G_A_b38	0.128135	0.12662	0.547222	7	chr17	48548870	A	48590272
SLC17A9	0.0440601	Esophagus_Mucosa	chr1_78663229_G_A_b38	0.130365	0.12662	0.547222	7	chr20	62952647	A	62969585
HOXB2	0.0441913	Esophagus_Mucosa	chr1_78663229_G_A_b38	0.129392	0.126823	0.547222	7	chr17	48540894	A	48544989
CEMIP	0.0441953	Esophagus_Mucosa	chr1_78663229_G_A_b38	0.13028	0.126823	0.547222	7	chr15	80779343	A	80951776
PARP15	0.0442381	Esophagus_Mucosa	chr1_78663229_G_A_b38	0.128632	0.126853	0.547222	7	chr3	122577602	A	122639047
GBP5	0.0442759	Esophagus_Mucosa	chr1_78663229_G_A_b38	0.127997	0.126859	0.547222	7	chr1	89260749	A	89272804
IGLV1-40	0.0443051	Esophagus_Mucosa	chr1_78663229_G_A_b38	0.123222	0.126859	0.547222	7	chr22	22409766	A	22410282
SLAMF8	0.0444294	Esophagus_Mucosa	chr1_78663229_G_A_b38	0.130213	0.127122	0.547222	7	chr1	159826750	A	159837249
KLHL6	0.0445382	Esophagus_Mucosa	chr1_78663229_G_A_b38	0.128595	0.12734	0.547222	7	chr3	183487531	A	183555689
CXCR1	0.0449174	Esophagus_Mucosa	chr1_78663229_G_A_b38	0.128282	0.128148	0.547222	7	chr2	218162845	A	218166995
HSD17B11	0.0449419	Esophagus_Mucosa	chr1_78663229_G_A_b38	0.127887	0.128148	0.547222	7	chr4	87336610	A	87391386
CLIC4	0.0449563	Esophagus_Mucosa	chr1_78663229_G_A_b38	0.129212	0.128148	0.547222	7	chr1	24745357	A	24844324
LGALS9C	0.0449841	Esophagus_Mucosa	chr1_78663229_G_A_b38	0.12777	0.128148	0.547222	7	chr17	18476737	A	18494945
ACADM	0.0451003	Esophagus_Mucosa	chr1_78663229_G_A_b38	-0.128227	0.128385	0.547222	7	chr1	75724347	A	75786196
CAPN14	0.0452035	Esophagus_Mucosa	chr1_78663229_G_A_b38	-0.127056	0.128586	0.547222	7	chr2	31173056	A	31233858
BATF2	0.0454597	Esophagus_Mucosa	chr1_78663229_G_A_b38	0.12879	0.12922	0.547222	7	chr11	64987943	A	64997045
NRP1	0.0456445	Esophagus_Mucosa	chr1_78663229_G_A_b38	0.126493	0.129652	0.547222	7	chr10	33177492	A	33336262
RP11-876N24.3	0.0457128	Esophagus_Mucosa	chr1_78663229_G_A_b38	0.12735	0.129752	0.547222	7	chr16	10934005	A	10936280
NGEF	0.0458778	Esophagus_Mucosa	chr1_78663229_G_A_b38	-0.129607	0.129978	0.547222	7	chr2	232878709	A	233013272
SNORA33	0.0458985	Esophagus_Mucosa	chr1_78663229_G_A_b38	0.123169	0.129978	0.547222	7	chr6	132817219	A	132817348
SMAD6	0.045936	Esophagus_Mucosa	chr1_78663229_G_A_b38	0.129226	0.129978	0.547222	7	chr15	66702228	A	66782848
CDK18	0.0459802	Esophagus_Mucosa	chr1_78663229_G_A_b38	0.125051	0.129978	0.547222	7	chr1	205504595	A	205532793
EXOC3L4	0.0459881	Esophagus_Mucosa	chr1_78663229_G_A_b38	0.123675	0.129978	0.547222	7	chr14	103100144	A	103110559
SYNPO	0.0459917	Esophagus_Mucosa	chr1_78663229_G_A_b38	0.127092	0.129978	0.547222	7	chr5	150601080	A	150659220
TLN1	0.0468905	Esophagus_Mucosa	chr1_78663229_G_A_b38	0.127167	0.132256	0.547222	7	chr9	35696948	A	35732334
IGLV7-46	0.0468925	Esophagus_Mucosa	chr1_78663229_G_A_b38	0.120443	0.132256	0.547222	7	chr22	22369614	A	22370087
ENPP2	0.0468991	Esophagus_Mucosa	chr1_78663229_G_A_b38	0.12717	0.132256	0.547222	7	chr8	119557086	A	119673453
KPNA2P3	0.0469489	Esophagus_Mucosa	chr1_78663229_G_A_b38	-0.128473	0.132301	0.547222	7	chr17	64749918	A	64758603
CCL20	0.0470552	Esophagus_Mucosa	chr1_78663229_G_A_b38	0.128846	0.13233	0.547222	7	chr2	227813842	A	227817564
RPLP0P6	0.0470568	Esophagus_Mucosa	chr1_78663229_G_A_b38	0.129279	0.13233	0.547222	7	chr2	38481851	A	38482804
OAS3	0.0470606	Esophagus_Mucosa	chr1_78663229_G_A_b38	0.128181	0.13233	0.547222	7	chr12	112938352	A	112973249
CTB-39G8.3	0.047232	Esophagus_Mucosa	chr1_78663229_G_A_b38	-0.128185	0.132717	0.547222	7	chr17	45397025	A	45397477
ATP2B4	0.0476674	Esophagus_Mucosa	chr1_78663229_G_A_b38	0.127204	0.133819	0.547222	7	chr1	203626561	A	203744081
PDGFRA	0.0477342	Esophagus_Mucosa	chr1_78663229_G_A_b38	0.12682	0.133819	0.547222	7	chr4	54229097	A	54298247
COL4A2	0.0477405	Esophagus_Mucosa	chr1_78663229_G_A_b38	0.126715	0.133819	0.547222	7	chr13	110305812	A	110513027
MLXIPL	0.0477607	Esophagus_Mucosa	chr1_78663229_G_A_b38	0.12629	0.133819	0.547222	7	chr7	73593194	A	73624543
COL9A2	0.0481119	Esophagus_Mucosa	chr1_78663229_G_A_b38	0.127692	0.134706	0.547222	7	chr1	40300487	A	40317294
TENM2	0.0483478	Esophagus_Mucosa	chr1_78663229_G_A_b38	0.128179	0.13527	0.547222	7	chr5	167284799	A	168264157
PRR15	0.0485208	Esophagus_Mucosa	chr1_78663229_G_A_b38	0.126049	0.135657	0.547222	7	chr7	29563811	A	29567295
NUAK2	0.0486343	Esophagus_Mucosa	chr1_78663229_G_A_b38	-0.127224	0.135878	0.547222	7	chr1	205302059	A	205321791
OASL	0.0486839	Esophagus_Mucosa	chr1_78663229_G_A_b38	0.127429	0.135919	0.547222	7	chr12	121019111	A	121039242
MAMDC4	0.0488007	Esophagus_Mucosa	chr1_78663229_G_A_b38	0.126161	0.136141	0.547222	7	chr9	136851028	A	136860799
SEMA7A	0.048833	Esophagus_Mucosa	chr1_78663229_G_A_b38	-0.127489	0.136141	0.547222	7	chr15	74409289	A	74434467
TNFSF18	0.0489472	Esophagus_Mucosa	chr1_78663229_G_A_b38	0.123079	0.136363	0.547222	7	chr1	173039960	A	173050963
RP11-460I13.6	0.0491098	Esophagus_Mucosa	chr1_78663229_G_A_b38	-0.119033	0.136719	0.547222	7	chr1	27990158	A	27990524
IFIT2	0.0491617	Esophagus_Mucosa	chr1_78663229_G_A_b38	0.127534	0.136766	0.547222	7	chr10	89283694	A	89309276
RP6-159A1.4	0.0493973	Esophagus_Mucosa	chr1_78663229_G_A_b38	0.124463	0.137255	0.547222	7	chrX	66015461	A	66020422
CXCL6	0.0494076	Esophagus_Mucosa	chr1_78663229_G_A_b38	0.127461	0.137255	0.547222	7	chr4	73836497	A	73849064
CES3	0.0498575	Esophagus_Mucosa	chr1_78663229_G_A_b38	-0.124973	0.138407	0.547222	7	chr16	66961237	A	66975148
AKAP2	0.0502107	Esophagus_Mucosa	chr1_78663229_G_A_b38	0.125676	0.139289	0.547222	7	chr9	110048598	A	110172512
OSBPL7	0.0503793	Esophagus_Mucosa	chr1_78663229_G_A_b38	0.122826	0.139654	0.547222	7	chr17	47807372	A	47821834
CLEC14A	0.0504367	Esophagus_Mucosa	chr1_78663229_G_A_b38	0.125915	0.139654	0.547222	7	chr14	38254103	A	38256369
SUSD2	0.0504493	Esophagus_Mucosa	chr1_78663229_G_A_b38	0.125028	0.139654	0.547222	7	chr22	24181259	A	24189110
CST7	0.0505914	Esophagus_Mucosa	chr1_78663229_G_A_b38	0.126944	0.139873	0.547222	7	chr20	24949230	A	24959928
RP11-157P1.4	0.0505999	Esophagus_Mucosa	chr1_78663229_G_A_b38	0.120135	0.139873	0.547222	7	chr20	62305432	A	62306325
PTPRN2	0.0507247	Esophagus_Mucosa	chr1_78663229_G_A_b38	0.125047	0.140119	0.547222	7	chr7	157539056	A	158587788
RP11-97C16.1	0.0507919	Esophagus_Mucosa	chr1_78663229_G_A_b38	0.121876	0.140206	0.547222	7	chr3	3152942	A	3153423
OAF	0.0510284	Esophagus_Mucosa	chr1_78663229_G_A_b38	0.121268	0.140759	0.547222	7	chr11	120210767	A	120230332
EHD4	0.0511458	Esophagus_Mucosa	chr1_78663229_G_A_b38	0.124852	0.140984	0.547222	7	chr15	41895944	A	41972578
SLC4A7	0.0512249	Esophagus_Mucosa	chr1_78663229_G_A_b38	0.126238	0.141057	0.547222	7	chr3	27372721	A	27484420
PTPRE	0.0512444	Esophagus_Mucosa	chr1_78663229_G_A_b38	0.125297	0.141057	0.547222	7	chr10	127907061	A	128085855
THBS2	0.0514074	Esophagus_Mucosa	chr1_78663229_G_A_b38	0.121796	0.141406	0.547222	7	chr6	169215780	A	169254044
ARTN	0.0516234	Esophagus_Mucosa	chr1_78663229_G_A_b38	0.126394	0.141699	0.547222	7	chr1	43933320	A	43937241
IGHV1-18	0.0516373	Esophagus_Mucosa	chr1_78663229_G_A_b38	0.118486	0.141699	0.547222	7	chr14	106184901	A	106185394
KCTD11	0.0516494	Esophagus_Mucosa	chr1_78663229_G_A_b38	-0.126263	0.141699	0.547222	7	chr17	7351889	A	7354669
DDX11L2	0.0516586	Esophagus_Mucosa	chr1_78663229_G_A_b38	0.121272	0.141699	0.547222	7	chr2	113599036	A	113601261
RP11-351J23.1	0.0517669	Esophagus_Mucosa	chr1_78663229_G_A_b38	-0.12428	0.141836	0.547222	7	chr6	167679626	A	167683787
IGLC1	0.0518088	Esophagus_Mucosa	chr1_78663229_G_A_b38	0.119712	0.141836	0.547222	7	chr22	22895375	A	22895834
CA9	0.0518282	Esophagus_Mucosa	chr1_78663229_G_A_b38	0.125267	0.141836	0.547222	7	chr9	35675867	A	35681159
ZNF300P1	0.0518534	Esophagus_Mucosa	chr1_78663229_G_A_b38	0.125073	0.141836	0.547222	7	chr5	150930645	A	150946289
BNC1	0.0520414	Esophagus_Mucosa	chr1_78663229_G_A_b38	0.12568	0.142251	0.547222	7	chr15	83255903	A	83284714
ADAMTS15	0.0521421	Esophagus_Mucosa	chr1_78663229_G_A_b38	0.125191	0.142421	0.547222	7	chr11	130448974	A	130476641
IGKV1-27	0.0521763	Esophagus_Mucosa	chr1_78663229_G_A_b38	0.117756	0.142421	0.547222	7	chr2	89213423	A	89213928
FBXO44	0.0522784	Esophagus_Mucosa	chr1_78663229_G_A_b38	0.121353	0.142601	0.547222	7	chr1	11654857	A	11663327
ZNF774	0.0524311	Esophagus_Mucosa	chr1_78663229_G_A_b38	0.125609	0.142916	0.547222	7	chr15	90352245	A	90369146
CDC42EP5	0.0524668	Esophagus_Mucosa	chr1_78663229_G_A_b38	0.125841	0.142916	0.547222	7	chr19	54465026	A	54473264
SRD5A3	0.0525396	Esophagus_Mucosa	chr1_78663229_G_A_b38	0.124149	0.143014	0.547222	7	chr4	55346109	A	55373096
ADAMTS4	0.0526706	Esophagus_Mucosa	chr1_78663229_G_A_b38	0.123264	0.143271	0.547222	7	chr1	161184308	A	161199056
FCGR3B	0.0527675	Esophagus_Mucosa	chr1_78663229_G_A_b38	0.122736	0.143435	0.547222	7	chr1	161623196	A	161631963
NRP2	0.0528351	Esophagus_Mucosa	chr1_78663229_G_A_b38	0.125025	0.143472	0.547222	7	chr2	205681990	A	205798133
OTOP3	0.0528544	Esophagus_Mucosa	chr1_78663229_G_A_b38	-0.125832	0.143472	0.547222	7	chr17	74935719	A	74949992
TMEM176B	0.053016	Esophagus_Mucosa	chr1_78663229_G_A_b38	0.122205	0.143777	0.547222	7	chr7	150791285	A	150801360
AADAC	0.05304	Esophagus_Mucosa	chr1_78663229_G_A_b38	-0.121119	0.143777	0.547222	7	chr3	151814037	A	151828488
LILRB5	0.0530986	Esophagus_Mucosa	chr1_78663229_G_A_b38	0.123909	0.143836	0.547222	7	chr19	54249431	A	54257301
SPRR4	0.0531742	Esophagus_Mucosa	chr1_78663229_G_A_b38	0.121977	0.143942	0.547222	7	chr1	152970666	A	152972574
SIT1	0.0533219	Esophagus_Mucosa	chr1_78663229_G_A_b38	0.121315	0.144242	0.547222	7	chr9	35649295	A	35650950
USP27X-AS1	0.0533846	Esophagus_Mucosa	chr1_78663229_G_A_b38	0.122815	0.144312	0.547222	7	chrX	49876724	A	49879241
CEACAM5	0.0535299	Esophagus_Mucosa	chr1_78663229_G_A_b38	-0.119011	0.144604	0.547222	7	chr19	41708585	A	41729798
WISP1	0.0536719	Esophagus_Mucosa	chr1_78663229_G_A_b38	0.124842	0.144888	0.547222	7	chr8	133191039	A	133230344
THSD4	0.0538955	Esophagus_Mucosa	chr1_78663229_G_A_b38	0.124967	0.145392	0.547222	7	chr15	71096952	A	71783383
HERC2P3	0.0540451	Esophagus_Mucosa	chr1_78663229_G_A_b38	-0.122557	0.145695	0.547222	7	chr15	20379495	A	20506180
GDPD3	0.0541029	Esophagus_Mucosa	chr1_78663229_G_A_b38	-0.123629	0.14575	0.547222	7	chr16	30104810	A	30113856
RAET1L	0.0542693	Esophagus_Mucosa	chr1_78663229_G_A_b38	-0.121527	0.146098	0.547222	7	chr6	150018334	A	150025532
IRS1	0.0544618	Esophagus_Mucosa	chr1_78663229_G_A_b38	0.124195	0.146516	0.547222	7	chr2	226731317	A	226799759
APOBR	0.0546109	Esophagus_Mucosa	chr1_78663229_G_A_b38	0.124629	0.146816	0.547222	7	chr16	28495576	A	28498970
GADD45A	0.0546826	Esophagus_Mucosa	chr1_78663229_G_A_b38	0.124044	0.146908	0.547222	7	chr1	67685061	A	67688338
CYTIP	0.0547569	Esophagus_Mucosa	chr1_78663229_G_A_b38	0.124673	0.147007	0.547222	7	chr2	157414619	A	157488961
ETNK2	0.0548028	Esophagus_Mucosa	chr1_78663229_G_A_b38	-0.124617	0.147029	0.547222	7	chr1	204131172	A	204152003
TMEM14A	0.054904	Esophagus_Mucosa	chr1_78663229_G_A_b38	0.124641	0.1472	0.547222	7	chr6	52671109	A	52686588
GLYATL2	0.0550075	Esophagus_Mucosa	chr1_78663229_G_A_b38	0.121474	0.147376	0.547222	7	chr11	58834065	A	58904215
TRIM52	0.0550739	Esophagus_Mucosa	chr1_78663229_G_A_b38	0.118662	0.147454	0.547222	7	chr5	181254417	A	181261118
NKG7	0.0551691	Esophagus_Mucosa	chr1_78663229_G_A_b38	0.124748	0.147587	0.547222	7	chr19	51371606	A	51372715
XRCC3	0.055199	Esophagus_Mucosa	chr1_78663229_G_A_b38	0.119486	0.147587	0.547222	7	chr14	103697609	A	103715504
HSD3B7	0.055286	Esophagus_Mucosa	chr1_78663229_G_A_b38	0.118983	0.147719	0.547222	7	chr16	30988271	A	30989152
C1orf74	0.0553694	Esophagus_Mucosa	chr1_78663229_G_A_b38	0.12196	0.147841	0.547222	7	chr1	209779208	A	209784559
RP11-212P7.1	0.0555154	Esophagus_Mucosa	chr1_78663229_G_A_b38	0.123267	0.148129	0.547222	7	chr7	128570241	A	128570688
RP11-79P5.9	0.0557641	Esophagus_Mucosa	chr1_78663229_G_A_b38	0.122282	0.148692	0.547222	7	chr5	73497550	A	73498293
LL22NC03-2H8.4	0.0559457	Esophagus_Mucosa	chr1_78663229_G_A_b38	-0.123846	0.149074	0.547222	7	chr22	22293733	A	22294794
LTBP1	0.0560305	Esophagus_Mucosa	chr1_78663229_G_A_b38	0.121748	0.149199	0.547222	7	chr2	32946972	A	33399509
MICAL1	0.0561629	Esophagus_Mucosa	chr1_78663229_G_A_b38	0.122298	0.14945	0.547222	7	chr6	109444062	A	109455987
SHANK3	0.0563395	Esophagus_Mucosa	chr1_78663229_G_A_b38	0.119229	0.149742	0.547222	7	chr22	50674415	A	50733298
HERC5	0.056349	Esophagus_Mucosa	chr1_78663229_G_A_b38	0.12295	0.149742	0.547222	7	chr4	88457117	A	88506163
ADCY4	0.0565495	Esophagus_Mucosa	chr1_78663229_G_A_b38	0.119874	0.150172	0.547222	7	chr14	24318349	A	24335071
PPFIA4	0.0566046	Esophagus_Mucosa	chr1_78663229_G_A_b38	-0.123134	0.150217	0.547222	7	chr1	203026498	A	203078740
RHOBTB3	0.0571753	Esophagus_Mucosa	chr1_78663229_G_A_b38	0.121896	0.151513	0.547222	7	chr5	95713522	A	95824383
RP11-757O6.6	0.0571793	Esophagus_Mucosa	chr1_78663229_G_A_b38	-0.122533	0.151513	0.547222	7	chr18	14253548	A	14254075
JCHAIN	0.0572091	Esophagus_Mucosa	chr1_78663229_G_A_b38	0.117904	0.151513	0.547222	7	chr4	70655541	A	70681817
CTD-2537I9.12	0.057362	Esophagus_Mucosa	chr1_78663229_G_A_b38	0.121816	0.151816	0.547222	7	chr19	55661947	A	55662394
CHORDC1	0.0574987	Esophagus_Mucosa	chr1_78663229_G_A_b38	0.121396	0.152074	0.547222	7	chr11	90201160	A	90223152
MRC1	0.0575577	Esophagus_Mucosa	chr1_78663229_G_A_b38	0.122548	0.152128	0.547222	7	chr10	17809344	A	17911170
CCAT1	0.0576065	Esophagus_Mucosa	chr1_78663229_G_A_b38	0.121916	0.152154	0.547222	7	chr8	127207866	A	127219088
ZNF812P	0.0578238	Esophagus_Mucosa	chr1_78663229_G_A_b38	-0.121006	0.152625	0.547222	7	chr19	9689924	A	9700776
PKD1P5	0.0580277	Esophagus_Mucosa	chr1_78663229_G_A_b38	0.122794	0.153	0.547222	7	chr16	18374521	A	18401940
SNORA4	0.0580439	Esophagus_Mucosa	chr1_78663229_G_A_b38	0.122423	0.153	0.547222	7	chr3	186787612	A	186787749
P2RY8	0.0581785	Esophagus_Mucosa	chr1_78663229_G_A_b38	0.117522	0.153143	0.547222	7	chrX	1462572	A	1537107
IGHJ4	0.0582065	Esophagus_Mucosa	chr1_78663229_G_A_b38	0.116772	0.153143	0.547222	7	chr14	105864215	A	105864260
CRAT	0.0582153	Esophagus_Mucosa	chr1_78663229_G_A_b38	-0.120953	0.153143	0.547222	7	chr9	129094810	A	129111189
RP3-525N10.2	0.0582642	Esophagus_Mucosa	chr1_78663229_G_A_b38	0.113645	0.153168	0.547222	7	chr6	68629962	A	68635027
RP11-23P13.6	0.0586602	Esophagus_Mucosa	chr1_78663229_G_A_b38	0.120526	0.154106	0.547222	7	chr15	41892793	A	41895938
TRAF3IP3	0.0587129	Esophagus_Mucosa	chr1_78663229_G_A_b38	0.119146	0.154138	0.547222	7	chr1	209756032	A	209778173
PRRX1	0.0587511	Esophagus_Mucosa	chr1_78663229_G_A_b38	0.119589	0.154138	0.547222	7	chr1	170662728	A	170739419
AC002398.13	0.0590661	Esophagus_Mucosa	chr1_78663229_G_A_b38	0.114417	0.154861	0.547222	7	chr19	35770751	A	35771028
PLK2	0.0592149	Esophagus_Mucosa	chr1_78663229_G_A_b38	0.122055	0.155084	0.547222	7	chr5	58453982	A	58460260
EVI2A	0.0592415	Esophagus_Mucosa	chr1_78663229_G_A_b38	0.122229	0.155084	0.547222	7	chr17	31317560	A	31321884
AC084117.3	0.05927	Esophagus_Mucosa	chr1_78663229_G_A_b38	0.11795	0.155084	0.547222	7	chr11	18405609	A	18406731
SCGB2A2	0.0593345	Esophagus_Mucosa	chr1_78663229_G_A_b38	0.111551	0.155149	0.547222	7	chr11	62270155	A	62273156
RP11-341G23.4	0.0595966	Esophagus_Mucosa	chr1_78663229_G_A_b38	0.119301	0.155658	0.547222	7	chr12	103746315	A	103768858
TSPAN15	0.0596086	Esophagus_Mucosa	chr1_78663229_G_A_b38	0.120771	0.155658	0.547222	7	chr10	69451473	A	69507669
IGHG3	0.0598864	Esophagus_Mucosa	chr1_78663229_G_A_b38	0.117549	0.156217	0.547222	7	chr14	105769102	A	105771405
ID3	0.0599026	Esophagus_Mucosa	chr1_78663229_G_A_b38	0.120672	0.156217	0.547222	7	chr1	23557918	A	23559794
IGHV3-53	0.0600275	Esophagus_Mucosa	chr1_78663229_G_A_b38	0.114008	0.156439	0.547222	7	chr14	106592676	A	106593347
FADS2	0.0603617	Esophagus_Mucosa	chr1_78663229_G_A_b38	0.121319	0.157096	0.547222	7	chr11	61816256	A	61867354
BPTFP1	0.0603884	Esophagus_Mucosa	chr1_78663229_G_A_b38	-0.121134	0.157096	0.547222	7	chr17	64761912	A	64762710
OLFM4	0.0603998	Esophagus_Mucosa	chr1_78663229_G_A_b38	0.121585	0.157096	0.547222	7	chr13	53028759	A	53052057
IGSF6	0.0604721	Esophagus_Mucosa	chr1_78663229_G_A_b38	0.121731	0.157179	0.547222	7	chr16	21639537	A	21652660
RHOQ	0.0605393	Esophagus_Mucosa	chr1_78663229_G_A_b38	0.118967	0.15725	0.547222	7	chr2	46542728	A	46583121
PTGIS	0.0605934	Esophagus_Mucosa	chr1_78663229_G_A_b38	0.119594	0.157286	0.547222	7	chr20	49503874	A	49568146
PLOD1	0.0607709	Esophagus_Mucosa	chr1_78663229_G_A_b38	0.120828	0.157574	0.547222	7	chr1	11934205	A	11975538
U4	0.0607888	Esophagus_Mucosa	chr1_78663229_G_A_b38	0.121056	0.157574	0.547222	7	chr2	231711525	A	231711647
FTH1P8	0.0608251	Esophagus_Mucosa	chr1_78663229_G_A_b38	-0.12181	0.157574	0.547222	7	chrX	148052233	A	148052746
SERPINB9P1	0.0610355	Esophagus_Mucosa	chr1_78663229_G_A_b38	-0.11993	0.158015	0.547222	7	chr6	2854657	A	2881407
MT2A	0.0611767	Esophagus_Mucosa	chr1_78663229_G_A_b38	0.120753	0.158206	0.547222	7	chr16	56608199	A	56609497
RALGDS	0.0611999	Esophagus_Mucosa	chr1_78663229_G_A_b38	0.121272	0.158206	0.547222	7	chr9	133097720	A	133149334
CASP4	0.0612639	Esophagus_Mucosa	chr1_78663229_G_A_b38	0.117549	0.158206	0.547222	7	chr11	104942866	A	104969436
CTTNBP2	0.0612712	Esophagus_Mucosa	chr1_78663229_G_A_b38	-0.120497	0.158206	0.547222	7	chr7	117710702	A	117874139
GMPR	0.0613186	Esophagus_Mucosa	chr1_78663229_G_A_b38	0.121239	0.158225	0.547222	7	chr6	16238580	A	16295549
IGHJ2	0.0614743	Esophagus_Mucosa	chr1_78663229_G_A_b38	0.110417	0.158522	0.547222	7	chr14	105865199	A	105865250
AC006262.11	0.0615705	Esophagus_Mucosa	chr1_78663229_G_A_b38	-0.115997	0.158666	0.547222	7	chr19	46249394	A	46250163
LY86	0.0616429	Esophagus_Mucosa	chr1_78663229_G_A_b38	0.11874	0.158748	0.547222	7	chr6	6588108	A	6654983
SIGLEC1	0.0620814	Esophagus_Mucosa	chr1_78663229_G_A_b38	0.120115	0.159756	0.547222	7	chr20	3686970	A	3707128
SYT7	0.0621403	Esophagus_Mucosa	chr1_78663229_G_A_b38	-0.119451	0.159756	0.547222	7	chr11	61515313	A	61581148
FBLN5	0.0621569	Esophagus_Mucosa	chr1_78663229_G_A_b38	0.116912	0.159756	0.547222	7	chr14	91869412	A	91947987
RP11-526I2.5	0.0622072	Esophagus_Mucosa	chr1_78663229_G_A_b38	0.120535	0.159781	0.547222	7	chr15	100547765	A	100550153
IL3RA	0.0623647	Esophagus_Mucosa	chr1_78663229_G_A_b38	0.117463	0.160069	0.547222	7	chrX	1336616	A	1382689
NRN1	0.0624012	Esophagus_Mucosa	chr1_78663229_G_A_b38	0.116842	0.160069	0.547222	7	chr6	5997999	A	6007605
RP3-330M21.5	0.0624901	Esophagus_Mucosa	chr1_78663229_G_A_b38	0.113951	0.160171	0.547222	7	chr6	43222990	A	43223860
CEBPB	0.062559	Esophagus_Mucosa	chr1_78663229_G_A_b38	0.118165	0.160171	0.547222	7	chr20	50190734	A	50192689
HELZ2	0.0625636	Esophagus_Mucosa	chr1_78663229_G_A_b38	0.11936	0.160171	0.547222	7	chr20	63558086	A	63574239
NOSTRIN	0.0626268	Esophagus_Mucosa	chr1_78663229_G_A_b38	0.116857	0.160192	0.547222	7	chr2	168786539	A	168865514
CHRDL2	0.0626535	Esophagus_Mucosa	chr1_78663229_G_A_b38	0.119635	0.160192	0.547222	7	chr11	74696429	A	74731385
S1PR1	0.0628021	Esophagus_Mucosa	chr1_78663229_G_A_b38	0.118184	0.160467	0.547222	7	chr1	101236888	A	101241518
IL32	0.0630531	Esophagus_Mucosa	chr1_78663229_G_A_b38	0.120775	0.160894	0.547222	7	chr16	3065297	A	3082192
C6orf58	0.0631063	Esophagus_Mucosa	chr1_78663229_G_A_b38	0.111233	0.160894	0.547222	7	chr6	127519455	A	127591817
CDH19	0.0631335	Esophagus_Mucosa	chr1_78663229_G_A_b38	0.115453	0.160894	0.547222	7	chr18	66501083	A	66604138
TNFAIP3	0.0632875	Esophagus_Mucosa	chr1_78663229_G_A_b38	0.120295	0.161182	0.547222	7	chr6	137867188	A	137883312
CECR1	0.0634627	Esophagus_Mucosa	chr1_78663229_G_A_b38	0.119266	0.161523	0.547222	7	chr22	17178790	A	17221989
SNORA8	0.0636625	Esophagus_Mucosa	chr1_78663229_G_A_b38	0.118266	0.161926	0.547222	7	chr11	93732361	A	93732499
NPTX2	0.0637715	Esophagus_Mucosa	chr1_78663229_G_A_b38	0.119032	0.162098	0.547222	7	chr7	98617297	A	98629868
MICA	0.0638955	Esophagus_Mucosa	chr1_78663229_G_A_b38	0.1132	0.16226	0.547222	7	chr6	31399784	A	31415315
PAN2	0.0639179	Esophagus_Mucosa	chr1_78663229_G_A_b38	0.117321	0.16226	0.547222	7	chr12	56316337	A	56334053
SFRP5	0.0641103	Esophagus_Mucosa	chr1_78663229_G_A_b38	0.119422	0.162643	0.547222	7	chr10	97766751	A	97771952
HLA-DRB5	0.0641967	Esophagus_Mucosa	chr1_78663229_G_A_b38	0.118823	0.162756	0.547222	7	chr6	32517343	A	32530287
UAP1	0.064595	Esophagus_Mucosa	chr1_78663229_G_A_b38	0.120176	0.16366	0.547222	7	chr1	162561506	A	162599842
HSPG2	0.0650498	Esophagus_Mucosa	chr1_78663229_G_A_b38	0.118524	0.164706	0.547222	7	chr1	21827863	A	21937297
AHSA2	0.0650929	Esophagus_Mucosa	chr1_78663229_G_A_b38	0.115373	0.164708	0.547222	7	chr2	61177418	A	61191203
ORM1	0.0652628	Esophagus_Mucosa	chr1_78663229_G_A_b38	0.115316	0.165032	0.547222	7	chr9	114323056	A	114326475
ADCYAP1	0.0653466	Esophagus_Mucosa	chr1_78663229_G_A_b38	0.114932	0.165049	0.547222	7	chr18	907681	A	912172
P2RY11	0.0653538	Esophagus_Mucosa	chr1_78663229_G_A_b38	0.116349	0.165049	0.547222	7	chr19	10111538	A	10115372
Y_RNA	0.0654143	Esophagus_Mucosa	chr1_78663229_G_A_b38	0.112702	0.165076	0.547222	7	chr1	151841736	A	151841837
Y_RNA	0.0654143	Esophagus_Mucosa	chr1_78663229_G_A_b38	0.112702	0.165076	0.547222	7	chr11	47726894	A	47726992
Y_RNA	0.0654143	Esophagus_Mucosa	chr1_78663229_G_A_b38	0.112702	0.165076	0.547222	7	chr12	6234345	A	6234455
IGLJ1	0.0654487	Esophagus_Mucosa	chr1_78663229_G_A_b38	0.109532	0.165076	0.547222	7	chr22	22893692	A	22893818
ISYNA1	0.0659432	Esophagus_Mucosa	chr1_78663229_G_A_b38	0.119506	0.166196	0.547222	7	chr19	18434563	A	18438301
HIF1A	0.0659776	Esophagus_Mucosa	chr1_78663229_G_A_b38	0.117116	0.166196	0.547222	7	chr14	61695513	A	61748259
PRKXP1	0.0661585	Esophagus_Mucosa	chr1_78663229_G_A_b38	0.119075	0.166544	0.547222	7	chr15	100553529	A	100558954
LAMA2	0.066309	Esophagus_Mucosa	chr1_78663229_G_A_b38	0.117144	0.166816	0.547222	7	chr6	128883141	A	129516569
CLDN4	0.0664886	Esophagus_Mucosa	chr1_78663229_G_A_b38	-0.116154	0.166991	0.547222	7	chr7	73799542	A	73832693
ADAMTS8	0.0664887	Esophagus_Mucosa	chr1_78663229_G_A_b38	0.116839	0.166991	0.547222	7	chr11	130404925	A	130428993
COLEC12	0.0665066	Esophagus_Mucosa	chr1_78663229_G_A_b38	0.115782	0.166991	0.547222	7	chr18	316987	A	500722
LL22NC03-2H8.5	0.0665786	Esophagus_Mucosa	chr1_78663229_G_A_b38	-0.116778	0.167065	0.547222	7	chr22	22283928	A	22287220
CYTL1	0.0666808	Esophagus_Mucosa	chr1_78663229_G_A_b38	0.114945	0.167131	0.547222	7	chr4	5014586	A	5019472
ALDOB	0.0666939	Esophagus_Mucosa	chr1_78663229_G_A_b38	0.118008	0.167131	0.547222	7	chr9	101420578	A	101435823
HLA-DQA1	0.0667328	Esophagus_Mucosa	chr1_78663229_G_A_b38	0.118732	0.167131	0.547222	7	chr6	32628179	A	32643652
CLDN15	0.0669753	Esophagus_Mucosa	chr1_78663229_G_A_b38	0.115749	0.167541	0.547222	7	chr7	101232092	A	101238820
AC005306.3	0.0669823	Esophagus_Mucosa	chr1_78663229_G_A_b38	0.11462	0.167541	0.547222	7	chr19	1989401	A	1990203
CD37	0.0670808	Esophagus_Mucosa	chr1_78663229_G_A_b38	0.117487	0.167639	0.547222	7	chr19	49335171	A	49340594
CD79B	0.0671069	Esophagus_Mucosa	chr1_78663229_G_A_b38	0.117774	0.167639	0.547222	7	chr17	63928740	A	63932354
SNORD33	0.0671609	Esophagus_Mucosa	chr1_78663229_G_A_b38	0.112445	0.167666	0.547222	7	chr19	49490615	A	49490699
D2HGDH	0.0672034	Esophagus_Mucosa	chr1_78663229_G_A_b38	0.113154	0.167666	0.547222	7	chr2	241734579	A	241768811
DMKN	0.0672709	Esophagus_Mucosa	chr1_78663229_G_A_b38	-0.115543	0.167728	0.547222	7	chr19	35497220	A	35513658
DDX60	0.0675489	Esophagus_Mucosa	chr1_78663229_G_A_b38	0.11865	0.168297	0.547222	7	chr4	168216293	A	168318807
AKR1B1	0.0675851	Esophagus_Mucosa	chr1_78663229_G_A_b38	0.116818	0.168297	0.547222	7	chr7	134442350	A	134459252
ADH4	0.0677177	Esophagus_Mucosa	chr1_78663229_G_A_b38	0.11662	0.168349	0.547222	7	chr4	99123657	A	99157792
MMP25	0.0677694	Esophagus_Mucosa	chr1_78663229_G_A_b38	0.118736	0.168349	0.547222	7	chr16	3046681	A	3060726
CRISPLD2	0.0677715	Esophagus_Mucosa	chr1_78663229_G_A_b38	0.117688	0.168349	0.547222	7	chr16	84819984	A	84920768
IL19	0.0677781	Esophagus_Mucosa	chr1_78663229_G_A_b38	0.103651	0.168349	0.547222	7	chr1	206798870	A	206842981
SNORA73B	0.0678887	Esophagus_Mucosa	chr1_78663229_G_A_b38	0.114754	0.168517	0.547222	7	chr1	28508559	A	28508762
PRKCDBP	0.0681218	Esophagus_Mucosa	chr1_78663229_G_A_b38	0.116333	0.16891	0.547222	7	chr11	6318946	A	6320647
HLA-DQB1-AS1	0.0681331	Esophagus_Mucosa	chr1_78663229_G_A_b38	0.116184	0.16891	0.547222	7	chr6	32660355	A	32660729
IGLC2	0.0683121	Esophagus_Mucosa	chr1_78663229_G_A_b38	0.112571	0.169246	0.547222	7	chr22	22900976	A	22901437
LINC00675	0.0683984	Esophagus_Mucosa	chr1_78663229_G_A_b38	-0.117379	0.16934	0.547222	7	chr17	10794913	A	10804099
OLFML2B	0.0684365	Esophagus_Mucosa	chr1_78663229_G_A_b38	0.11747	0.16934	0.547222	7	chr1	161983192	A	162023854
RP11-753H16.5	0.0685172	Esophagus_Mucosa	chr1_78663229_G_A_b38	0.115103	0.169433	0.547222	7	chr12	54353792	A	54466985
GZMH	0.0686963	Esophagus_Mucosa	chr1_78663229_G_A_b38	0.117562	0.169572	0.547222	7	chr14	24606480	A	24609699
CXorf36	0.0687003	Esophagus_Mucosa	chr1_78663229_G_A_b38	0.113543	0.169572	0.547222	7	chrX	45148374	A	45200901
SAPCD1	0.0687032	Esophagus_Mucosa	chr1_78663229_G_A_b38	0.113818	0.169572	0.547222	7	chr6	31762835	A	31764851
LMCD1	0.068764	Esophagus_Mucosa	chr1_78663229_G_A_b38	0.117332	0.1696	0.547222	7	chr3	8501707	A	8574673
IGKV1-9	0.0688352	Esophagus_Mucosa	chr1_78663229_G_A_b38	0.112067	0.1696	0.547222	7	chr2	89009982	A	89010515
CADM3-AS1	0.0688817	Esophagus_Mucosa	chr1_78663229_G_A_b38	0.115919	0.1696	0.547222	7	chr1	159194325	A	159207973
ZNF331	0.0689307	Esophagus_Mucosa	chr1_78663229_G_A_b38	0.11431	0.1696	0.547222	7	chr19	53520981	A	53580269
RBM38	0.0689311	Esophagus_Mucosa	chr1_78663229_G_A_b38	0.117796	0.1696	0.547222	7	chr20	57391407	A	57409333
AC005532.5	0.0690137	Esophagus_Mucosa	chr1_78663229_G_A_b38	-0.114326	0.169697	0.547222	7	chr7	7255154	A	7277779
MIR1304	0.0692186	Esophagus_Mucosa	chr1_78663229_G_A_b38	0.116452	0.170094	0.547222	7	chr11	93733674	A	93733764
NPR1	0.0692965	Esophagus_Mucosa	chr1_78663229_G_A_b38	0.115517	0.170178	0.547222	7	chr1	153678637	A	153693992
NPDC1	0.0695613	Esophagus_Mucosa	chr1_78663229_G_A_b38	0.11153	0.170722	0.547222	7	chr9	137039470	A	137046203
MS4A4A	0.0698241	Esophagus_Mucosa	chr1_78663229_G_A_b38	0.115871	0.171259	0.547222	7	chr11	60280541	A	60308972
IGLJ2	0.069897	Esophagus_Mucosa	chr1_78663229_G_A_b38	0.10748	0.171321	0.547222	7	chr22	22899481	A	22899655
CES1	0.0699367	Esophagus_Mucosa	chr1_78663229_G_A_b38	-0.116454	0.171321	0.547222	7	chr16	55802851	A	55833337
B3GALT5	0.0701714	Esophagus_Mucosa	chr1_78663229_G_A_b38	-0.115766	0.171788	0.547222	7	chr21	39556442	A	39673137
CCDC190	0.0704932	Esophagus_Mucosa	chr1_78663229_G_A_b38	0.11337	0.172403	0.547222	7	chr1	162824458	A	162868815
MS4A7	0.0705467	Esophagus_Mucosa	chr1_78663229_G_A_b38	0.116058	0.172403	0.547222	7	chr11	60378482	A	60395951
IGHV4-28	0.0705757	Esophagus_Mucosa	chr1_78663229_G_A_b38	0.107741	0.172403	0.547222	7	chr14	106324254	A	106324760
RP11-138I18.2	0.0705985	Esophagus_Mucosa	chr1_78663229_G_A_b38	-0.115728	0.172403	0.547222	7	chr10	11679675	A	11680514
ARHGAP40	0.0709963	Esophagus_Mucosa	chr1_78663229_G_A_b38	-0.116912	0.173223	0.547222	7	chr20	38601934	A	38651035
RP11-350J20.12	0.0710227	Esophagus_Mucosa	chr1_78663229_G_A_b38	-0.114591	0.173223	0.547222	7	chr6	149852462	A	149853192
ID1	0.0711664	Esophagus_Mucosa	chr1_78663229_G_A_b38	0.117128	0.173435	0.547222	7	chr20	31605283	A	31606515
LDB2	0.0712295	Esophagus_Mucosa	chr1_78663229_G_A_b38	0.113205	0.173435	0.547222	7	chr4	16501541	A	16898809
HEYL	0.071293	Esophagus_Mucosa	chr1_78663229_G_A_b38	0.116275	0.173435	0.547222	7	chr1	39624153	A	39639945
FOXP3	0.0713138	Esophagus_Mucosa	chr1_78663229_G_A_b38	0.114888	0.173435	0.547222	7	chrX	49250527	A	49264826
DUOXA2	0.0713621	Esophagus_Mucosa	chr1_78663229_G_A_b38	-0.114493	0.173435	0.547222	7	chr15	45114345	A	45117305
PRH1	0.0714164	Esophagus_Mucosa	chr1_78663229_G_A_b38	0.114524	0.173435	0.547222	7	chr12	10824960	A	10884255
LTBP2	0.0714196	Esophagus_Mucosa	chr1_78663229_G_A_b38	0.114101	0.173435	0.547222	7	chr14	74498170	A	74612378
[truncated: 2,271 more rows]

## Sheet: upregulated gene sets rs3766325
Gene_set	Term	P-value	Adjusted P-value	Old P-value	Old adjusted P-value	Odds Ratio	Combined Score	Genes
[truncated: 27 more rows]

[truncated: 7 more sheets: downregulated gene sets rs37663, Association with expression rs1, upregulated gene sets rs1432621, downregulated gene sets rs14326, Association with expression rs2, upregulated gene sets rs2770197, downregulated gene sets rs27701]
