# Supplementary material for: HistoGWAS: an AI-enabled framework for automated genetic analysis of tissue phenotypes in histology cohorts
Source: Genome Biol. 2026 Mar 31;27:122. doi: 10.1186/s13059-026-04031-z (PMC13063728; doi:10.1186/s13059-026-04031-z)
Supplement: Supplementary file 5 — Additional file 5: Dataset S4. Histological annotations for all 68 cluster signatures described in the Methods. [file 13059_2026_4031_MOESM5_ESM.xlsx]

## Sheet: Sheet1
Cluster signature	Gwas sample size
Skin_Sun_Exposed_Lower_leg_cluster_1	815
Skin_Sun_Exposed_Lower_leg_cluster_7	800
Skin_Sun_Exposed_Lower_leg_cluster_2	697
Skin_Sun_Exposed_Lower_leg_cluster_0	759
Skin_Sun_Exposed_Lower_leg_cluster_4	751
Skin_Sun_Exposed_Lower_leg_cluster_3	815
Skin_Sun_Exposed_Lower_leg_cluster_5	813
Esophagus_Muscularis_cluster_6	791
Esophagus_Muscularis_cluster_7	769
Esophagus_Muscularis_cluster_1	791
Esophagus_Muscularis_cluster_5	785
Esophagus_Muscularis_cluster_0	765
Esophagus_Muscularis_cluster_8	774
Esophagus_Muscularis_cluster_2	725
Esophagus_Muscularis_cluster_3	702
Esophagus_Muscularis_cluster_4	721
Stomach_cluster_0	792
Stomach_cluster_7	745
Stomach_cluster_2	783
Stomach_cluster_5	748
Stomach_cluster_10	752
Stomach_cluster_4	662
Nerve_Tibial_cluster_0	668
Nerve_Tibial_cluster_6	667
Colon_Transverse_cluster_2	775
Colon_Transverse_cluster_8	702
Colon_Transverse_cluster_0	770
Colon_Transverse_cluster_1	793
Colon_Transverse_cluster_5	777
Colon_Transverse_cluster_6	768
Colon_Transverse_cluster_7	710
Colon_Transverse_cluster_3	761
Esophagus_Mucosa_cluster_7	655
Esophagus_Mucosa_cluster_0	792
Esophagus_Mucosa_cluster_2	701
Esophagus_Mucosa_cluster_3	792
Esophagus_Mucosa_cluster_4	758
Esophagus_Mucosa_cluster_8	708
Esophagus_Mucosa_cluster_1	773
Artery_Tibial_cluster_0	710
Artery_Tibial_cluster_2	789
Artery_Tibial_cluster_4	748
Artery_Tibial_cluster_5	731
Breast_Mammary_Tissue_cluster_1	726
Breast_Mammary_Tissue_cluster_8	704
Breast_Mammary_Tissue_cluster_0	740
Adipose_Subcutaneous_cluster_6	665
Adipose_Subcutaneous_cluster_5	755
Adipose_Subcutaneous_cluster_4	767
Adipose_Subcutaneous_cluster_1	746
Adipose_Subcutaneous_cluster_7	731
Adipose_Subcutaneous_cluster_0	790
Adipose_Subcutaneous_cluster_8	797
Adipose_Subcutaneous_cluster_2	785
Adipose_Subcutaneous_cluster_3	705
Muscle_Skeletal_cluster_5	813
Muscle_Skeletal_cluster_4	802
Muscle_Skeletal_cluster_1	758
Muscle_Skeletal_cluster_3	777
Muscle_Skeletal_cluster_2	753
Muscle_Skeletal_cluster_7	788
Thyroid_cluster_2	667
Thyroid_cluster_6	764
Thyroid_cluster_5	698
Thyroid_cluster_3	650
Thyroid_cluster_1	654
Thyroid_cluster_4	764
Thyroid_cluster_0	750
