# Supplementary material for: HistoGWAS: an AI-enabled framework for automated genetic analysis of tissue phenotypes in histology cohorts
Source: Genome Biol. 2026 Mar 31;27:122. doi: 10.1186/s13059-026-04031-z (PMC13063728; doi:10.1186/s13059-026-04031-z)
Supplement: Supplementary file 6 — Additional file 6: Dataset S5. Sample sizes used in GWAS analyses for each histological cluster signature. [file 13059_2026_4031_MOESM6_ESM.xlsx]

## Sheet: Sheet1
Cluster Signature	Cluster Annotation
Adipose_Subcutaneous_cluster_0	Adipose subcutaneous tissue cluster 0 represents mature adipocyte morphology with distinct cellular borders and occasional nuclei.
Adipose_Subcutaneous_cluster_1	Adipose subcutaneous tissue cluster 1 represents mature adipocyte morphology with cell nuclei and minimal stromal components.
Adipose_Subcutaneous_cluster_2	Adipose subcutaneous tissue cluster 2 seems to capture artifacts like overexposed scans or partial cell membrane deterioration.
Adipose_Subcutaneous_cluster_3	Adipose subcutaneous tissue cluster 3 represents mature adipocyte morphology with minimal stromal components.
Adipose_Subcutaneous_cluster_4	Adipose subcutaneous tissue cluster 4 represents fibrotic transformation within adipose tissue, characterized by collagen-rich connective tissue and reduced adipocyte presence. It reflects stromal remodeling and possible replacement of adipocytes by fibrous tissue, consistent with chronic tissue remodeling or reparative fibrosis. Furthermore, gaps can be observed in the tissue which may be the re…
Adipose_Subcutaneous_cluster_5	Adipose subcutaneous tissue cluster 5 represents advanced fibrosis within adipose tissue, characterized by dense collagen. It represents chronic remodeling and loss of adipocyte architecture, consistent with longstanding tissue repair or scarring.
Adipose_Subcutaneous_cluster_6	Adipose subcutaneous tissue cluster 6 shows mature adipocytes with irregular cellular borders.
Adipose_Subcutaneous_cluster_7	Adipose subcutaneous tissue cluster 6 is characterized by adipocytes with disintegrated cell borders with scattered fibrous strands and individual nuclei.
Adipose_Subcutaneous_cluster_8	Adipose subcutaneous tissue cluster 8 consists of predominantly empty tiles, containing minimal tissue derived from the peripheral edges.
Artery_Tibial_cluster_0	Artery Tibial cluster 0 shows the arterial wall dominated by smooth muscle fibers arranged in compact, parallel bundles with elongated nuclei. The tiles represent the tunica media of the tibial artery, crucial for vascular tone and regulation of blood pressure.
Artery_Tibial_cluster_2	Artery Tibial cluster 2 is predominantly made up of connective tissue with occasional strands of muscle.
Artery_Tibial_cluster_4	Artery Tibial cluster 4 displays fragments of the arterial wall captured at edges and tears, including connective tissue and smooth muscle fibers. This cluster primarily represents artifactual material.
Artery_Tibial_cluster_5	Artery Tibial cluster 5 consists of edge sections adjacent to the vascular lumen.
Breast_Mammary_Tissue_cluster_0	Breast tissue cluster 0 shows stroma composed of loose collagen bundles with scattered fibroblasts. The connective tissue appears relatively hypocellular, with few nuclei interspersed among eosinophilic collagen fibers. The fiber organization is indicative of mildly fibrous tissue, and occasional adipocytes are present.
Breast_Mammary_Tissue_cluster_1	Breast tissue cluster 1 shows abundant adipose tissue, characterized by large, clear vacuolated adipocytes with thin cytoplasmic rims and peripherally displaced nuclei. The adipose cells are separated by delicate septa containing scattered fibroblasts and small blood vessels. Compared to the dense fibrous stroma seen in cluster 0, this region is dominated by fat lobules, which are a normal and pr…
Breast_Mammary_Tissue_cluster_8	Breast tissue cluster 8 shows scant connective and adipose tissue fragments, with very little intact parenchyma. The field appears dominated by empty spaces and thin fibrous strands with scattered elongated fibroblast nuclei. Some collapsed stromal tissue and blood vessel remnants are also visible.This cluster likely represents an area of sectional artifact, where most adipocytes were lost during…
Colon_Transverse_cluster_0	Colon transverse tissue cluster 0 shows well-preserved smooth muscle bundles from the outer longitudinal layer of the muscularis externa with prominent cell nuclei. Interspersed connective tissue septa are visible, separating muscle bundles.
Colon_Transverse_cluster_1	Colon transverse tissue cluster 1 shows loose tissue, mostly from the submucosa and likely captures a cutting artifact.
Colon_Transverse_cluster_2	Colon transverse tissue cluster 2 shows irregular connective tissue classically found in the submucosa of the colon. Some cell nuclei are visible.
Colon_Transverse_cluster_3	Colon transverse tissue cluster 3 shows compact smooth muscle fibres from the inner circular layer of the muscularis externa. The eosinophilic cytoplasm of muscle cells is prominent, and inter-fiber spaces are relatively narrow, though thin connective tissue strands are still present.
Colon_Transverse_cluster_5	Colon transverse tissue cluster 5 shows irregular connective tissue from the submucosa layer of the transverse colon. Occasional vessels are visible. Some gaps in the tissue may indicate cutting artifacts.
Colon_Transverse_cluster_6	Colon transverse tissue cluster 6 consists of tiles containing little tissue derived from the peripheral edges of the mucosa.
Colon_Transverse_cluster_7	Colon transverse cluster 7 is dominated by dense epithelial and stromal cellularity. The patches show tightly packed nuclei with variable orientation.
Colon_Transverse_cluster_8	Colon transverse cluster 8 shows dense connective submucosa tissue with elements of possible fibrosis.
Esophagus_Mucosa_cluster_0	Esophagus Mucosa cluster 0 shows dense connective tissue with occasional vessels and prominent cell nuclei.
Esophagus_Mucosa_cluster_1	Esophagus Mucosa cluster 1 shows smooth muscle bundles from the outer longitudinal layer of the muscularis propria with prominent cell nuclei. Furthermore, connective tissue is visible between the muscle bundles.
Esophagus_Mucosa_cluster_2	Esophagus mucosa cluster 2 is dominated by stratified squamous epithelium with densely packed nuclei. The epithelial cells show minimal cytoplasm and prominent nuclei, with underlying connective tissue support visible at the base. This appearance highlights regions of basal and parabasal epithelial proliferation, representing the actively renewing compartment of the esophageal lining. It contrast…
Esophagus_Mucosa_cluster_3	Esophagus mucosa cluster 3 consists of predominantly empty tiles, containing minimal tissue derived from the edges.
Esophagus_Mucosa_cluster_4	Esophagus mucosa cluster 4 depicts slides comprised of both connective and muscle tissue.
Esophagus_Mucosa_cluster_7	Esophagus mucosa cluster 7 consists of tiles containing little tissue derived from the peripheral edges of the superficial mucosa. They show stratified squamous epithelium with organized layering.
Esophagus_Mucosa_cluster_8	Esophagus mucosa cluster 8 shows irregular connective tissue with some cell nuclei visible.
Esophagus_Muscularis_cluster_0	Esophagus Muscularis cluster 0 is composed of tiles displaying muscle tissue from the outer longitudinal layer of the muscularis propria with gaps along the stromal septs which were likely widened during the cutting process.
Esophagus_Muscularis_cluster_1	Esophagus Muscularis cluster 1 shows tiles comprised of heterogeneous tissue. While the content is predominantly made up of loose irregular connective tissue, blood vessels and muscular tissue can also be observed.
Esophagus_Muscularis_cluster_2	Esophagus Muscularis cluster 2 is composed of tiles displaying muscle tissue from the inner circular layer of muscularis propria. The fibers are tightly packed and oriented in parallel fascicles, with connective tissue septa separating them.
Esophagus_Muscularis_cluster_3	Esophagus Muscularis cluster 3 is composed of tiles displaying muscle tissue from the outer longitudinal layer of the muscularis propria with gaps along the stromal septs which were likely widened during the cutting process.
Esophagus_Muscularis_cluster_4	Esophagus Muscularis cluster 4 is composed of tiles displaying muscle tissue from the inner circular layer of muscularis propria. The fibers are organized in parallel bundles but with some variation in orientation, separated by connective tissue septa.
Esophagus_Muscularis_cluster_5	Esophagus Muscularis cluster 5 is composed of tiles displaying muscle tissue from the outer longitudinal layer of the muscularis propria. The prominent white space is likely to an artifact causing large gaps along the stromal septs in the muscle.
Esophagus_Muscularis_cluster_6	Esophagus Muscularis cluster 6 consists of predominantly empty tiles, containing minimal tissue derived from the edges or tissue tears.
Esophagus_Muscularis_cluster_7	Esophagus muscularis cluster 7 consists of irregular connective tissue with some gaps in the tissue. Cell nuclei and individual vessels can be made out.
Esophagus_Muscularis_cluster_8	Esophagus Muscularis cluster 8 is composed of tiles displaying muscle tissue from the outer longitudinal layer of the muscularis propria. Stromal septs separating the muscle bundles and additional connective tissue with occasional vessels can be made out. The samples are likely located on the border of the longitudinal layer.
Muscle_Skeletal_cluster_1	Muscle skeletal cluster 1 shows classic skeletal muscle morphology with long, cylindrical fibers arranged in parallel bundles. The fibers have abundant eosinophilic cytoplasm with peripherally located nuclei. Inter-fiber spaces are minimal, and connective tissue is sparse, reflecting tightly packed, well-organized contractile tissue.
Muscle_Skeletal_cluster_2	Muscle skeletal cluster 2 demonstrates elongated skeletal muscle fibers arranged in parallel with abundant eosinophilic cytoplasm Thin septa can be made out between the individual bundles. This cluster represents well-preserved contractile skeletal muscle with minimal stromal interference.
Muscle_Skeletal_cluster_3	Muscle skeletal cluster 3 shows thick, closely packed skeletal muscle fibers with abundant eosinophilic cytoplasm. The fibers are oriented in parallel but with some variation in direction, and nuclei are peripheral, and more numerous compared to clusters 1 and 2. Inter-fiber spaces are minimal, with only thin connective tissue septa present. This cluster represents a dense, contractile region of …
Muscle_Skeletal_cluster_4	Muscle skeletal cluster 4 shows tiles derived from edges and tears of skeletal muscle tissue.
Muscle_Skeletal_cluster_5	Muscle skeletal cluster 5 shows skeletal muscle fibers interspersed with large adipocyte vacuoles. The eosinophilic muscle bundles are fragmented and separated by wide spaces occupied by fat cells, with peripheral nuclei still visible in the adipocytes. Compared to compact clusters, this pattern reflects muscle tissue undergoing fatty infiltration or transition zones between skeletal muscle and a…
Muscle_Skeletal_cluster_7	Muscle skeletal cluster 7 shows tiles derived from edges and tears of skeletal muscle tissue.
Nerve_Tibial_cluster_0	Nerve tibial cluster 0 shows loose connective tissue stroma. The eosinophilic fibers are thin, fragmented, and irregularly arranged, with widened interstitial spaces. Unlike compact nerve fascicles, this cluster represents peripheral or supportive regions of the tibial nerve, highlighting stromal and connective tissue elements rather than dense axonal bundles.
Nerve_Tibial_cluster_6	Nerve tibial cluster 6 shows predominantly empty tiles derived from edges and tears of adjacent tissue.
Skin_Sun_Exposed_Lower_leg_cluster_0	Skin sun-exposed lower leg cluster 0 shows dense bundles of eosinophilic collagen fibers arranged in irregular, interwoven patterns within the dermis. Scattered elongated nuclei, likely fibroblasts, are visible between the fibers. The compact and wavy collagen architecture reflects dermal connective tissue adapted for structural support.
Skin_Sun_Exposed_Lower_leg_cluster_1	Skin sun-exposed lower leg cluster 1 shows loosely arranged collagen fibers interspersed with empty space which is likely due to processing artifacts. Furthermore, some adipocytes can be seen, however the associated cell borders seem to have lost integrity during processing as well.
Skin_Sun_Exposed_Lower_leg_cluster_2	Skin sun-exposed lower leg cluster 2 shows dense irregular connective tissue with a lower collagen density than in cluster 0.
Skin_Sun_Exposed_Lower_leg_cluster_3	Skin sun-exposed lower leg cluster 3 shows dense bundles of eosinophilic collagen fibers arranged in irregular, interwoven patterns within the dermis. A noteworthy accumulation of cell nuclei can further be observed.
Skin_Sun_Exposed_Lower_leg_cluster_4	Skin sun-exposed lower leg cluster 4 shows dense irregular connective tissue with a lower collagen density than in cluster 0. Individual cell nuclei can be observed.
Skin_Sun_Exposed_Lower_leg_cluster_5	Skin sun-exposed lower leg cluster 5 contains tiles capturing the upper layers of the skin, including the stratum corneum, epidermis with prominent cell nuclei, papillary dermis, and portions of the reticular dermis.
Skin_Sun_Exposed_Lower_leg_cluster_7	Skin sun-exposed lower leg cluster 7 shows the combination of three important tissue types found in the skin: Glandular structures, adipose tissue and connective tissue.
Stomach_cluster_0	Stomach cluster 0 shows irregular connective tissue with cell nuclei and occasional vessels.
Stomach_cluster_10	Stomach cluster 10 consists of tiles containing small amounts of tissue from the edges of the stomach samples.
Stomach_cluster_2	Stomach cluster 0 shows irregular connective tissue with cell nuclei and occasional vessels.
Stomach_cluster_4	Stomach cluster 4 is made up of muscle fibres with dominant nuclei.
Stomach_cluster_5	Stomach cluster 5 consists of tiles containing small amounts of tissue from the peripheral edges of the superficial mucosa.
Stomach_cluster_7	Stomach cluster 7 shows loose irregular connective tissue with some cell nuclei visible. Remnant of vessels can be made out in some tiles. It is of note that there are prominent gaps in the collagen, likely due to processing artifacts.
Thyroid_cluster_0	Thyroid cluster 0 shows altered tissue architecture, with only few thyroid follicles visible amidst prominent interfollicular stroma. The increased cellularity is noteworthy and likely reflects inflammatory cell infiltration.
Thyroid_cluster_1	Thyroid cluster 1 displays numerous round to oval follicles filled with dense, homogeneous, eosinophilic colloid. The follicles are characterized by a white frame around the colloid, likely suggesting increased resorption or cutting artifacts. Interfollicular connective tissue is sparse compared to Thyroid cluster 0.
Thyroid_cluster_2	Thyroid cluster 2 demonstrates large, distended follicles filled with abundant, dense eosinophilic colloid. The interfollicular stroma seems to be slightly thickened, with small clusters of capillaries occasionally present.
Thyroid_cluster_3	Thyroid cluster 3 demonstrates large follicles filled with eosinophilic colloid. The interfollicular stroma is sparse.The follicles are characterized by a white frame around the colloid, likely suggesting increased resorption or cutting artifacts. All in all, the cluster seems to represent healthy thyroid tissue.
Thyroid_cluster_4	Thyroid cluster 4 shows predominantly empty tiles, either due to artifacts or due to the selection of edges.
Thyroid_cluster_5	Thyroid cluster 5 is characterized by large follicles with abundant, homogeneous colloid that stains densely eosinophilic, often filling the lumina completely. The interfollicular stroma is sparse, with few visible capillaries.
Thyroid_cluster_6	Thyroid cluster 6 does not seem to capture normal thyroid architecture but rather tiles with individual adipocytes and dense irregular connective tissue. The samples may be indicative of fibroadipose areas.
